# Supplementary material for: A new variant of the colistin resistance gene MCR-1 with co-resistance to β-lactam antibiotics reveals a potential novel antimicrobial peptide
Source: PLoS Biol. 2023 Dec 13;21(12):e3002433. doi: 10.1371/journal.pbio.3002433 (PMC10786390; doi:10.1371/journal.pbio.3002433)
Supplement: S1 Data — (XLSX) [file pbio.3002433.s032.xlsx]

## Sheet: Figure 1
S1_Data. Raw data underlines the results in this research.
Figure 1B
Sensitivity towards CT and β-lactam antibiotics of indicated strains (μg/ml)
Antibiotics	M6			MCR-1			Control
CT	16	16	16	16	16	16	0.5	0.5	0.5
AMP	16	16	16	8	8	8	8	8	8
FOX	10	10	10	4	4	4	4	4	4
IMP	4	4	4	2	2	2	0.5	0.5	0.5
CAZ	0.6	0.6	0.6	0.3	0.3	0.3	0.3	0.3	0.3
CTX	0.2	0.2	0.2	0.1	0.1	0.1	0.1	0.1	0.1
MEM	0.1	0.1	0.1	0.05	0.05	0.05	0.05	0.05	0.05
Figure 1C
Growth curves measurement of indicated strains
Time (hr)	Values of OD600 per hour
	Control			MCR-1			M6
1	0.11	0.106	0.107	0.107	0.107	0.106	0.088	0.087	0.089
2	0.167	0.17	0.173	0.172	0.169	0.169	0.096	0.095	0.097
3	0.27	0.271	0.27	0.236	0.238	0.236	0.146	0.145	0.147
4	0.459	0.566	0.518	0.308	0.31	0.304	0.221	0.223	0.224
5	0.737	0.761	0.794	0.544	0.645	0.568	0.447	0.452	0.454
6	0.929	0.911	0.926	0.779	0.794	0.771	0.5	0.526	0.558
7	0.94	1.006	0.995	0.878	0.864	0.739	0.634	0.64	0.643
8	1.041	1.057	1.065	0.92	0.89	0.83	0.684	0.69	0.7
9	1.141	1.093	1.081	0.93	0.91	0.825	0.744	0.74	0.654
10	1.175	1.134	1.136	1.005	0.94	0.96	0.74	0.744	0.649
11	1.218	1.182	1.189	1.008	0.958	0.98	0.733	0.737	0.643
12	1.227	1.183	1.181	1.016	0.983	0.968	0.729	0.73	0.636
13	1.244	1.209	1.218	0.978	0.983	0.984	0.72	0.722	0.629
14	1.25	1.219	1.227	0.946	0.965	0.948	0.713	0.715	0.622
15	1.26	1.231	1.238	0.981	0.96	0.972	0.707	0.709	0.616
16	1.265	1.238	1.247	0.969	0.959	0.953	0.702	0.703	0.61
Figure 1E
NPN absorbance of indicated strains
Strains	M6			MCR-1			Control
Intensity (a.u.)	2221	2033	3370	3035	3733	1766	393	592	-65
Figure 1G
PI staining assay of indicated strains (%)
Strains	T0			4hr			8hr
Control	0.27	0.35	0.1	3.4	3.5	4.5	9.1	8.7	9.5
MCR-1	0.11	0.23	0.4	56.9	55	58	82	80.2	84.9
M6	0.13	0.2	0.54	11.05	9.1	6.4	21	15	17.3

## Sheet: Figure 2
Figure 2D												Figure 2C
Relative transcriptional level of indicated genes measured by q-PCR												Differentially expressed protein between BW25113 carrying MCR-1 and M6
Genes	MCR-1			M6								ID	fc	pval	Annotation
yiiO	2.64361			5.5332								WP_000471889.1	8.27719	2.16675e-33
yaiH	1.29			5.47								WP_000190655.1	6.69928	4.69816e-16
ycbB	1.05762			4.8683								WP_000732512.1	5.8143	5.74773e-14
yaeL	1.71135			2.6517								WP_001295285.1	4.90911	6.48954e-08
dacA	0.97442			2.198								WP_000820410.1	4.89458	1.59971e-19
ycfM	0.938257			2.1892								WP_001092508.1	4.6609	1.98604e-18
mrcB	0.682455			2.442								WP_001265471.1	4.043	9.1014e-17
												WP_001380339.1	3.81865	1.39899e-15
Figure 2E												WP_000705211.1	3.67125	1.42733e-13
Sensitivity towards CT and β-lactam antibiotics of indicated strains (μg/ml)												WP_001273658.1	3.54056	1.78411e-05
Antibiotics	Strains	Control			MCR-1			M6				WP_000433476.1	3.32089	7.11499e-13
CAZ	WT	0.2	0.2	0.2	0.2	0.2	0.2	0.6	0.6	0.6		WP_000983871.1	3.30813	4.93303e-05
	ΔmrcB	0.2	0.2	0.2	0.2	0.2	0.2	0.2	0.2	0.2		WP_000883034.1	3.22982	2.7107e-11
FOX	WT	4	4	4	4	4	4	10	10	10		WP_000597196.1	3.20858	2.99209e-12
	ΔmrcB	4	4	4	4	4	4	4	4	4		WP_000045315.1	3.19218	3.69381e-12
AMP	WT	8	8	8	8	8	8	16	16	16		WP_000066707.1	2.82914	9.16982e-06
	ΔmrcB	32	32	32	32	32	32	32	32	32		WP_000594599.1	2.80513	1.08518e-05
												WP_000689228.1	2.79104	0.000502954
Figure 2F												WP_000024560.1	2.76806	1.40789e-05
Relative expression level of PbgA and LPS among indicated strains												WP_000753946.1	2.74409	1.25527e-09
Protein/Lipid	Empty plasmid			WT MCR-1			MCR-1 P188A+P195S					WP_001157540.1	2.62654	0.00106782
PbgA	0.337804	0.175827	0.19564	0.501566	0.496678	0.52225	0.711078	0.711945	0.750269			WP_001138581.1	2.55387	1.04202e-07
LPS	1.2935	1.35	1.21459	0.902212	0.994	0.8725	0.7343	0.7598	0.68753			WP_000953361.1	2.54374	0.00156264
												WP_000828648.1	2.51459	0.00178722
Figure 2H												WP_001300708.1	2.48639	3.74964e-08
NPN absorbance of LpxC-overexpressing strains												WP_000491520.1	2.46353	0.0022616
Strains	WT E. coli BW25113											WP_001292679.1	2.30525	2.20398e-06
	Control			MCR-1			M6					WP_000436922.1	2.27911	0.00530028
Intensity (a.u.)	393	592	-65	3035	3733	1766	2221	2033	3370			WP_001059922.1	2.2013	7.82153e-06
												WP_000190854.1	2.1995	0.000778654
Strains	LpxC-overexpressing E. coli BW25113											WP_001253696.1	2.17048	0.00875033
	Control			MCR-1			M6					WP_000394140.1	2.12624	1.93988e-05
Intensity (a.u.)	278	698	13	307	462	310	25	327	128			WP_000624375.1	2.11382	2.25289e-05
												WP_000989419.1	2.09378	0.0124552
Figure 2I												WP_000925969.1	4.0901	1.67631e-06
PI staining assay of LpxC-overexpressing strains												WP_000459630.1	2.08903	0.0127305
Strains	WT E. coli BW25113											WP_001336277.1	2.05056	1.14997e-05
	Control			MCR-1			M6					WP_001297409.1	2.03771	0.0161103
Percentage (%)	4.7	7.4	2.1	48.9	53.8	56.9	12.2	11.7	14.9			WP_000735412.1	2.01658	0.0177465
												WP_000081588.1	2.01513	1.8193e-05
Strains	LpxC-overexpressing E. coli BW25113											WP_001274963.1	2.00813	0.0184463
	Control			MCR-1			M6					WP_000426427.1	0.487553	5.55412e-07
Percentage (%)	1.9	3.5	4.3	1.7	2.1	3.7	1.1	3.2	4.1			WP_000845104.1	0.476022	2.32492e-07
												WP_000037608.1	0.475272	1.96148e-05
												WP_001350521.1	0.464789	1.09797e-05
												WP_000758655.1	0.460188	8.43293e-06
												WP_000178044.1	0.448297	4.14904e-06
												WP_001300387.1	0.443455	9.62122e-05
												WP_000890001.1	0.420621	6.74286e-07
												WP_001308392.1	0.41722	9.22414e-13
												WP_001112301.1	0.413149	3.95212e-07
												WP_001045689.1	0.40299	1.32814e-05
												WP_000646173.1	0.361763	1.12089e-06
												WP_000498253.1	0.34248	9.8072e-14
												WP_000430057.1	0.342023	7.60394e-10
												WP_000761225.1	0.322658	8.77379e-11
												WP_001309184.1	0.317198	1.55258e-15
												AIN31628.1	0.227985	2.34571e-17
												WP_000458809.1	0.219498	3.54698e-18
												WP_000281320.1	0.217665	2.32126e-18
												WP_000868187.1	0.205797	9.84631e-40
												WP_001295684.1	0.194835	8.6962e-30
												WP_000459379.1	0.147789	6.82885e-20
												WP_000726974.1	0.0887304	8.57179e-44
												WP_000990333.1	0.0830961	4.23621e-46
												WP_001295734.1	0.0719175	2.15415e-51
												WP_000681354.1	0.575278	0.0077884
												WP_001166395.1	0.72617	0.0240186
												WP_000597260.1	0.752752	0.0366117
												WP_000736007.1	0.614025	0.0187309
												WP_000124438.1	0.695993	0.00575966
												WP_001158931.1	0.613019	0.0183418
												WP_000845394.1	1.8128	0.0446866
												WP_001291990.1	0.738163	0.0239705
												WP_001019920.1	0.615162	0.00523769
												WP_001102108.1	0.650994	0.0135911
												WP_000023927.1	0.632066	0.00836845
												WP_000052206.1	1.4751	0.029132
												WP_001275859.1	1.52746	0.00731008
												WP_000413677.1	0.7623	0.0474595
												WP_001295332.1	1.64166	0.0348231
												WP_001295328.1	0.644437	0.000626277
												WP_001326929.1	0.6311	0.0263998
												WP_000844874.1	0.64375	0.033519
												WP_000738500.1	1.45019	0.017222
												WP_001201845.1	1.42015	0.0237726
												WP_001224604.1	1.62802	0.0380083
												WP_000381303.1	0.581053	0.00896032
												WP_000278509.1	1.75096	0.000515225
												WP_000503931.1	1.94949	0.00444518
												WP_000271153.1	1.86486	0.000428418
												WP_001113989.1	0.6236	0.022775
												WP_000254365.1	0.745115	0.0376081
												WP_000568275.1	0.66499	0.00418057
												WP_000053415.1	0.652112	0.000904626
												WP_000767389.1	1.55538	0.012969
												WP_000100800.1	1.93417	5.15097e-05
												WP_001295296.1	1.5718	0.00439959
												WP_000815337.1	1.42197	0.04861
												WP_001295343.1	0.677621	0.00625017
												WP_000850303.1	1.61106	0.0423539
												WP_000165879.1	1.44322	0.0185698
												WP_000977920.1	0.735327	0.0219895
												WP_000048252.1	1.60609	0.0437136
												WP_001019197.1	0.601458	0.00348877
												WP_000420621.1	1.42312	0.0480847
												WP_001151437.1	1.61626	0.00261732
												AIN31510.1	1.80798	0.0456619
												WP_001144615.1	0.556643	0.000767177
												pdb|6H58|00	0.737338	0.0233793
												WP_000800153.1	0.550938	0.00414524
												WP_000284280.1	1.89919	0.00627541
												WP_000702650.1	1.40496	0.0279104
												WP_000718995.1	0.691114	0.00478188
												WP_001360141.1	0.636728	0.029405
												WP_001056490.1	1.64087	0.0349996
												WP_001298828.1	0.505754	9.10396e-05
												WP_001163872.1	1.35219	0.0480455
												WP_000841554.1	1.5223	0.0181889
												WP_000246019.1	1.70277	0.0234162
												WP_000358930.1	1.77542	0.0144816
												WP_000257409.1	0.642586	0.0328078
												WP_000214712.1	1.386	0.0340162
												WP_001300836.1	1.85322	0.0372715
												WP_001043339.1	1.75819	0.000471312
												WP_000483353.1	1.47956	0.0124904
												WP_001296943.1	0.559923	5.09977e-05
												WP_000069375.1	0.692355	0.00501584
												WP_001154168.1	1.47744	0.0284693
												WP_000267650.1	1.60056	0.00808996
												WP_000077872.1	1.40442	0.0280705
												WP_000994973.1	1.86296	0.0356715
												WP_000081983.1	1.56581	0.00471492
												WP_001019882.1	1.48369	0.0119333
												WP_000394983.1	0.568353	0.00655267
												WP_000010115.1	0.508148	0.00114702
												WP_000916763.1	0.709011	0.047805
												WP_000936927.1	0.615086	0.0191487
												WP_001350516.1	1.512	0.0201831
												WP_000891621.1	1.70638	0.00257603
												WP_001245695.1	1.59433	0.00863936
												WP_000740106.1	1.38884	0.0330292
												WP_001350529.1	1.60797	0.0431963
												WP_000490679.1	0.756646	0.0407663
												WP_000182899.1	0.763643	0.0491702
												WP_000153067.1	1.43572	0.0426583
												WP_000422182.1	0.671965	0.0222334
												WP_000566471.1	1.78703	0.0134005
												WP_000748271.1	1.40828	0.0269528
												WP_000991370.1	0.505963	9.1935e-05
												WP_000497400.1	0.668598	0.0019034
												WP_000021036.1	0.50089	0.000899458
												WP_001003709.1	1.65615	0.00162981
												WP_000087280.1	1.49552	0.0238044
												WP_001300814.1	0.713335	0.0173172
												WP_000133592.1	1.66697	0.00143146
												WP_000883122.1	0.713522	0.0174028
												WP_000986023.1	0.608338	0.0166144
												WP_000178456.1	1.47859	0.0126259
												WP_001203437.1	1.61073	0.0424438
												WP_000271909.1	1.38588	0.0340579
												WP_000522415.1	1.59041	0.00354413
												WP_000777969.1	0.500597	0.00089054
												WP_001199973.1	1.87674	0.000373384
												WP_000626422.1	0.683354	0.00352246
												WP_000016907.1	1.98765	0.00341657
												WP_001326497.1	0.69386	0.0101428
												WP_000994920.1	0.643991	0.0336677
												WP_000013149.1	1.40691	0.0273436
												WP_000712658.1	1.74598	0.000547774
												WP_000735278.1	1.70086	0.000950776
												WP_000046281.1	0.687386	0.00839842
												WP_001125331.1	0.726245	0.0240634
												WP_001066494.1	0.693513	0.0352359
												WP_000121433.1	1.42144	0.0488496
												WP_000031415.1	1.69309	0.00104469
												WP_000785722.1	0.527623	8.15592e-06
												WP_000548347.1	0.567517	0.00641531
												AIN33471.1	0.591491	0.00024019
												WP_001058209.1	0.586857	0.00220052
												WP_001273753.1	0.649481	0.00246944
												pdb|6H58|oo	0.745889	0.0301227
												WP_001300352.1	0.682705	0.00343159
												WP_000081674.1	0.671117	0.00509575
												WP_000979882.1	0.615114	0.00523043
												WP_000209011.1	0.720787	0.020989
												WP_000224714.1	0.637898	0.000452737
												WP_000695690.1	1.98787	0.0202347
												WP_000354622.1	1.38054	0.0359881
												WP_001219652.1	1.90568	0.0294079
												WP_001157751.1	1.44043	0.0191384
												WP_000856737.1	1.65146	0.0326931
												WP_000444342.1	0.696846	0.0110443
												WP_000081909.1	0.564466	5.25931e-06
												WP_000906961.1	0.647561	0.00230755
												WP_001283723.1	1.49657	0.0235567
												WP_000108330.1	0.734237	0.0292138
												WP_001350553.1	1.88711	0.000331038
												WP_000372240.1	1.60953	0.00283333
												WP_001296794.1	1.9492	0.0241354
												WP_001295233.1	0.66721	0.0199642
												pdb|6H58|11	0.622089	0.000197582
												WP_001243431.1	0.657646	0.0032732
												WP_001243437.1	0.56797	6.75751e-06
												WP_001291268.1	1.6522	0.00465732
												WP_000763724.1	0.724239	0.0228937
												WP_000281668.1	0.660338	0.0449944
												WP_000591375.1	0.701399	0.00704054
												WP_000940106.1	0.71048	0.0491549
												WP_001252058.1	0.608273	0.0165912
												WP_001297290.1	0.552026	0.000644724
												WP_000695387.1	0.557216	3.08883e-06
												WP_000179165.1	0.632904	0.000350825
												WP_000973663.1	0.585276	2.19319e-05
												WP_001326641.1	0.673057	0.00230367
												WP_000002907.1	0.704912	0.0441886
												WP_001014565.1	1.89183	0.00659879
												WP_001131339.1	1.81878	0.0435069
												WP_001298520.1	1.66727	0.00395521
												WP_001295074.1	1.62661	0.00231626
												WP_001350567.1	1.95734	0.0232569
												WP_000853753.1	0.723107	0.0149327
												WP_001336303.1	0.679348	0.00299384
												WP_001407733.1	0.756555	0.040665
												WP_001181307.1	0.591357	0.0114097
												WP_000148581.1	0.713848	0.010949
												WP_000013046.1	0.65255	0.000923438
												WP_000583469.1	0.754475	0.0384056
												WP_001309160.1	1.69988	0.0238644
												WP_000611568.1	0.685853	0.00802467
												WP_000879155.1	0.568178	0.0011665
												WP_000188283.1	0.511243	2.88713e-06
												WP_000563040.1	0.608781	0.016772
												WP_001338221.1	0.663773	0.0477021
												WP_001264707.1	0.816355	0.162797
												WP_000241662.1	0.745191	0.0902387
												WP_000781074.1	0.95181	0.934964
												WP_000906197.1	1.03389	0.88064
												WP_000130185.1	0.923336	0.732655
												WP_001295414.1	0.970715	0.799647
												WP_000516135.1	0.844782	0.270149
												WP_001118476.1	0.951355	0.93171
												pdb|6H58|tt	0.882066	0.463548
												WP_000767329.1	0.918874	0.620889
												WP_001286857.1	0.903116	0.59533
												WP_000004655.1	0.847048	0.232378
												WP_001239142.1	1.08333	0.676528
												WP_000543604.1	1.21412	0.285193
												WP_001126348.1	0.775895	0.0671211
												WP_000377098.1	1.17225	0.602385
												WP_000257192.1	1.05322	0.797909
												WP_000610901.1	1.31047	0.367549
												WP_001065381.1	0.888885	0.388934
												WP_000241277.1	0.886592	0.484329
												WP_000800457.1	0.985138	0.885487
												WP_000746151.1	1.04462	0.62887
												WP_001200579.1	1.13847	0.584706
												WP_000525176.1	0.855655	0.440525
												WP_001117011.1	0.924287	0.739301
												WP_001300811.1	0.900199	0.576281
												WP_001301364.1	1.20395	0.432195
												WP_000818228.1	0.853988	0.255143
												WP_001140652.1	0.901793	0.446026
												WP_000042353.1	1.04881	0.816456
												WP_000082850.1	0.931927	0.592496
												WP_001115472.1	0.680635	0.0628009
												WP_001295534.1	0.886497	0.483946
												WP_001300383.1	0.940169	0.746738
												WP_000762401.1	0.928866	0.77145
												WP_001295533.1	1.13733	0.676051
												WP_000970479.1	0.967339	0.781129
												WP_000625658.1	0.875732	0.508672
												WP_000642196.1	1.09243	0.71129
												WP_000775093.1	0.953244	0.945216
												WP_000626685.1	0.984042	0.873114
												WP_000964131.1	1.12282	0.708363
												WP_000796481.1	1.01371	0.970071
												WP_001295532.1	0.833553	0.37032
												WP_000016560.1	1.20449	0.431065
												WP_001096049.1	1.01332	0.971844
												WP_000130056.1	1.01358	0.970668
												WP_000075748.1	0.751207	0.164227
												WP_000588474.1	0.945545	0.663486
												WP_000462776.1	1.0943	0.451924
												WP_000595482.1	1.48293	0.185944
												WP_000905789.1	0.817299	0.165797
												WP_000005042.1	1.12315	0.707606
												WP_001194734.1	0.893255	0.511508
												WP_001269520.1	0.853841	0.434562
												WP_001217338.1	0.951839	0.935172
												WP_001135174.1	0.932317	0.594493
												WP_000923721.1	1.01528	0.975485
												WP_000172005.1	0.996517	0.963407
												WP_000331776.1	0.994871	0.968403
												WP_000003820.1	0.917374	0.691334
												WP_000963518.1	0.971616	0.948949
												WP_000102485.1	0.908153	0.628725
												WP_001307570.1	1.01333	0.758581
												WP_000384306.1	1.26451	0.435797
												WP_000734287.1	0.961095	0.747045
												WP_000818411.1	1.00619	0.995111
												WP_001295568.1	0.801979	0.280284
												WP_001189647.1	1.33372	0.221398
												WP_001306211.1	0.963796	0.824854
												WP_000683335.1	0.765569	0.0584629
												WP_000651599.1	0.940313	0.852736
												WP_000150637.1	0.982306	0.863524
												WP_000621515.1	1.00898	0.975569
												WP_000905383.1	1.03044	0.895719
												WP_000805497.1	1.10127	0.430118
												WP_000215139.1	0.847682	0.414576
												WP_010723084.1	0.76814	0.128391
												WP_001155227.1	1.14991	0.298744
												WP_000396036.1	0.900819	0.598566
												WP_001350480.1	0.974904	0.876275
												WP_000918162.1	0.963173	0.989219
												WP_001310529.1	0.86023	0.455713
												WP_001295564.1	1.38027	0.071562
												WP_000689844.1	0.936549	0.825901
												WP_000057073.1	1.27107	0.425474
												WP_000272188.1	1.12433	0.529009
												WP_001186650.1	0.928077	0.765891
												WP_001094586.1	0.882227	0.361013
												WP_001018194.1	0.851531	0.300857
												pdb|7OE0|B	0.942535	0.868609
												WP_000818114.1	0.853729	0.311281
												WP_000224573.1	0.872715	0.409797
												WP_000622418.1	0.98028	0.908124
												WP_000811923.1	0.783082	0.232795
												WP_001295562.1	1.05958	0.859986
												WP_000922446.1	1.46333	0.201498
												WP_001295561.1	1.07821	0.753403
												WP_001240896.1	0.964827	0.981297
												WP_000758956.1	1.17448	0.245453
												WP_001139279.1	0.911869	0.493109
												WP_000210739.1	0.983405	0.89354
												WP_000565966.1	1.09192	0.64385
												WP_000139654.1	1.46351	0.201348
												WP_000569430.1	0.949917	0.784205
												WP_001294757.1	1.13581	0.6794
												WP_000055741.1	0.96903	0.961238
												WP_001020973.1	1.50739	0.168061
												WP_000901099.1	1.01331	0.960992
												WP_000176549.1	1.14245	0.664903
												AIN30718.1	1.3214	0.236741
												WP_000417058.1	1.33643	0.218134
												WP_001185290.1	0.952631	0.79466
												WP_000239163.1	1.49961	0.0847571
												WP_001260717.1	0.904375	0.603617
												WP_000094011.1	1.01606	0.973379
												WP_001202329.1	0.860059	0.276129
												WP_000874226.1	1.01418	0.754914
												WP_000594006.1	1.05222	0.833751
												WP_001140187.1	0.758487	0.111186
												WP_000997010.1	0.746017	0.0914501
												WP_000648572.1	1.52717	0.15476
												WP_001230983.1	1.47639	0.191008
												WP_001052715.1	1.0794	0.749835
												WP_000917883.1	0.853274	0.432707
												WP_001340895.1	0.921922	0.677236
												WP_001118036.1	1.31126	0.250035
												WP_000973083.1	1.04626	0.827315
												WP_000284050.1	1.07233	0.52551
												WP_000333380.1	0.926935	0.696223
												WP_000729703.1	1.27459	0.303447
												WP_001292994.1	0.955622	0.962207
												WP_000189532.1	0.975863	0.827972
												WP_000174689.1	1.13901	0.481641
												WP_001285288.1	0.964818	0.76734
												WP_000893278.1	1.08697	0.47563
												WP_000081352.1	1.38877	0.271787
												WP_001136613.1	1.0884	0.657128
												WP_000151261.1	0.994779	0.956788
												WP_000406871.1	0.970422	0.863293
												WP_001121657.1	1.0879	0.789979
												WP_000803998.1	0.66951	0.0524961
												AIN30811.1	1.17912	0.588575
												WP_001046307.1	1.27557	0.301909
												WP_000370307.1	0.779262	0.0767485
												WP_000089110.1	1.0248	0.922649
												WP_000665120.1	0.832311	0.36654
												WP_000692754.1	1.30743	0.0747293
												WP_000691956.1	1.34921	0.0945689
												WP_001285927.1	1.4093	0.0547489
												WP_000076233.1	0.807935	0.296272
												WP_001301240.1	0.814016	0.141898
												WP_000952503.1	0.833015	0.368682
												WP_071843335.1	0.867871	0.411332
												WP_001301325.1	0.912051	0.64016
												WP_001013499.1	0.840158	0.390724
												WP_001096705.1	0.990665	0.949072
												WP_000419081.1	0.860203	0.38301
												WP_000842106.1	0.976096	0.829255
												WP_001141271.1	0.94179	0.723677
												WP_001295337.1	1.15036	0.297691
												WP_000092067.1	0.861775	0.46089
												WP_000792970.1	1.19231	0.334488
												WP_001295331.1	1.20797	0.298493
												WP_000158159.1	1.19008	0.461769
												WP_001276420.1	0.757857	0.177323
												WP_000941942.1	1.12122	0.630309
												WP_001298537.1	0.951012	0.692607
												WP_001219309.1	1.17446	0.496823
												WP_000698951.1	1.15614	0.635655
												WP_000113933.1	0.885312	0.479176
												WP_000893623.1	1.03253	0.929722
												WP_000149639.1	0.975582	0.883176
												WP_001295329.1	1.26436	0.436025
												AIN30902.1	1.22995	0.493457
												WP_001266503.1	1.11651	0.555428
												WP_000667319.1	0.812276	0.137935
												WP_000007629.1	1.03277	0.676459
												WP_000934822.1	0.905342	0.61001
												WP_000046637.1	0.932349	0.594659
												WP_000974813.1	0.919561	0.623914
												WP_000543535.1	1.02972	0.906443
												WP_001150457.1	0.978228	0.891659
												WP_001021161.1	0.775251	0.0660672
												WP_000801125.1	1.02127	0.936258
												WP_000742109.1	0.91037	0.633891
												WP_001199800.1	1.25965	0.200844
												WP_000006797.1	0.917189	0.518775
												WP_000347217.1	1.07218	0.771669
												WP_001124935.1	0.857203	0.445641
												WP_000668662.1	0.917941	0.522451
												WP_001276305.1	0.907325	0.570707
												WP_000705865.1	0.992623	0.958075
												WP_001138904.1	0.915272	0.676913
												WP_000467180.1	0.890198	0.512817
												WP_001239436.1	0.80551	0.13099
												WP_001295326.1	0.829105	0.206566
												WP_000973448.1	1.04105	0.849595
												WP_001198386.1	0.885091	0.481613
												WP_000122253.1	1.02421	0.71203
												WP_000130305.1	1.01767	0.739852
												WP_001295325.1	1.05679	0.582067
												WP_001043542.1	0.967818	0.967011
												WP_000969372.1	0.952927	0.942953
												WP_001194534.1	1.32241	0.235454
												WP_000817220.1	0.818298	0.246738
												WP_000884589.1	0.669986	0.0529092
												WP_000075876.1	0.902773	0.450514
												WP_000779842.1	0.928484	0.57496
												WP_000136192.1	0.851191	0.245811
												WP_000102564.1	0.886226	0.482852
												WP_001291435.1	1.22386	0.392257
												WP_001132469.1	0.865828	0.372354
												WP_001295324.1	0.930905	0.785847
												WP_000101737.1	1.18917	0.568779
												WP_000177732.1	1.04514	0.856318
												WP_000051153.1	1.41717	0.138306
												WP_000127356.1	1.08228	0.491267
												WP_000122013.1	1.18608	0.349696
												WP_000467098.1	0.861833	0.351512
												WP_001195025.1	0.737018	0.138403
												WP_000678201.1	0.87125	0.401674
												WP_001220233.1	0.919302	0.704632
												WP_001250103.1	1.31181	0.365707
												WP_000671574.1	0.900648	0.440813
												WP_000546237.1	0.792169	0.178911
												WP_001251608.1	1.14813	0.652647
												WP_000771748.1	1.31695	0.0681296
												WP_000186631.1	1.0167	0.949632
												WP_000806442.1	1.19667	0.554331
												WP_000083955.1	1.39245	0.0640137
												WP_001026747.1	0.944724	0.764225
												WP_000904502.1	1.66928	0.084289
												WP_001300573.1	0.8644	0.364829
												WP_000148959.1	1.26231	0.43929
												WP_001295836.1	1.08667	0.728191
												WP_001110573.1	1.10276	0.603914
												WP_000141275.1	0.996155	0.939995
												WP_001333621.1	1.26855	0.429412
												WP_000815571.1	0.983785	0.914721
												WP_001295318.1	0.976708	0.884623
												WP_000255997.1	0.953866	0.94966
												WP_000912385.1	0.838951	0.245233
												WP_000190288.1	0.959735	0.739655
												WP_000729160.1	0.90849	0.477087
												WP_000662357.1	0.858906	0.451298
												WP_000770953.1	1.08868	0.788107
												WP_000786319.1	1.04275	0.903074
												WP_001153148.1	0.793271	0.257781
												WP_000351487.1	0.98597	0.881627
												WP_001130654.1	1.65611	0.0892614
												WP_001034943.1	0.834565	0.19473
												WP_000026812.1	0.892337	0.507728
												WP_001007138.1	0.953154	0.775737
												WP_000347651.1	0.951547	0.768348
												WP_001043156.1	1.28254	0.166942
												WP_000913829.1	0.968791	0.847968
												WP_000052796.1	0.957782	0.977615
												WP_000887629.1	0.890243	0.513096
												WP_000089731.1	1.07847	0.695419
												WP_000643397.1	0.854027	0.360917
												WP_000062457.1	0.686598	0.0688993
												WP_000034825.1	0.773163	0.0627367
												WP_000042632.1	0.801199	0.114501
												WP_000284027.1	0.729962	0.0699297
												WP_000850550.1	1.02976	0.898705
												WP_001092082.1	1.0264	0.702832
												WP_001231430.1	1.11063	0.575861
												WP_000131719.1	0.912282	0.64102
												WP_000776191.1	1.14993	0.555666
												WP_000776104.1	1.04672	0.851266
												WP_001161664.1	0.893584	0.409277
												WP_000620535.1	0.925522	0.690863
												WP_001269673.1	0.998249	0.983877
												WP_001340834.1	0.850586	0.296435
												WP_001044880.1	1.33978	0.0544057
												WP_001207520.1	0.953864	0.707917
												WP_001177086.1	1.26484	0.192692
												WP_000853021.1	0.886802	0.485174
												WP_001278605.1	1.15629	0.429667
												WP_000084469.1	0.821999	0.33589
												WP_001018040.1	0.896466	0.552249
												WP_000162740.1	0.908162	0.628783
												WP_000184541.1	0.760337	0.11435
												WP_000337077.1	0.781252	0.0764017
												WP_000153129.1	1.02039	0.940188
												WP_000187594.1	1.119	0.546912
												WP_001237072.1	0.786895	0.0886416
												WP_038432907.1	0.95675	0.72348
												WP_001287154.1	0.911545	0.651552
												WP_000131702.1	1.0407	0.644379
												WP_001018618.1	0.926449	0.754446
												WP_001300829.1	0.996771	0.964376
												WP_000773288.1	0.83029	0.18281
												WP_000848387.1	0.923747	0.551133
												WP_001297249.1	1.06275	0.559952
												WP_001310640.1	1.18424	0.578436
												WP_000087939.1	0.958598	0.817673
												WP_000424924.1	1.13698	0.676817
												WP_001053305.1	1.18345	0.579994
												WP_000798871.1	1.12976	0.348848
												WP_001188343.1	0.872037	0.427117
												WP_000912724.1	1.08753	0.725655
												WP_000785834.1	0.992907	0.849715
												AIN31197.1	0.846908	0.231934
												WP_000775540.1	0.985186	0.885263
												WP_001235254.1	1.03229	0.678426
												WP_001181473.1	0.909667	0.638883
												WP_000099823.1	0.964097	0.984791
												WP_001048602.1	1.04163	0.640701
												WP_000025458.1	1.04193	0.639485
												WP_000509902.1	0.815517	0.317311
												WP_000884361.1	1.0365	0.661284
												WP_000034602.1	1.01232	0.983422
												WP_001098384.1	0.86827	0.482904
												WP_000131314.1	0.930084	0.583088
												WP_000090097.1	0.972178	0.870063
												WP_000030637.1	0.927899	0.571994
												WP_001295307.1	1.07866	0.50354
												WP_001295306.1	1.00588	0.791318
												WP_000097571.1	0.968761	0.788923
												WP_000784351.1	1.52436	0.15659
												WP_001109196.1	0.975451	0.825701
												WP_001295305.1	0.99301	0.849245
												WP_000931389.1	0.961194	0.998714
												WP_000191497.1	0.762899	0.0553236
												WP_001265438.1	0.840677	0.252453
												WP_000096869.1	0.903153	0.552915
												WP_001147439.1	0.90376	0.555491
												WP_000101984.1	1.0234	0.926794
												WP_000891692.1	1.6354	0.0976397
												WP_001300666.1	0.94489	0.660014
												WP_000815435.1	1.10403	0.421694
												WP_001091569.1	0.842521	0.218237
												WP_001295303.1	1.77385	0.0531722
												WP_000951213.1	0.726949	0.121804
												WP_000044843.1	1.00058	0.978846
												WP_000042533.1	1.05071	0.838553
												WP_001295302.1	1.05317	0.830751
												WP_000084639.1	1.25753	0.204248
												WP_000080885.1	1.10881	0.664492
												WP_000852296.1	0.992758	0.958699
												WP_001393495.1	0.944524	0.658083
												WP_001296991.1	1.48208	0.186601
												WP_000007101.1	0.955148	0.784919
												WP_000386551.1	1.01187	0.978386
												WP_000443530.1	1.13464	0.495412
												WP_001295299.1	1.17578	0.493801
												WP_000569083.1	0.867369	0.302705
												WP_001159065.1	0.925483	0.650148
												WP_000843866.1	0.916401	0.684649
												WP_000091016.1	0.846931	0.336354
												WP_001056384.1	0.917265	0.51915
												WP_000961458.1	0.889289	0.507198
												WP_000168797.1	1.15477	0.543683
												WP_000114272.1	0.87368	0.326782
												WP_001336208.1	1.23195	0.489961
												WP_000829217.1	1.03727	0.917319
												WP_000397340.1	0.93717	0.830323
												WP_000513781.1	1.02208	0.957339
												WP_001301279.1	1.16556	0.616045
												WP_000090140.1	1.17346	0.49913
												WP_000049367.1	0.801215	0.119716
												WP_000555031.1	1.13945	0.671418
												WP_001295292.1	1.03919	0.857596
												WP_000450121.1	0.959991	0.807265
												WP_000023565.1	1.17083	0.605261
												WP_001024876.1	1.04328	0.901705
												WP_001195240.1	1.10207	0.756215
												WP_000189159.1	0.94833	0.67828
												WP_000203025.1	0.908001	0.625081
												WP_000126072.1	1.72773	0.0652283
												WP_001295339.1	1.11397	0.728531
												WP_000756569.1	1.08604	0.478718
												WP_000027205.1	1.00076	0.995334
												WP_001270734.1	1.05599	0.786339
												WP_001160737.1	1.27037	0.310161
												WP_001252135.1	0.941039	0.750073
												WP_001338420.1	0.956422	0.809277
												WP_000566376.1	0.919579	0.530482
												WP_000491142.1	0.801944	0.280192
												WP_000599802.1	0.687141	0.0694748
												WP_000746442.1	0.748952	0.0958498
												WP_000410785.1	1.10462	0.597194
												WP_000520781.1	0.822631	0.337732
												WP_000934041.1	1.3153	0.0692337
												WP_001040187.1	0.897059	0.556039
												WP_001202177.1	1.06197	0.803123
												WP_001043598.1	1.05219	0.833857
												WP_000537418.1	0.968586	0.963349
												WP_000228473.1	1.00353	0.801763
												WP_000076967.1	0.950659	0.764267
												WP_000067755.1	0.94732	0.774208
												WP_000886683.1	0.913748	0.666507
												WP_000213098.1	1.00613	0.999873
												WP_000111043.1	0.887067	0.381205
												WP_001292822.1	1.04751	0.617556
												WP_000642546.1	1.46191	0.106323
												WP_001295344.1	0.886812	0.492032
												WP_000642849.1	1.44254	0.219257
												WP_000057138.1	0.935449	0.818076
												WP_000445231.1	0.943086	0.650493
												WP_000125016.1	0.868211	0.305858
												WP_000140327.1	0.872988	0.41132
												WP_000167336.1	1.33868	0.103741
												WP_000551270.1	1.0076	0.98025
												WP_000570539.1	1.03624	0.92
												WP_000350058.1	0.829093	0.278688
												WP_000011603.1	1.09359	0.6376
												WP_001298300.1	0.895334	0.578531
												WP_001288850.1	0.909077	0.578235
												WP_001295347.1	0.954917	0.783858
												WP_000572698.1	0.975889	0.928743
												WP_001109486.1	1.28895	0.158363
												WP_000462687.1	0.942483	0.868241
												WP_000117881.1	0.903926	0.600658
												WP_001307697.1	0.903631	0.454457
												WP_000193841.1	1.00841	0.780111
												WP_001295352.1	0.800605	0.118172
												WP_000212426.1	1.02111	0.934901
												WP_001086539.1	1.04951	0.813512
												WP_000053099.1	0.944788	0.659477
												WP_000445533.1	1.05773	0.816377
												WP_000759120.1	1.35644	0.195322
												WP_000227927.1	0.917013	0.688849
												WP_000156518.1	0.975612	0.879553
												WP_000877161.1	0.87743	0.514604
												WP_000750416.1	1.20989	0.182404
												WP_001261235.1	0.832976	0.29073
												WP_001295354.1	1.11555	0.387829
												WP_000424181.1	0.830893	0.213269
												WP_001301418.1	1.16784	0.397243
												WP_000116297.1	0.98925	0.901883
												WP_000904442.1	0.865534	0.402596
												WP_000375136.1	0.921429	0.675374
												WP_001300464.1	0.827912	0.353304
												WP_001044279.1	1.15063	0.446225
												WP_001143120.1	1.41568	0.0515735
												WP_000191701.1	1.13272	0.686217
												WP_001326840.1	0.973768	0.938755
												WP_001018479.1	0.841044	0.21374
												WP_000154398.1	0.725293	0.0644434
												WP_000533522.1	1.32347	0.349934
												WP_000351317.1	1.08398	0.485545
												WP_000283667.1	1.17907	0.367454
												WP_001001921.1	1.05295	0.799023
												WP_001189321.1	1.44676	0.116315
												WP_000857405.1	1.26374	0.320936
												WP_001343212.1	0.943042	0.872237
												WP_001295445.1	0.936027	0.697504
												WP_000180056.1	1.30993	0.132871
												WP_000183364.1	0.934625	0.691162
												WP_000749261.1	1.04732	0.849349
												WP_000872833.1	1.03792	0.863129
												WP_001217754.1	0.973677	0.87584
												WP_000126534.1	0.855639	0.320515
												WP_001295443.1	0.797668	0.192062
												WP_000780912.1	1.1165	0.385123
												WP_000468186.1	1.13349	0.597649
												WP_000877107.1	1.16762	0.39784
												WP_001050683.1	0.847214	0.413076
												WP_000827360.1	0.9269	0.757616
												WP_000846343.1	1.18057	0.3636
												WP_001125202.1	1.10862	0.582931
												WP_001174481.1	0.923546	0.641536
												WP_000197597.1	1.23249	0.489024
												WP_000288132.1	1.03686	0.659791
												WP_000191372.1	1.06602	0.54804
												WP_001008535.1	1.05165	0.601555
												WP_000103754.1	0.918071	0.696132
												WP_000044679.1	0.935087	0.815498
												WP_000478681.1	1.12964	0.693052
												WP_000756827.1	0.919026	0.666314
												WP_001257000.1	0.927718	0.660121
												WP_001267956.1	1.17002	0.606911
												WP_000480245.1	1.07769	0.754969
												WP_000475719.1	0.993057	0.849028
												WP_000807125.1	1.01056	0.984276
												WP_000164439.1	1.08518	0.66943
												WP_000529320.1	0.998747	0.986157
												WP_000587933.1	1.23034	0.252389
												WP_000211045.1	0.940779	0.856067
												WP_001043459.1	0.849902	0.34653
												WP_001336528.1	1.18642	0.574158
												WP_001115094.1	1.01209	0.764018
												WP_000284714.1	1.06666	0.8422
												WP_001033694.1	1.10629	0.671558
												WP_001251348.1	0.961662	0.829495
												WP_000291270.1	1.17005	0.606854
												AIN31583.1	1.02465	0.923174
												WP_000759317.1	0.989332	0.902336
												WP_000580316.1	1.02238	0.930691
												AIN31588.1	1.00257	0.986382
												WP_000531594.1	1.00948	0.989165
												WP_000359434.1	1.30417	0.139494
												WP_000456506.1	1.02436	0.924113
												WP_000423742.1	0.963174	0.989212
												WP_001297479.1	1.06422	0.796131
												WP_001297484.1	0.937943	0.623556
												WP_000476093.1	1.32076	0.353547
												WP_000444484.1	0.942334	0.867172
												WP_000848748.1	0.826538	0.349219
												WP_000888772.1	0.679618	0.0618018
												WP_001185665.1	0.919177	0.528508
												WP_000101055.1	1.10434	0.420774
												WP_001301105.1	1.08877	0.721986
												WP_001056840.1	0.732193	0.0726707
												WP_000695215.1	1.04002	0.872812
												WP_001295992.1	0.946119	0.666524
												WP_000943459.1	0.966156	0.846836
												WP_000406391.1	0.76015	0.114029
												WP_000234823.1	0.867901	0.411443
												WP_001266908.1	0.936176	0.823242
												WP_000197881.1	1.13371	0.498384
												WP_000051560.1	1.04819	0.846581
												WP_001301104.1	0.856824	0.370841
												WP_000841714.1	1.34023	0.102341
												WP_001301101.1	0.973385	0.814321
												WP_000059411.1	0.986893	0.888863
												WP_000733715.1	1.13044	0.347066
												WP_000505866.1	0.935648	0.819491
												WP_000152933.1	0.872893	0.323722
												WP_000823885.1	1.11267	0.653742
												WP_001033352.1	0.949648	0.759623
												WP_001298109.1	0.960927	1
												WP_001260332.1	0.936037	0.697546
												WP_001130692.1	1.06157	0.763269
												WP_001299679.1	1.10918	0.739594
												WP_000804726.1	1.06009	0.769361
												WP_000456467.1	0.956686	0.810296
												WP_000811065.1	1.06646	0.54647
												WP_000063607.1	1.61491	0.106657
												WP_001146444.1	1.06637	0.842927
												WP_001169669.1	0.995146	0.934429
												WP_000070491.1	0.981829	0.86089
												WP_000918073.1	1.20054	0.439323
												WP_000019827.1	1.30333	0.260866
												WP_000032939.1	1.21689	0.171693
												WP_000571681.1	1.33354	0.221613
												WP_001160108.1	1.41301	0.141678
												WP_000555857.1	0.923515	0.549976
												WP_001307143.1	0.974834	0.880296
												WP_000193447.1	1.126	0.701196
												WP_001287378.1	1.08268	0.489902
												WP_000068077.1	0.974644	0.875071
												WP_000301651.1	1.0954	0.448411
												WP_001393463.1	1.08807	0.472025
												WP_000911112.1	1.03634	0.869973
												WP_000979661.1	1.12952	0.608094
												WP_000110948.1	1.16084	0.416688
												WP_000994906.1	1.08554	0.480354
												WP_000214516.1	1.16786	0.611317
												WP_001309467.1	0.851603	0.427253
												WP_001295624.1	1.31132	0.366381
												WP_000967595.1	0.832905	0.290507
												WP_000108160.1	0.880213	0.458872
												WP_000028545.1	0.780765	0.22732
												WP_000737226.1	1.09286	0.456513
												WP_001079505.1	1.48223	0.0941479
												WP_000443067.1	1.15984	0.419505
												WP_000209520.1	1.12136	0.538927
												WP_000763511.1	0.912133	0.640464
												WP_001194582.1	1.49261	0.0884338
												WP_001295575.1	1.37205	0.0771068
												WP_001291217.1	0.994746	0.932225
												WP_001278906.1	0.840143	0.313711
												WP_000559286.1	0.960764	0.745242
												WP_000422045.1	0.994731	0.967758
												WP_001031530.1	1.02748	0.908743
												WP_001297122.1	1.04479	0.6282
												WP_000776253.1	0.929833	0.669593
												WP_000099534.1	1.33864	0.0550279
												WP_001176295.1	0.87123	0.317311
												WP_000876286.1	0.76527	0.192674
												WP_000891353.1	0.937912	0.738091
												WP_000176270.1	0.877061	0.434375
												WP_001295580.1	0.966679	0.838195
												WP_001088620.1	0.99243	0.957191
												WP_000484984.1	0.94914	0.91586
												WP_000506490.1	0.922776	0.728756
												WP_001146163.1	0.973316	0.874448
												WP_001250216.1	0.971904	0.869007
												WP_001296746.1	0.864633	0.470529
												WP_001300506.1	1.30699	0.255829
												WP_001009090.1	0.875114	0.506519
												WP_000069229.1	0.923684	0.683899
												WP_001301108.1	0.948068	0.777084
												WP_000511025.1	1.173	0.248425
												WP_000907387.1	0.969135	0.858328
												WP_000473109.1	0.935819	0.612534
												WP_000075375.1	0.911832	0.63934
												WP_000825775.1	0.896454	0.582607
												WP_000138728.1	1.46718	0.198357
												WP_001300658.1	1.14548	0.461701
												WP_000084387.1	0.916922	0.68823
												WP_001261211.1	1.10333	0.601824
												WP_000219122.1	0.954385	0.801422
												WP_001300523.1	0.98617	0.923869
												WP_000683020.1	1.01819	0.950018
												WP_000559900.1	1.3276	0.344479
												WP_001262123.1	1.27742	0.0994073
												WP_000611911.1	0.779934	0.0777455
												WP_000945011.1	0.884701	0.540273
												WP_000444929.1	0.710024	0.0970391
												WP_001046829.1	1.2152	0.519783
												WP_000387388.1	1.07318	0.825967
												WP_000123737.1	0.98579	0.922414
												WP_001157406.1	0.863503	0.288474
												WP_000948459.1	0.958353	0.816725
												WP_001300461.1	1.20878	0.296703
												WP_000628244.1	0.930722	0.586335
												WP_000762236.1	1.12099	0.372561
												WP_000698145.1	0.947399	0.774513
												WP_000039887.1	1.07984	0.80959
												WP_001123464.1	1.38635	0.274386
												WP_000097801.1	1.24619	0.350931
												WP_000048950.1	0.775318	0.142315
												WP_000139543.1	1.02189	0.933518
												WP_001027942.1	1.0885	0.656733
												WP_000115943.1	1.11616	0.386092
												WP_000428998.1	1.27057	0.426246
												WP_000414567.1	0.76413	0.190262
												WP_000013789.1	1.29571	0.271645
												WP_000375961.1	1.02853	0.91035
												WP_001296778.1	1.04301	0.841195
												WP_000140873.1	1.10872	0.740665
												WP_000586732.1	1.12798	0.612174
												WP_001261013.1	1.19961	0.317311
												WP_001303492.1	0.911723	0.589666
												WP_000047424.1	1.29599	0.149376
												WP_000531462.1	1.35975	0.0861147
												WP_000689363.1	0.766503	0.125352
												WP_000550695.1	0.793974	0.100839
												WP_001120143.1	0.800997	0.277694
												WP_010723100.1	1.23982	0.234659
												WP_001240582.1	1.42264	0.237553
												WP_000045648.1	1.55727	0.0594394
												WP_000152305.1	1.34045	0.102143
												WP_000830550.1	0.848154	0.340523
												WP_000350395.1	0.872731	0.49825
												WP_001244968.1	0.992116	0.955746
												WP_000832437.1	1.07902	0.811584
												WP_001125439.1	0.92103	0.673871
												WP_000154342.1	1.58929	0.119025
												WP_000172465.1	1.3343	0.220695
												WP_000774165.1	1.21046	0.293045
												WP_000558527.1	1.34641	0.320554
												WP_001286597.1	1.41424	0.140676
												WP_000156615.1	1.0954	0.772002
												WP_000210799.1	0.841952	0.396354
												WP_000671737.1	1.29327	0.275165
												WP_000210373.1	1.0102	0.772268
												WP_000636571.1	0.971811	0.948026
												WP_000215549.1	1.11046	0.736622
												WP_001019606.1	0.85056	0.243736
												WP_000534858.1	0.814046	0.313169
												WP_000448564.1	1.28009	0.411593
												WP_001295394.1	1.49196	0.17915
												WP_001340362.1	1.0814	0.805763
												WP_000148710.1	1.0834	0.737889
												WP_000919231.1	1.45354	0.209694
												WP_000225262.1	0.991021	0.942439
												WP_000014036.1	1.0156	0.961581
												WP_001300486.1	1.02805	0.90621
												WP_000769303.1	1.04693	0.6198
												WP_000520804.1	1.05582	0.869539
												WP_000135181.1	1.34011	0.328409
												WP_001099085.1	1.04277	0.636157
												WP_000066639.1	0.939717	0.848481
												WP_001170664.1	0.875344	0.424581
												WP_000945878.1	1.01378	0.959412
												WP_000969092.1	1.67658	0.0816472
												WP_000125583.1	0.830745	0.361802
												WP_000567490.1	0.85329	0.309184
												WP_001282550.1	0.94237	0.726318
												WP_000217950.1	0.835412	0.298434
												WP_000991805.1	0.821917	0.335654
												WP_000915778.1	1.09829	0.765145
												WP_000920784.1	1.18974	0.567684
												WP_000100932.1	0.786076	0.165038
												WP_000765749.1	1.21877	0.168903
												WP_001307229.1	1.02102	0.937352
												WP_001295400.1	1.07831	0.50475
												WP_001282319.1	1.13502	0.494206
												WP_000835039.1	1.27406	0.304283
												WP_001296937.1	1.25513	0.335378
												WP_000250656.1	1.07163	0.722505
												WP_000093589.1	0.945407	0.662753
												WP_001237796.1	0.908616	0.47768
												WP_001282283.1	0.988593	0.93953
												WP_000108172.1	0.77429	0.0645178
												WP_000007283.1	1.05264	0.597794
												WP_000190982.1	1.06712	0.740616
												WP_000098896.1	1.27481	0.177811
												WP_000493947.1	1.05324	0.797813
												WP_001174940.1	1.27293	0.422584
												WP_000534271.1	0.980021	0.850905
												WP_000212657.1	1.13182	0.602022
												WP_000716950.1	1.35804	0.306475
												WP_000528342.1	1.15237	0.643606
												WP_001295403.1	0.997491	0.828876
												WP_000648420.1	0.838474	0.243262
												WP_000817105.1	1.55418	0.0605944
												WP_001196530.1	1.04496	0.897359
												WP_000907979.1	1.35152	0.314295
												WP_000948863.1	1.51312	0.164109
												WP_000089364.1	1.01095	0.987112
												WP_000367160.1	1.41625	0.139042
												WP_001296104.1	1.13743	0.675829
												WP_000637982.1	0.90944	0.63043
												WP_000613008.1	1.0556	0.823054
												WP_000248636.1	0.972688	0.872026
												WP_000860201.1	0.983706	0.916983
												WP_000368046.1	0.909638	0.482504
												WP_001082229.1	1.02791	0.906841
												WP_001229265.1	1.01487	0.751935
												WP_000672380.1	0.993576	0.84666
												WP_000018596.1	0.965508	0.978038
												pdb|6H58|QQ	0.861588	0.350255
												pdb|6H58|33	1.31814	0.0673483
												WP_001700733.1	1.12747	0.354942
												WP_001144202.1	0.940789	0.856134
												WP_000251727.1	1.35172	0.0924939
												WP_000146159.1	1.54989	0.0622347
												WP_000106833.1	0.8861	0.377123
												WP_001010696.1	1.02013	0.93817
												WP_000412169.1	1.11454	0.727231
												WP_001039044.1	1.15999	0.275879
												WP_000175026.1	1.04662	0.62104
												WP_001228984.1	0.898185	0.429691
												WP_000368506.1	0.968434	0.855623
												WP_000177206.1	1.38023	0.17091
												WP_000673918.1	0.915747	0.511769
												WP_000939212.1	1.41773	0.137861
												WP_001215339.1	1.44566	0.21651
												WP_001350515.1	1.24275	0.357066
												WP_000373021.1	1.00708	1
												WP_001235800.1	1.05452	0.872827
												WP_001295485.1	1.02626	0.914118
												WP_000339283.1	1.11925	0.546067
												WP_001259810.1	1.05252	0.80085
												WP_001170162.1	0.974936	0.876422
												WP_001135066.1	1.07654	0.817677
												WP_000719096.1	0.888803	0.493282
												WP_000645221.1	0.784314	0.23574
												WP_001300415.1	1.03745	0.881166
												WP_001284618.1	1.11407	0.563861
												WP_000153502.1	0.876171	0.429285
												WP_001335909.1	0.837906	0.204391
												WP_000163771.1	0.97313	0.941775
												WP_000219687.1	1.4224	0.237776
												WP_000766132.1	0.963438	0.836347
												WP_000138043.1	1.02932	0.907758
												WP_001326526.1	1.49173	0.0889016
												WP_000691930.1	0.865215	0.472502
												WP_000939317.1	0.964619	0.840903
												WP_000758422.1	1.11204	0.570902
												WP_000290576.1	1.13824	0.585316
												WP_001220966.1	0.792853	0.180514
												WP_001295493.1	1.03046	0.895619
												WP_001111995.1	1.22272	0.506235
												WP_000457334.1	1.34905	0.317311
												WP_000854958.1	0.963097	0.757947
												WP_000456715.1	1.23719	0.48091
												WP_000624298.1	1.13593	0.332872
												WP_000150543.1	0.827535	0.200795
												WP_000406926.1	0.940416	0.717418
												WP_000228655.1	0.766182	0.0592021
												WP_000156255.1	0.927854	0.699714
												WP_001062678.1	1.0652	0.551022
												WP_001006866.1	0.981973	0.907764
												WP_001211011.1	1.18649	0.574018
												WP_001262203.1	0.920633	0.535676
												WP_000984520.1	0.826699	0.173178
												WP_001055791.1	1.06503	0.551648
												WP_000431381.1	0.868618	0.387297
												WP_001043877.1	0.928291	0.767402
												WP_001326728.1	1.16706	0.514093
												WP_001352260.1	1.14973	0.556143
												WP_001295499.1	1.60824	0.109758
												WP_000976476.1	0.890482	0.500127
												WP_000168747.1	1.04002	0.872813
												WP_000944256.1	0.755013	0.171643
												WP_000024757.1	1.49599	0.0866384
												WP_000257738.1	0.720334	0.111663
												WP_000173484.1	1.06473	0.794569
												WP_000800512.1	0.904727	0.605942
												WP_001069467.1	0.87316	0.324759
												WP_000301727.1	0.911473	0.651062
												WP_001056706.1	0.939489	0.713205
												WP_000091148.1	1.14216	0.317311
												WP_000448381.1	0.956365	0.790531
												WP_001300644.1	0.792603	0.0983876
												WP_000202996.1	1.02201	0.957516
												WP_000568519.1	1.19071	0.46038
												WP_000580323.1	1.01784	0.968629
												WP_000907248.1	1.02207	0.932685
												WP_001258678.1	1.03993	0.647485
												WP_000639274.1	1.40903	0.250828
												WP_000019590.1	0.880121	0.352406
												WP_000564725.1	0.81439	0.142761
												WP_001185741.1	1.00617	1
												WP_001326725.1	1.57063	0.128865
												WP_001025322.1	0.918092	0.696277
												WP_000066951.1	0.785343	0.0861206
												WP_001295647.1	0.709707	0.0966123
												WP_000122416.1	0.865201	0.472452
												WP_001295646.1	1.44509	0.117471
												WP_001295645.1	1.05484	0.825475
												WP_000100205.1	1.00875	0.992465
												WP_001187819.1	0.974837	0.933707
												WP_000548675.1	0.868345	0.385823
												WP_000082127.1	0.911582	0.589056
												WP_000917208.1	1.33276	0.0583341
												WP_000797560.1	0.800352	0.276
												WP_000847902.1	1.09312	0.709284
												WP_001160187.1	1.1594	0.628814
												WP_001283421.1	1.04552	0.855111
												WP_000611335.1	0.89422	0.515492
												WP_000106474.1	1.1275	0.613447
												WP_001272991.1	1.06012	0.858631
												WP_001158220.1	1.21293	0.523916
												WP_001128215.1	1.06113	0.765084
												WP_001296168.1	1.12844	0.352348
												WP_000079739.1	0.925848	0.6921
												WP_001350519.1	0.988739	0.899061
												WP_000118897.1	0.966984	0.839607
												WP_000790504.1	0.760397	0.114455
												WP_000922686.1	1.34887	0.317526
												WP_001157239.1	0.832167	0.288197
												WP_000218212.1	1.19218	0.212015
												WP_000920120.1	1.01511	0.975922
												WP_001007805.1	0.697127	0.0806997
												WP_001302302.1	0.900873	0.543273
												WP_001060244.1	1.05235	0.801555
												WP_000532923.1	0.815744	0.145911
												WP_001011008.1	0.837324	0.381907
												AIN32411.1	1.55139	0.139794
												WP_001166160.1	1.14662	0.655885
												WP_001326708.1	0.921771	0.676665
												WP_000450409.1	0.995093	0.839751
												WP_001105415.1	1.26595	0.317311
												WP_000980589.1	0.870806	0.422424
												WP_000234896.1	0.873374	0.43224
												WP_000019197.1	0.834576	0.373447
												WP_000754737.1	1.07517	0.708407
												WP_000131782.1	0.917841	0.521962
												WP_000009594.1	0.902887	0.451038
												WP_000108941.1	0.942417	0.646971
												WP_000080105.1	0.932048	0.593117
												WP_001103560.1	1.01621	0.951281
												WP_000586462.1	0.896894	0.526596
												WP_000880182.1	1.07384	0.713711
												WP_000954911.1	0.922884	0.638599
												WP_001393575.1	0.871208	0.401444
												WP_000043484.1	0.898911	0.567941
												WP_000520320.1	0.99207	0.917461
												WP_000601187.1	0.969345	0.850537
												WP_001407542.1	0.904556	0.458729
												WP_000272486.1	0.80093	0.11397
												WP_001100981.1	0.797344	0.19127
												WP_000783975.1	0.993237	0.923901
												WP_001023610.1	0.906326	0.566432
												WP_000699460.1	0.855128	0.31803
												WP_000183060.1	0.859446	0.339373
												WP_000454701.1	0.975293	0.882063
												WP_001252331.1	1.09019	0.717838
												WP_001234768.1	1.14193	0.47256
												WP_001295424.1	0.969615	0.793607
												WP_000288420.1	1.20201	0.436241
												WP_000469708.1	0.924923	0.557011
												WP_000678989.1	0.996694	0.964081
												WP_000137877.1	1.1626	0.524691
												WP_000476011.1	0.942556	0.647699
												WP_000844219.1	0.768085	0.0615439
												WP_000823270.1	1.09506	0.449511
												WP_000853883.1	0.862271	0.353764
												WP_001307281.1	0.983447	0.893341
												WP_000129551.1	1.1765	0.241429
												WP_000846217.1	1.40244	0.150579
												WP_000434038.1	0.991192	0.943095
												WP_001005448.1	0.934356	0.810306
												WP_001350533.1	0.89745	0.558541
												WP_000950409.1	1.01306	0.96185
												WP_000598641.1	1.11994	0.633796
												WP_001295431.1	1.36197	0.301828
												WP_000569315.1	1.05652	0.867746
												WP_001130308.1	1.13327	0.499811
												WP_000871504.1	1.03223	0.887885
												WP_000097403.1	0.988239	0.871144
												WP_000079538.1	1.66843	0.0846022
												WP_001264861.1	1.22307	0.5056
												WP_000553555.1	0.898503	0.590083
												WP_001136389.1	1.22945	0.494332
												WP_001275118.1	0.723154	0.0620397
												WP_000255039.1	0.937513	0.832767
												WP_001036964.1	0.936496	0.825524
												WP_000628648.1	0.89936	0.593218
												WP_001139613.1	0.960363	0.995992
												WP_000425438.1	1.14694	0.563148
												WP_000489247.1	0.761813	0.0540847
												WP_000253273.1	1.14713	0.6548
												WP_000548294.1	0.803659	0.207069
												WP_000182053.1	1.00928	0.991595
												WP_000873894.1	1.05498	0.790535
												WP_001292460.1	1.21944	0.512098
												WP_000854447.1	1.12092	0.540416
												WP_000091263.1	0.908699	0.478072
												WP_000487246.1	0.877328	0.341166
												WP_001136827.1	0.814467	0.15691
												WP_001091940.1	0.871679	0.494616
												WP_000198828.1	1.06674	0.788353
												WP_000470560.1	1.10437	0.750811
												WP_000637046.1	0.995031	0.957747
												WP_000194927.1	1.14992	0.648829
												WP_001234850.1	1.08174	0.682699
												WP_000494183.1	0.961798	0.995813
												WP_000050793.1	0.961835	0.995636
												WP_001135667.1	1.16975	0.255072
												WP_000256203.1	0.921399	0.67526
												WP_001113639.1	0.976697	0.884575
												WP_001026418.1	0.982996	0.911692
												WP_000778061.1	1.33821	0.216014
												WP_000849209.1	0.874947	0.331738
												WP_000758077.1	0.753447	0.168567
												WP_000865568.1	0.969105	0.96088
												WP_001249081.1	1.02776	0.907506
												WP_001061917.1	1.08843	0.470857
												WP_000876011.1	1.31518	0.361088
												WP_000125282.1	1.6712	0.0835884
												WP_000012305.1	0.941025	0.750022
												WP_001281242.1	0.948275	0.909672
												WP_000990765.1	0.921766	0.541278
												WP_001075164.1	0.924971	0.744084
												WP_000332037.1	0.969964	0.956795
												WP_000779105.1	0.917469	0.691992
												WP_000948731.1	0.822769	0.183936
												WP_000857257.1	1.01912	0.945838
												WP_001209927.1	0.954749	0.712679
												WP_001000379.1	0.919979	0.625756
												WP_000921621.1	1.07118	0.774731
												WP_001300392.1	1.26006	0.327045
												WP_000577625.1	1.51303	0.164166
												WP_001255628.1	1.0908	0.716034
												WP_000639996.1	1.1298	0.348757
												WP_001295284.1	0.966115	0.846679
												WP_001191419.1	0.741437	0.0848781
												WP_000070621.1	1.03499	0.667383
												WP_000574091.1	1.39616	0.156098
												WP_001300687.1	1.11197	0.655675
												WP_000156701.1	0.875047	0.438689
												WP_001056643.1	0.962292	0.817902
												WP_000612644.1	1.01975	0.963535
												WP_000172749.1	0.933207	0.599061
												WP_000118507.1	0.831686	0.286698
												WP_000190939.1	0.900999	0.581481
												WP_000789500.1	0.94706	0.900978
												WP_000545042.1	0.857058	0.265631
												AIN32696.1	0.958383	0.981899
												WP_000386733.1	0.955027	0.714178
												WP_000062997.1	0.863857	0.396384
												WP_000622280.1	0.752671	0.167055
												WP_000074527.1	0.922479	0.544817
												WP_000813859.1	1.05261	0.83252
												WP_001203392.1	1.18082	0.362962
												WP_000426124.1	0.955673	0.962569
												WP_000095707.1	1.07318	0.522523
												WP_000086722.1	1.04171	0.640383
												WP_000437935.1	0.985939	0.927294
												WP_000772452.1	1.27448	0.303617
												WP_000042442.1	1.23341	0.374139
												WP_000068457.1	0.790273	0.0943184
												WP_001028341.1	1.31272	0.24809
												WP_000737621.1	0.87205	0.320463
												WP_000334220.1	1.13007	0.606643
												WP_000146992.1	0.879295	0.521149
												WP_000584546.1	0.89839	0.430611
												WP_000118404.1	0.936674	0.82679
												WP_001283586.1	0.823854	0.341306
												WP_001289167.1	0.893269	0.4079
												WP_000699148.1	1.01659	0.744513
												WP_000615834.1	1.28516	0.403964
												WP_000817178.1	0.837886	0.240844
												WP_000683799.1	1.03896	0.858614
												WP_000559764.1	0.870728	0.422128
												WP_001043825.1	1.00321	0.988802
												WP_001333535.1	1.0499	0.811871
												WP_001300582.1	1.06643	0.743445
												WP_000730806.1	1.12641	0.70027
												WP_001195819.1	0.741983	0.147112
												WP_000426176.1	1.09485	0.704261
												WP_000531952.1	1.13177	0.602166
												WP_001296261.1	1.26369	0.194478
												WP_001295701.1	1.11543	0.38817
												WP_203277081.1	1.03011	0.897158
												WP_000958671.1	0.93925	0.743213
												WP_000703651.1	1.03725	0.881798
												WP_001030215.1	0.999254	0.988476
												WP_000556048.1	0.848981	0.418758
												WP_000785931.1	1.03691	0.882912
												WP_001295458.1	1.0018	0.983471
												WP_000955906.1	0.744736	0.152093
												WP_000170346.1	1.26782	0.108695
												WP_000376337.1	0.95579	0.718298
												AIN32800.1	0.82082	0.332471
												WP_000695655.1	0.944973	0.886045
												WP_000443661.1	1.12008	0.54326
												WP_001300494.1	0.985203	0.879525
												WP_000254839.1	0.876791	0.512368
												WP_000034402.1	1.18953	0.216758
												WP_000487600.1	0.938281	0.838241
												WP_000623140.1	0.886733	0.491553
												WP_000522247.1	1.092	0.459256
												WP_000096674.1	0.786964	0.167016
												WP_001336044.1	1.05944	0.811001
												WP_000290230.1	0.92427	0.553746
												WP_000517431.1	0.903015	0.451624
												WP_000966470.1	0.839929	0.390009
												WP_001159160.1	1.02985	0.90599
												WP_001327042.1	1.14866	0.651514
												WP_001350538.1	0.986887	0.888832
												WP_000838944.1	0.940704	0.718732
												WP_000405996.1	1.12742	0.698015
												WP_000102886.1	1.42065	0.239452
												WP_000801365.1	1.06614	0.843491
												WP_001111023.1	1.16649	0.614138
												WP_000372316.1	1.0459	0.894927
												WP_000769961.1	1.05207	0.879085
												WP_010723125.1	1.19146	0.458764
												WP_000387713.1	0.798956	0.272352
												WP_000342644.1	1.04063	0.644669
												WP_000258236.1	1.55813	0.0591232
												WP_001277801.1	1.42778	0.130028
												WP_000679799.1	1.17167	0.603561
												WP_001267498.1	0.987666	0.935257
												WP_001295467.1	0.951452	0.932401
												WP_001297320.1	1.00867	0.778974
												WP_001311023.1	0.951696	0.934146
												WP_000176187.1	0.985299	0.880056
												WP_001068682.1	0.811093	0.146758
												WP_000489667.1	1.28526	0.28702
												WP_000166446.1	1.00122	0.967845
												WP_001307333.1	0.907068	0.62162
												WP_000198328.1	0.706696	0.0926191
												WP_001295473.1	0.775328	0.0661935
												WP_001336050.1	1.00042	0.963469
												WP_001028612.1	0.855192	0.439003
												WP_000529576.1	1.12344	0.531982
												WP_001121363.1	0.975491	0.825918
												WP_000076001.1	1.23994	0.47621
												WP_000138270.1	0.816453	0.163108
												WP_001299507.1	0.883953	0.474777
												WP_000937912.1	0.906824	0.568561
												WP_001301158.1	1.02227	0.95683
												WP_000249410.1	1.06411	0.752871
												WP_001177052.1	1.09114	0.462032
												WP_000409205.1	1.0171	0.954887
												WP_001107167.1	0.951318	0.931447
												WP_000551807.1	0.883547	0.472352
												WP_001090866.1	1.13607	0.490867
												WP_000003317.1	0.81154	0.136282
												WP_000963837.1	1.10469	0.419723
												WP_000736312.1	0.989357	0.902478
												WP_000108626.1	1.23555	0.242509
												WP_001295479.1	0.990714	0.949297
												WP_000523616.1	1.13995	0.580895
												WP_001124469.1	1.43	0.128347
												WP_001196613.1	1.35691	0.0883259
												WP_000384413.1	0.786422	0.165806
												WP_000028953.1	0.944535	0.736204
												WP_000331707.1	0.797665	0.110941
												WP_001295373.1	0.941374	0.860315
												WP_001241357.1	1.22067	0.271565
												WP_000940019.1	0.970951	0.800938
												WP_000553451.1	1.07898	0.502466
												WP_000982994.1	0.837565	0.382652
												WP_000919159.1	0.971886	0.94767
												WP_000717694.1	0.831918	0.187293
												WP_001295369.1	1.1088	0.664519
												WP_001215861.1	1.43173	0.229037
												WP_000970102.1	1.03612	0.870928
												WP_001013779.1	0.952782	0.795242
												WP_001297412.1	1.0606	0.767237
												WP_000020749.1	0.85215	0.248989
												WP_001068343.1	0.980121	0.851455
												WP_000002541.1	1.03195	0.899117
												WP_000790168.1	1.00091	0.813498
												WP_000812053.1	1.05425	0.82733
												WP_001168459.1	0.938668	0.709473
												WP_001295364.1	1.52798	0.154241
												WP_001094491.1	1.04256	0.864611
												WP_001295363.1	0.775987	0.216268
												WP_000219203.1	1.04573	0.829564
												WP_000627807.1	1.12902	0.350808
												WP_001262716.1	1.12128	0.630167
												WP_000997403.1	0.909841	0.640051
												WP_001098726.1	0.957499	0.795763
												WP_001300438.1	0.70805	0.0943997
												WP_000083005.1	1.14827	0.559803
												WP_000949265.1	1.08856	0.656509
												WP_000841103.1	1.16769	0.512603
												WP_001235102.1	1.03119	0.682932
												WP_000040169.1	1.19316	0.455066
												WP_000079100.1	1.1375	0.486354
												WP_000197686.1	0.961209	0.998642
												WP_000200120.1	0.965347	0.770227
												WP_000225229.1	1.01243	0.96396
												WP_001168037.1	0.92162	0.676096
												pdb|6H58|PP	0.822542	0.183158
												WP_000264777.1	1.1373	0.587728
												WP_000043335.1	0.887325	0.382298
												WP_000256450.1	0.98102	0.904662
												WP_000460035.1	0.891649	0.521833
												WP_001393454.1	1.04405	0.631098
												WP_001059169.1	1.07177	0.829459
												WP_001117838.1	0.89785	0.587698
												WP_001300750.1	1.06657	0.84242
												WP_000162574.1	1.06712	0.787172
												WP_000101723.1	0.939089	0.7426
												WP_000155570.1	0.979194	0.897078
												WP_000993126.1	1.16669	0.400384
												WP_000772831.1	1.30591	0.0758272
												WP_001087611.1	1.30406	0.0771946
												WP_001229442.1	1.13745	0.675783
												WP_000115383.1	1.03327	0.88333
												WP_001295174.1	1.14049	0.579515
												WP_000985494.1	0.975068	0.932614
												WP_000774988.1	0.995317	0.935376
												WP_001216525.1	0.900888	0.58076
												WP_000378442.1	0.992499	0.919827
												WP_001326681.1	0.940039	0.715706
												WP_001130211.1	1.32891	0.0605911
												WP_000611804.1	1.03727	0.865938
												WP_000273290.1	1.08776	0.790324
												WP_000906486.1	1.13704	0.487821
												WP_000047184.1	0.95644	0.968048
												WP_000963143.1	1.2193	0.168135
												WP_000132231.1	0.992477	0.919704
												WP_001295177.1	1.11995	0.633773
												WP_000148878.1	0.756923	0.108559
												WP_000216194.1	0.769808	0.0637243
												WP_001077358.1	0.796808	0.106049
												WP_000804550.1	0.883229	0.470839
												WP_001287420.1	1.09011	0.650649
												WP_001394680.1	1.34031	0.328154
												WP_000337665.1	1.17646	0.593893
												WP_001212985.1	1.44872	0.213837
												WP_001272928.1	0.965028	0.768484
												WP_001272592.1	1.39434	0.0629052
												WP_000254708.1	1.2972	0.386301
												WP_001295182.1	0.950627	0.764117
												WP_000568943.1	0.926311	0.653837
												WP_001219242.1	0.913107	0.499033
												WP_000246138.1	0.923143	0.681852
												WP_000517476.1	0.975598	0.883241
												WP_001173673.1	1.19632	0.554999
												WP_001090361.1	1.04254	0.843195
												WP_000372108.1	0.92547	0.650089
												WP_000039850.1	1.04551	0.855149
												WP_001290679.1	1.0656	0.746795
												WP_000211913.1	1.07105	0.724804
												WP_000108294.1	0.956641	0.791803
												WP_000036723.1	0.854919	0.317014
												WP_000210878.1	0.893814	0.535415
												WP_001071648.1	1.34612	0.32091
												WP_000254738.1	0.767386	0.197201
												WP_000226815.1	1.02108	0.935007
												WP_000046812.1	1.05836	0.863071
												WP_000186450.1	1.11055	0.736421
												WP_000098255.1	1.28276	0.290795
												WP_000807753.1	1.07399	0.7131
												WP_000206990.1	1.00779	0.979603
												WP_000342431.1	1.3304	0.340821
												WP_000100421.1	0.908394	0.575299
												WP_000627995.1	1.12159	0.370882
												WP_000450476.1	0.880774	0.355066
												WP_000013588.1	1.18063	0.482754
												WP_000724153.1	1.05581	0.822417
												WP_000920840.1	1.24973	0.344709
												WP_000642344.1	0.957713	0.814257
												WP_001045520.1	0.982321	0.910587
												WP_000044401.1	0.996594	0.963701
												WP_000750398.1	0.837428	0.304892
												WP_001300698.1	0.972568	0.871566
												WP_000184261.1	0.96752	0.842085
												WP_000117728.1	0.893108	0.510901
												WP_000678646.1	0.953946	0.779382
												WP_001138201.1	0.941434	0.722053
												WP_000946938.1	0.940184	0.746796
												WP_000816232.1	1.26197	0.323855
												WP_000204658.1	0.969177	0.849759
												WP_000957910.1	0.92602	0.562521
												WP_000564489.1	0.954225	0.800804
												WP_001199295.1	1.15793	0.424965
												WP_000899054.1	0.720852	0.0595289
												WP_000201063.1	0.992565	0.948338
												WP_001120711.1	0.71058	0.0977924
												WP_000848659.1	1.03134	0.891791
												WP_000256438.1	1.08056	0.497077
												WP_000603502.1	1.12956	0.608
												WP_000383237.1	1.2067	0.535424
												WP_000656030.1	0.799229	0.195902
												WP_000065950.1	0.826897	0.272004
												WP_001301085.1	0.696283	0.0797047
												WP_000417791.1	0.847134	0.412819
												WP_000502395.1	1.15547	0.637056
												WP_001192820.1	1.30868	0.370033
												WP_000003071.1	0.965193	0.979542
												WP_010723217.1	0.989605	0.864851
												WP_000813200.1	0.960192	0.808194
												WP_000715214.1	0.845583	0.227741
												WP_000806638.1	1.11667	0.722333
												WP_001055874.1	0.835663	0.197873
												WP_000354046.1	1.33009	0.225825
												WP_000886062.1	1.07418	0.51902
												QRG61511.1	1.18797	0.345046
												WP_000195062.1	0.795508	0.105844
												WP_000068701.1	0.778883	0.0721843
												WP_001192229.1	1.114	0.650073
												WP_000111195.1	1.60437	0.111592
												WP_001290136.1	1.18123	0.361895
												WP_001295378.1	0.868116	0.412253
												WP_001276008.1	1.02403	0.925226
												WP_001151604.1	0.884167	0.476061
												WP_000189743.1	0.944543	0.882966
												WP_000828351.1	0.998583	0.985404
												WP_000669834.1	1.07622	0.511941
												WP_000389818.1	1.0984	0.439006
												WP_000034372.1	0.922585	0.727422
												WP_000111269.1	0.919385	0.705206
												WP_000218480.1	1.03837	0.861155
												WP_000098614.1	0.917404	0.691543
												WP_000105566.1	0.922975	0.730139
												WP_001300904.1	0.980911	0.905172
												WP_001062128.1	1.02225	0.720308
												WP_001222509.1	0.97499	0.823161
												WP_000593273.1	1.0052	0.794337
												WP_001053178.1	0.986931	0.889076
												WP_000017106.1	1.02042	0.961735
												WP_000997795.1	0.850027	0.24199
												WP_001094831.1	0.960103	0.741655
												WP_001174777.1	0.914361	0.505065
												WP_000239943.1	1.10151	0.757535
												WP_000984796.1	1.06997	0.729148
												WP_001107564.1	0.887353	0.495326
												WP_000786911.1	1.07689	0.509624
												WP_000091700.1	0.945612	0.890619
												WP_000760323.1	1.29862	0.384257
												WP_001049791.1	1.0832	0.80137
												WP_001326492.1	0.856293	0.368946
												WP_000084131.1	1.00433	0.798206
												WP_000853256.1	1.01126	0.981103
												WP_001297764.1	0.874078	0.502918
												WP_001297309.1	1.14967	0.449099
												WP_001295515.1	1.40249	0.058336
												WP_001221939.1	1.54416	0.144114
												WP_000083065.1	1.29023	0.279624
												WP_000262172.1	1.14796	0.454206
												WP_000439331.1	1.14098	0.578259
												WP_000018760.1	1.19011	0.339802
												WP_001240712.1	0.757111	0.108872
												WP_000527844.1	0.76883	0.0624787
												WP_001301079.1	1.54333	0.064817
												WP_000268419.1	1.4819	0.186734
												WP_001058802.1	0.958776	0.984701
												WP_000095187.1	0.92179	0.633755
												WP_000059388.1	0.953244	0.776152
												WP_000965722.1	0.920718	0.629018
												WP_001281881.1	0.963546	0.760397
												WP_001295629.1	1.23444	0.244586
												WP_001221495.1	1.25505	0.335527
												WP_000673402.1	1.11814	0.718977
												WP_000065430.1	0.952759	0.701975
												WP_000958598.1	1.1047	0.596922
												WP_000195296.1	0.945678	0.664188
												WP_000444747.1	1.00549	0.987377
												WP_000917117.1	0.933686	0.686926
												WP_000831543.1	1.00905	0.975361
												WP_000442860.1	1.10978	0.578842
												WP_001076997.1	1.25156	0.214107
												WP_001295626.1	0.923864	0.551716
												WP_000350095.1	1.15819	0.631344
												WP_000869178.1	1.03179	0.680471
												WP_001301081.1	1.0432	0.840369
												WP_000708487.1	1.0962	0.700342
												WP_001295541.1	0.932745	0.682684
												WP_001264352.1	0.887362	0.382455
												pdb|6H58|uu	0.793821	0.101978
												WP_000918827.1	0.822377	0.336991
												WP_000437376.1	1.02152	0.723426
												WP_000228937.1	1.13654	0.589706
												WP_000018003.1	0.982471	0.911278
												WP_000094721.1	1.60313	0.112189
												WP_001301395.1	1.18725	0.572529
												WP_000450594.1	0.814045	0.313165
												WP_000212475.1	1.17797	0.488792
												WP_000695487.1	0.962161	0.831419
												WP_000018695.1	0.97376	0.870979
												WP_000617698.1	0.98839	0.938597
												WP_001098806.1	0.678916	0.0611187
												WP_000211655.1	1.04169	0.905831
												WP_001199390.1	1.60044	0.113487
												WP_000187442.1	1.07203	0.720897
												WP_000406488.1	0.919695	0.624502
												WP_001295543.1	1.06115	0.856037
												WP_000096091.1	1.54683	0.142504
												WP_000531213.1	1.37888	0.282555
												WP_001041009.1	1.14799	0.560503
												WP_000622126.1	0.799076	0.272665
												WP_000719990.1	0.964818	0.76734
												WP_000861734.1	0.765577	0.123654
												WP_000107723.1	0.910522	0.634456
												WP_001307405.1	1.33437	0.335701
												WP_000072187.1	0.910705	0.635137
												WP_001336162.1	1.31749	0.357954
												WP_000809262.1	0.866945	0.301125
												WP_000249104.1	0.920749	0.53625
												WP_001158034.1	0.781989	0.156142
												WP_000646033.1	1.08734	0.661152
												WP_000147574.1	1.36264	0.301054
												WP_001300423.1	1.14433	0.660815
												WP_000908554.1	1.0288	0.902933
												WP_001295552.1	0.848609	0.417558
												WP_000130380.1	1.01555	0.953468
												WP_000224351.1	0.960256	0.824068
												WP_001295553.1	0.996803	0.831991
												WP_000802080.1	0.978601	0.893383
												WP_001295554.1	0.954362	0.953206
												WP_000089698.1	0.863355	0.394534
												WP_001040205.1	1.00792	0.782301
												WP_000133044.1	1.03721	0.65839
												WP_001031057.1	0.956113	0.965713
												WP_001300397.1	0.904075	0.456503
												WP_000207680.1	1.33546	0.0567897
												WP_001295556.1	0.948189	0.677529
												WP_000071134.1	0.922146	0.724364
												WP_000764731.1	1.12615	0.522972
												WP_001107467.1	0.993336	0.847754
												WP_000145975.1	1.01285	0.962556
												WP_001054420.1	0.785536	0.163846
												WP_001148001.1	0.98007	0.909105
												WP_001212619.1	0.963308	0.822596
												WP_000673575.1	0.90028	0.439142
												pdb|6H58|WW	0.770994	0.0594162
												WP_000271401.1	0.944895	0.885488
												WP_001047336.1	0.803222	0.118552
												WP_000357259.1	0.912499	0.658015
												WP_000429656.1	0.733315	0.0740792
												WP_000004488.1	1.21355	0.41257
												WP_000476487.1	1.16128	0.273042
												WP_001296448.1	1.23207	0.249077
												WP_000925795.1	1.20725	0.425356
												WP_000438245.1	1.53797	0.0670044
												WP_001295557.1	0.98132	0.858079
												WP_000030005.1	1.09739	0.623506
												WP_000030537.1	1.02787	0.912519
												WP_000669785.1	0.994367	0.930136
												WP_000224099.1	1.10111	0.609895
												WP_000809057.1	1.13619	0.590603
												WP_001176599.1	1.39991	0.152779
												WP_000183676.1	0.853096	0.252145
												WP_000243741.1	1.11752	0.55199
												WP_001300411.1	1.08893	0.469226
												WP_000809774.1	0.964553	0.765888
												WP_000054239.1	0.842129	0.217037
												WP_000108454.1	0.73214	0.072605
												WP_000523845.1	0.885011	0.477964
												WP_000366129.1	1.04911	0.843631
												WP_000257293.1	1.01306	0.759768
												WP_000829818.1	0.876809	0.432931
												WP_000847559.1	0.893242	0.531815
												WP_001192332.1	0.881282	0.463101
												WP_001295270.1	0.941123	0.858519
												WP_001295271.1	1.01302	0.9732
												WP_000497723.1	1.18585	0.575259
												WP_001295272.1	1.07112	0.52979
												WP_001257846.1	0.893714	0.409849
												WP_000055909.1	0.977013	0.834307
												WP_001253618.1	0.842565	0.398287
												WP_000123197.1	1.09228	0.642478
												WP_000203105.1	1.13119	0.603697
												WP_000802511.1	0.957991	0.798031
												WP_000913396.1	0.935255	0.816696
												WP_001241469.1	1.20309	0.542166
												WP_001148481.1	1.14902	0.300832
												WP_000884639.1	0.952125	0.937218
												WP_001175728.1	1.12438	0.704844
												WP_001145827.1	1.09616	0.628046
												WP_000462905.1	1.05662	0.7837
												WP_001286216.1	1.18425	0.226501
												WP_000451243.1	1.01544	0.953835
												WP_001301412.1	0.844712	0.32886
												WP_001129722.1	0.970203	0.862446
												WP_000114984.1	0.974225	0.818948
												WP_000004473.1	1.01505	0.964058
												WP_000744778.1	0.938129	0.624526
												WP_000691382.1	1.1033	0.680009
												WP_000022442.1	1.16824	0.396133
												WP_000285607.1	0.809752	0.301242
												WP_001216368.1	1.02364	0.714429
												WP_001162094.1	0.998972	0.82219
												pdb|7OI0|D	0.970507	0.954212
												pdb|6H58|kk	0.839549	0.247717
												pdb|6H58|mm	0.928635	0.769827
												WP_001118861.1	0.904647	0.459148
												pdb|6H58|LL	0.852855	0.30711
												pdb|6H58|ZZ	0.78675	0.0869103
												pdb|7OE0|E	0.974013	0.937599
												pdb|6H58|OO	0.928192	0.766702
												pdb|6H58|GG	0.938492	0.839741
												WP_000062611.1	0.844306	0.26806
												pdb|7OE0|N	0.886759	0.491706
												WP_001096200.1	0.874306	0.418714
												WP_000729185.1	1.00655	0.788351
												WP_000613955.1	0.877881	0.439093
												pdb|6H58|qq	0.89272	0.528536
												WP_000644741.1	0.897483	0.558757
												WP_000941212.1	0.909281	0.636285
												pdb|7OE0|C	1.00222	0.807591
												WP_000447529.1	1.05715	0.580706
												pdb|6H58|ss	0.920111	0.710235
												pdb|6H58|CC	0.896259	0.550922
												WP_000617544.1	0.808547	0.139411
												WP_000424395.1	0.92512	0.745126
												WP_000579833.1	0.929444	0.775525
												WP_001181004.1	0.963264	0.988783
												WP_000675504.1	1.22793	0.155879
												WP_000031784.1	0.934754	0.813132
												WP_000124700.1	0.90292	0.594039
												pdb|7OE0|G	0.88097	0.45708
												pdb|7OI0|L	0.878276	0.441376
												WP_000903373.1	1.42639	0.234
												WP_000820714.1	0.729103	0.125236
												WP_000091466.1	1.02393	0.924448
												WP_000838250.1	1.08962	0.46696
												WP_001153615.1	0.875654	0.441041
												WP_000861334.1	0.947073	0.901073
												WP_001007730.1	1.38017	0.170974
												WP_000634798.1	0.901143	0.443062
												WP_000057356.1	0.844792	0.405341
												WP_001274680.1	1.01082	0.983109
												WP_001148908.1	1.08364	0.675348
												WP_000242755.1	0.9654	0.978555
												WP_000963792.1	1.00139	0.998217
												WP_001280641.1	1.42287	0.237334
												WP_000477225.1	1.24037	0.139573
												WP_000049208.1	1.55275	0.0611357
												WP_000084764.1	1.29082	0.395576
												WP_000349855.1	1.12398	0.53018
												WP_001276847.1	1.23564	0.483571
												WP_001254790.1	1.02616	0.94652
												WP_000165552.1	0.903962	0.600891
												WP_001031729.1	1.04492	0.857044
												WP_000816280.1	1.02682	0.701079
												WP_000742143.1	0.805325	0.289205
												WP_000343215.1	0.921265	0.538798
												WP_000439848.1	0.933593	0.601048
												WP_000818618.1	0.792954	0.100034
												WP_001336003.1	0.891813	0.401551
												WP_000045744.1	1.03131	0.901197
												WP_000104533.1	0.948418	0.753979
												WP_001295168.1	0.886877	0.48548
												WP_000660483.1	0.752149	0.166042
												WP_001135574.1	0.95535	0.960263
												WP_001265681.1	0.922177	0.724582
												WP_000980727.1	1.20771	0.185846
												WP_001200455.1	1.11135	0.734567
												WP_000737039.1	1.00266	0.996998
												WP_001060070.1	0.910548	0.634553
												WP_000619389.1	0.889693	0.509691
												WP_001131758.1	0.788564	0.170615
												WP_000815099.1	1.05789	0.815882
												WP_000371928.1	0.782196	0.230693
												WP_000448136.1	0.788279	0.0900166
												WP_000993449.1	1.24295	0.229025
												WP_001197646.1	1.34817	0.0954424
												WP_000253975.1	1.35167	0.0925347
												WP_000192523.1	1.33964	0.214331
												WP_000799956.1	1.06041	0.568588
												WP_000210111.1	0.863681	0.467309
												WP_000730252.1	1.10354	0.679332
												WP_000639811.1	1.30925	0.252753
												WP_000236293.1	1.02518	0.707968
												WP_001295206.1	1.35388	0.198118
												WP_000595082.1	1.45722	0.206579
												WP_000825996.1	1.58391	0.0502994
												WP_000073623.1	0.973126	0.868041
												WP_000907792.1	1.66345	0.0864548
												WP_000803190.1	1.37752	0.0733787
												WP_000778768.1	1.31378	0.12859
												WP_001042003.1	0.961948	0.816309
												WP_000617723.1	0.983197	0.894509
												WP_001040654.1	0.889463	0.39141
												WP_000743193.1	1.02243	0.930514
												WP_001311191.1	1.58098	0.123321
												WP_000042895.1	0.83379	0.371041
												WP_000106551.1	0.989193	0.901572
												WP_000130621.1	0.975127	0.877306
												WP_001245295.1	1.34542	0.0514245
												WP_001190062.1	0.848175	0.340596
												WP_000149156.1	0.954668	0.802515
												WP_000361477.1	1.22999	0.253067
												WP_000439170.1	1.07128	0.774409
												WP_000902780.1	1.04204	0.845357
												WP_000323571.1	1.1982	0.201524
												WP_000686620.1	0.761465	0.11631
												WP_001298719.1	0.915037	0.675306
												WP_001300574.1	0.889087	0.494438
												WP_000160816.1	0.943504	0.875538
												WP_001296814.1	1.0796	0.810172
												WP_001298717.1	1.33107	0.110848
												WP_000756550.1	1.09764	0.622583
												WP_001081984.1	1.4869	0.182934
												WP_000784827.1	1.06903	0.836283
												WP_000934216.1	1.29964	0.382791
												WP_000357790.1	0.90655	0.619701
												WP_000191237.1	1.34949	0.316768
												WP_000037562.1	0.818583	0.152675
												WP_001163141.1	0.99616	0.974312
												WP_000858214.1	0.837137	0.20214
												WP_001266293.1	0.983805	0.914799
												WP_000107012.1	1.27309	0.305826
												WP_001196486.1	1.1982	0.320582
												WP_000084677.1	1.34697	0.319864
												WP_000938855.1	1.10226	0.682979
												WP_001222883.1	1.2582	0.118761
												WP_001269197.1	0.745795	0.154038
												WP_000438957.1	1.28784	0.399973
												WP_000013950.1	1.05959	0.810555
												WP_000747625.1	1.05379	0.795516
												WP_000805038.1	0.91905	0.702891
												WP_000190516.1	1.16751	0.398127
												WP_000014594.1	0.930569	0.783473
												WP_001291772.1	0.934663	0.812487
												WP_001168560.1	0.968489	0.963814
												WP_000275334.1	1.20383	0.540787
												WP_001149591.1	0.791459	0.0967458
												WP_000694881.1	0.984292	0.87449
												WP_000494484.1	0.76096	0.183652
												WP_000144363.1	0.957799	0.729156
												WP_000514240.1	1.14599	0.65724
												WP_000164036.1	0.772885	0.137487
												WP_000183980.1	1.27853	0.17251
												WP_000582468.1	1.07355	0.767509
												WP_000206275.1	0.938241	0.707534
												WP_000779792.1	1.07828	0.753192
												WP_000072850.1	0.917885	0.662021
												WP_000093247.1	1.08089	0.685974
												WP_000645439.1	1.19184	0.212623
												WP_000517100.1	1.49101	0.089293
												WP_000665680.1	0.968779	0.847916
												WP_000586962.1	0.882412	0.465599
												WP_000932347.1	1.14459	0.569075
												WP_001277561.1	1.04224	0.865661
												WP_001076194.1	1.16025	0.418339
												WP_000003377.1	1.05716	0.580686
												WP_000024392.1	0.894963	0.415344
												WP_001156181.1	1.08939	0.653385
												WP_001350558.1	0.897474	0.558695
												AIN33940.1	0.963123	0.835133
												WP_000646007.1	0.978113	0.918283
												WP_001213834.1	1.07911	0.502021
												WP_000842820.1	1.00178	1
												WP_000587764.1	0.96109	0.999212
												WP_000699219.1	0.815709	0.317851
												WP_001264584.1	1.02882	0.939494
												WP_001395405.1	1.083	0.80187
												WP_001236433.1	0.790388	0.250564
												WP_000790279.1	0.934282	0.724206
												WP_000615254.1	0.859279	0.379662
												WP_000376841.1	0.950248	0.78548
												WP_001188013.1	0.959478	0.821066
												WP_000158225.1	0.683653	0.0658354
												WP_000229840.1	0.938741	0.741264
												WP_000634283.1	1.15362	0.640976
												WP_000891564.1	0.964678	0.766575
												WP_001171866.1	0.942257	0.725805
												WP_001114543.1	1.02474	0.922867
												pdb|6H58|XX	1.03974	0.648234
												WP_000050139.1	0.94117	0.640419
												AIN33967.1	1.14247	0.316571
												WP_000818601.1	0.995551	0.936665
												WP_000806177.1	0.876783	0.44543
												WP_000621340.1	0.997723	0.948631
												WP_001295237.1	1.0699	0.729428
												WP_000135058.1	0.853989	0.312531
												WP_000280488.1	1.00951	0.973792
												WP_001070177.1	1.03301	0.89565
												WP_000678419.1	1.02854	0.940233
												WP_000468833.1	1.19349	0.56042
												WP_001300954.1	1.15594	0.540818
												WP_000779426.1	1.32521	0.347622
												WP_001065718.1	1.42127	0.238861
												WP_000879194.1	0.927851	0.699703
												WP_000633668.1	1.089	0.72131
												WP_001181706.1	0.98572	0.926284
												WP_000168475.1	0.905297	0.462159
												WP_000620888.1	0.680152	0.0623246
												WP_001336371.1	1.05761	0.864972
												WP_000174305.1	1.11733	0.720832
												WP_000985549.1	0.869073	0.309102
												WP_000522208.1	1.21669	0.406299
												WP_000072067.1	0.951562	0.933189
												WP_000060112.1	0.960889	0.826511
												WP_000673464.1	0.938264	0.62523
												WP_000059111.1	1.06317	0.756695
												WP_000831330.1	0.971276	0.802724
												WP_000239730.1	1.21397	0.411731
												WP_000378250.1	0.849442	0.291139
												WP_001282346.1	1.11341	0.566155
												WP_001295247.1	0.87304	0.41161
												WP_000131925.1	0.968363	0.85535
												WP_000377786.1	0.978319	0.89208
												WP_000063125.1	0.934804	0.691971
												WP_000867146.1	0.942943	0.64974
												WP_000334099.1	1.17091	0.252673
												WP_000933736.1	0.896586	0.422544
												WP_001251965.1	0.885695	0.48526
												WP_000190506.1	0.962233	0.993725
												WP_000896498.1	0.921012	0.716479
												WP_001176745.1	0.915155	0.676109
												WP_001288587.1	0.881026	0.457414
												WP_001052219.1	0.967169	0.970105
												WP_000429386.1	1.07013	0.533294
												WP_000135625.1	0.976769	0.832961
												WP_000932839.1	0.922092	0.635092
												WP_000499788.1	0.901392	0.444196
												WP_000432970.1	1.33741	0.216971
												WP_001299914.1	1.19735	0.446087
												WP_000102319.1	1.0914	0.714292
												WP_001301979.1	0.937722	0.622405
												WP_000387770.1	0.930455	0.584978
												WP_000211858.1	0.916955	0.612464
												WP_001056271.1	0.949606	0.919198
												WP_001300603.1	0.908677	0.477966
												WP_001131164.1	0.965942	0.834782
												WP_000379245.1	0.880474	0.525299
												WP_000841001.1	0.85498	0.317311
												WP_000208520.1	1.01053	0.98441
												WP_001127399.1	1.03617	0.88531
												WP_000785596.1	0.926193	0.693406
												WP_000024939.1	0.96088	0.745877
												WP_001140251.1	0.88481	0.371718
												WP_001238899.1	0.946102	0.769521
												WP_001295254.1	1.03367	0.893474
												WP_000047499.1	0.852136	0.303706
												WP_001280776.1	0.917945	0.695263
												WP_001054527.1	0.905667	0.612161
												WP_001050960.1	1.20489	0.538796
												WP_001295256.1	0.785558	0.0864658
												WP_001340422.1	0.941978	0.724531
												WP_000006621.1	1.00232	0.973911
												WP_001226601.1	0.801209	0.200845
												WP_000676056.1	0.989332	0.935979
												WP_000612043.1	0.943076	0.72954
												WP_000217234.1	1.0585	0.862737
												WP_001064040.1	0.827463	0.273717
												WP_000774731.1	0.922989	0.681272
												WP_000921791.1	1.04963	0.609319
												WP_000138997.1	1.04073	0.850981
												WP_000026046.1	1.23467	0.485251
												WP_001338644.1	0.919743	0.531289
												WP_000999947.1	1.11311	0.567198
												WP_000799889.1	1.0844	0.734893
												WP_001160654.1	0.723345	0.0622517
												WP_000812796.1	1.03929	0.875199
												WP_000130691.1	0.764957	0.192009
												WP_001213584.1	0.844884	0.329439
												WP_000383406.1	0.983246	0.914859
												WP_000947159.1	0.975998	0.881337
												WP_001277142.1	0.854587	0.437013
												WP_001259700.1	0.970658	0.799331
												WP_000487654.1	0.842247	0.397283
												WP_000285362.1	0.978319	0.892079
												WP_000153907.1	0.969515	0.958928
												WP_001336442.1	1.07591	0.70551
												WP_000045177.1	1.21171	0.179563
												WP_000347714.1	0.990571	0.940721
												WP_000227958.1	0.978545	0.84276
												WP_001295259.1	0.814312	0.313917
												WP_000187530.1	1.74178	0.0613033
												WP_001295260.1	1.14703	0.45699
												WP_000459594.1	1.04407	0.859757
												WP_001192396.1	1.17325	0.60036
												WP_000339804.1	1.06208	0.761182
												WP_000209826.1	0.831429	0.185938
												WP_000438725.1	1.34502	0.0981238
												WP_000965936.1	1.33806	0.104298
												WP_000444561.1	0.973882	0.93822
												WP_000853959.1	1.17761	0.489604
												WP_001295263.1	1.26195	0.197189
												WP_001065497.1	1.10559	0.673552
												WP_000725337.1	0.944471	0.882453
												WP_000250006.1	0.920132	0.710381
												WP_000183349.1	1.04763	0.821461
												WP_001295266.1	0.930866	0.587071
												WP_000116090.1	1.17975	0.365691
												WP_001188777.1	0.841239	0.317311
												WP_000190577.1	0.852842	0.307049
												WP_001271717.1	0.768942	0.0564022
												WP_000570668.1	0.977638	0.920514
												WP_000059678.1	0.827256	0.27309
												WP_001295269.1	1.25771	0.203962
												WP_000560983.1	0.993001	0.959815
												WP_001297068.1	1.23809	0.365503
												WP_000027703.1	1.00344	0.980059
												WP_000331377.1	0.972443	0.864877
												WP_010723259.1	0.971462	0.949681
												WP_000753617.1	0.965408	0.843949
												WP_000122641.1	0.842097	0.25849
												WP_001270260.1	0.944828	0.737543
												WP_000580417.1	1.04733	0.891246
												WP_001033722.1	1.2504	0.127503
												WP_001223800.1	1.68428	0.0789462
												WP_000591795.1	0.975865	0.928858
												WP_001326656.1	0.845121	0.330234
												WP_001216325.1	1.12072	0.373314
												WP_000802216.1	0.920566	0.672117
												WP_000655989.1	1.21711	0.405471
												WP_000323556.1	1.14243	0.471026
												WP_000796332.1	1.08063	0.746157
												WP_001250644.1	1.09513	0.631856
												WP_000136788.1	0.96104	0.999456
												WP_000084268.1	1.06594	0.790802
												WP_001296623.1	1.10785	0.410243
												WP_000872908.1	1.18725	0.346806
												WP_000139496.1	0.793525	0.182098
												WP_001293341.1	0.996443	0.833622
												WP_000208242.1	0.941606	0.86197
												WP_000068828.1	0.93849	0.626407
												WP_000644904.1	1.04259	0.86454
												WP_000710769.1	0.858272	0.333493
												WP_000852812.1	0.847075	0.232466
												WP_001295694.1	0.970746	0.857024
												WP_000110772.1	0.915843	0.512234
												WP_001295695.1	1.25087	0.126964
												WP_000374004.1	1.13642	0.489776
												WP_000424840.1	0.944861	0.73769
												WP_001174077.1	0.990901	0.94198
												WP_000556306.1	1.00127	0.96817
												WP_001005586.1	0.988234	0.871164
												WP_001298964.1	0.963628	0.760842
												WP_000935370.1	1.07998	0.809248
												WP_001302318.1	1.26599	0.317237
												WP_001230087.1	1.21473	0.283913
												WP_001025939.1	1.01603	0.959669
												WP_001120810.1	0.908561	0.631455
												WP_000187022.1	0.824452	0.167325
												WP_000201820.1	0.948098	0.752514
												WP_001016699.1	1.04247	0.864912
												WP_000654630.1	0.898238	0.53221
												WP_000023081.1	0.983911	0.872389
												WP_001275702.1	0.962918	0.820794
												WP_001287516.1	0.884333	0.477059
												WP_001085926.1	0.870856	0.399506
												WP_001096684.1	0.92014	0.710437
												WP_001207201.1	0.893162	0.531311
												WP_000028878.1	0.872364	0.407844
												WP_000263098.1	0.939601	0.847657
												WP_000653944.1	0.923504	0.733834
												WP_000934302.1	0.853825	0.360204
												WP_000373940.1	1.19193	0.457737
												WP_000137657.1	0.959531	0.738545
[truncated: 163 more rows]

## Sheet: Figure 3
Figure 3B and C
Functional verification of the key residues within lipid A binding pocket of MCR-1
MCR-1 mutants	Colistin MICs			PI staining (%)			NPN absorbance (a.u.)
L64A+I65A+L68A+L69A	0.25	0.25	0.25	3.29	3.26	3.47	1432	1537	1563
M197E+R184A+K187A	0.25	0.25	0.25	3.29	3.55	3.49	1089	1039	1052
K204E+K211A	0.25	0.25	0.25	6.35	1.94	2.11	1081	1025	1938
M197A+Y200A	0.25	0.25	0.25	2.94	3.02	2.93	1300	1289	1230
L165A+I168A	8	8	8	12.3	11.6	11.7	2386	2360	2312
L64A+I65A	4	4	4	6.14	6.53	6.11	1939	1976	1888
L64F+I65Y	4	4	4	7.67	7.91	7.68	2161	2298	2335
M197E	8	8	8	19.2	19.7	20.3	2339	2332	2430
MCR-1	16	16	16	55.1	63.21	65.48	4081	4025	3938
Control	0.25	0.25	0.25	2.31	2.4	2.44	1339	1476	1488
Figure 3D
Figure 3E
Affinity between lipid A substrate and linker domain of MCR-1/M6 determined by biolayer interferometry
Time (s)	Strains
	M6				MCR-1				BSA
	Concentrations of Kdo2-lipid A
	200	100	50	0	200	100	50	0	200	100	0
0	0.170067	0.149629	0.103824	0.090732	0.101886	0.111331	0.139742	0.090732	0.014301	0.022786	0.024934
0.2	0.16912	0.149346	0.100898	0.087664	0.102125	0.109216	0.133406	0.087664	0.011963	0.023696	0.025272
0.4	0.173812	0.149037	0.103729	0.088383	0.104392	0.110243	0.135654	0.088383	0.013654	0.024859	0.025306
0.6	0.174192	0.149299	0.104159	0.085925	0.106105	0.108849	0.135309	0.085925	0.01087	0.020952	0.024705
0.8	0.176521	0.150789	0.104155	0.086633	0.105405	0.109375	0.135652	0.086633	0.008912	0.023477	0.024858
1	0.171078	0.150509	0.103743	0.085362	0.101007	0.111004	0.136539	0.085362	0.013272	0.022245	0.025014
1.2	0.172247	0.152562	0.106963	0.085388	0.10195	0.106126	0.137444	0.085388	0.008506	0.022462	0.024926
1.4	0.171885	0.14992	0.103756	0.085925	0.106473	0.112595	0.135068	0.085925	0.014107	0.022562	0.025474
1.6	0.170618	0.150441	0.102034	0.090757	0.102218	0.108124	0.136936	0.090757	0.012828	0.026007	0.025093
1.8	0.168465	0.147292	0.106766	0.089177	0.106103	0.108755	0.136669	0.089177	0.011751	0.027313	0.025264
2	0.171566	0.14811	0.107262	0.087598	0.10433	0.106292	0.134979	0.087598	0.012088	0.025128	0.024919
2.2	0.168638	0.149325	0.108025	0.090303	0.102985	0.107319	0.134111	0.090303	0.011723	0.02261	0.025132
2.4	0.172817	0.149122	0.108197	0.089702	0.103264	0.106029	0.139502	0.089702	0.014301	0.025689	0.0253
2.6	0.170089	0.151622	0.102701	0.085414	0.104791	0.109048	0.137904	0.085414	0.016244	0.023522	0.025414
2.8	0.169502	0.149666	0.101572	0.090411	0.105429	0.111853	0.135917	0.090411	0.011193	0.024894	0.024923
3	0.168604	0.145948	0.107315	0.090099	0.105864	0.110592	0.134805	0.090099	0.010609	0.020894	0.025362
3.2	0.168833	0.148341	0.103812	0.089097	0.103787	0.105226	0.138414	0.089097	0.011812	0.024042	0.025054
3.4	0.170201	0.144947	0.101938	0.08571	0.101561	0.1056	0.132741	0.08571	0.012875	0.023722	0.024991
3.6	0.174635	0.145952	0.10106	0.087211	0.104728	0.103819	0.132925	0.087211	0.006805	0.023815	0.025202
3.8	0.169803	0.148224	0.101451	0.087395	0.099952	0.110052	0.133758	0.087395	0.010641	0.025721	0.025469
4	0.171347	0.149439	0.10006	0.088195	0.100417	0.102543	0.137183	0.088195	0.013271	0.025867	0.024745
4.2	0.168328	0.15127	0.1059	0.08768	0.10005	0.105147	0.13789	0.08768	0.015404	0.027598	0.024967
4.4	0.168773	0.149708	0.104894	0.088489	0.100785	0.107109	0.13615	0.088489	0.01365	0.025582	0.025285
4.6	0.165991	0.143155	0.101345	0.087442	0.10122	0.105665	0.133138	0.087442	0.010132	0.022783	0.025406
4.8	0.168584	0.143088	0.100983	0.08812	0.100598	0.1025	0.133852	0.08812	0.010113	0.021477	0.025062
5	0.167068	0.146655	0.100268	0.088436	0.102395	0.107456	0.135243	0.088436	0.015407	0.025001	0.025126
5.2	0.170961	0.144681	0.099877	0.086643	0.100308	0.106429	0.135558	0.086643	0.011525	0.022923	0.024972
5.4	0.166565	0.145425	0.105833	0.085627	0.10189	0.107631	0.133788	0.085627	0.00821	0.024787	0.02529
5.6	0.166819	0.145306	0.105667	0.086945	0.101032	0.110646	0.135255	0.086945	0.013334	0.024213	0.025103
5.8	0.168203	0.144106	0.104035	0.085735	0.101523	0.102808	0.134609	0.085735	0.015757	0.024619	0.024959
6	0.170129	0.145539	0.101074	0.085816	0.10205	0.105817	0.136186	0.085816	0.013619	0.026654	0.024984
6.2	0.166209	0.145759	0.101661	0.08256	0.100653	0.103954	0.135721	0.08256	0.012235	0.028238	0.024856
6.4	0.171537	0.144507	0.102584	0.08908	0.097185	0.106892	0.133186	0.08908	0.008929	0.025463	0.025418
6.6	0.164558	0.144937	0.102928	0.085387	0.101227	0.103904	0.133021	0.085387	0.014243	0.024358	0.025076
6.8	0.167345	0.14716	0.106283	0.086806	0.097218	0.10782	0.133145	0.086806	0.011658	0.025688	0.024958
7	0.166919	0.147264	0.099221	0.091096	0.097701	0.104476	0.134847	0.091096	0.015245	0.027294	0.025356
7.2	0.166552	0.146937	0.102508	0.085127	0.100572	0.105374	0.135248	0.085127	0.013042	0.024512	0.025254
7.4	0.170555	0.145739	0.101455	0.086578	0.09822	0.104214	0.13382	0.086578	0.016491	0.025564	0.024954
7.6	0.171379	0.143243	0.098497	0.088266	0.099895	0.104375	0.131479	0.088266	0.008013	0.025964	0.025327
7.8	0.167144	0.147059	0.0981	0.084799	0.100147	0.102111	0.135962	0.084799	0.008458	0.027272	0.025152
8	0.166613	0.148374	0.103038	0.08289	0.100602	0.105393	0.134718	0.08289	0.013403	0.026503	0.025422
8.2	0.168436	0.142833	0.103988	0.084809	0.097951	0.106094	0.136372	0.084809	0.014512	0.026185	0.025706
8.4	0.16946	0.14306	0.098884	0.083018	0.097139	0.105571	0.13074	0.083018	0.012455	0.025785	0.025168
8.6	0.169779	0.147512	0.102836	0.085192	0.099968	0.105035	0.134942	0.085192	0.013716	0.027562	0.024904
8.8	0.166393	0.14586	0.09789	0.08616	0.099469	0.104728	0.133324	0.08616	0.008534	0.025692	0.024895
9	0.166989	0.146226	0.102056	0.086805	0.100711	0.104799	0.133351	0.086805	0.01588	0.023753	0.024917
9.2	0.169261	0.142785	0.101351	0.08569	0.098907	0.103404	0.133592	0.08569	0.010598	0.023391	0.025054
9.4	0.162873	0.143138	0.106035	0.086221	0.098594	0.105974	0.135724	0.086221	0.012816	0.022241	0.025098
9.6	0.166624	0.143948	0.098342	0.082042	0.099583	0.102643	0.134057	0.082042	0.007167	0.025638	0.024996
9.8	0.166714	0.144253	0.09995	0.084712	0.096127	0.102422	0.134497	0.084712	0.011554	0.026149	0.025153
10	0.383583	0.311253	0.237713	0.087584	0.244422	0.183419	0.153542	0.087584	0.021619	0.026126	0.025274
10.2	0.408325	0.336868	0.264796	0.091967	0.272637	0.204617	0.157003	0.091967	0.009377	0.020749	0.025135
10.4	0.420286	0.353149	0.276398	0.085644	0.287373	0.210989	0.161193	0.085644	0.00733	0.02109	0.02493
10.6	0.42715	0.359538	0.288443	0.086875	0.293914	0.219118	0.157818	0.086875	0.011078	0.021659	0.025104
10.8	0.429004	0.364504	0.292586	0.086962	0.302203	0.223154	0.161625	0.086962	0.011171	0.021889	0.025518
11	0.432644	0.372793	0.298393	0.082733	0.303847	0.219363	0.163369	0.082733	0.005598	0.021715	0.02516
11.2	0.431781	0.36982	0.305586	0.088213	0.301333	0.223614	0.159859	0.088213	0.056878	0.021795	0.025146
11.4	0.433302	0.372402	0.302423	0.083053	0.304001	0.225243	0.162788	0.083053	0.058835	0.022218	0.025348
11.6	0.435103	0.371835	0.306373	0.086473	0.303175	0.226281	0.160427	0.086473	0.056079	0.022525	0.025112
11.8	0.432198	0.376757	0.30708	0.084611	0.306207	0.227543	0.163434	0.084611	0.055672	0.022873	0.025442
12	0.431938	0.376492	0.305524	0.078185	0.30621	0.222851	0.163209	0.078185	0.05631	0.023366	0.025328
12.2	0.435655	0.376241	0.308354	0.082222	0.307665	0.228853	0.161197	0.082222	0.057791	0.022798	0.025434
12.4	0.434099	0.372562	0.307484	0.086576	0.305074	0.229981	0.163355	0.086576	0.057219	0.023217	0.025243
12.6	0.432853	0.376208	0.305988	0.084181	0.30982	0.231105	0.162304	0.084181	0.058122	0.023489	0.024941
12.8	0.437197	0.375806	0.307569	0.08478	0.303906	0.226603	0.161088	0.08478	0.056676	0.023446	0.025083
13	0.436227	0.37709	0.312791	0.08586	0.308422	0.229993	0.160847	0.08586	0.055074	0.023967	0.025481
13.2	0.433694	0.37787	0.306516	0.082079	0.307806	0.226363	0.15967	0.082079	0.05551	0.023905	0.025331
13.4	0.437601	0.379321	0.306301	0.082614	0.309902	0.228174	0.160294	0.082614	0.060578	0.02418	0.025158
13.6	0.437004	0.37468	0.308814	0.083592	0.309086	0.227915	0.159388	0.083592	0.059102	0.023743	0.025048
13.8	0.439537	0.379162	0.310077	0.080172	0.308261	0.231847	0.162029	0.080172	0.058526	0.024136	0.02515
14	0.437649	0.374726	0.311099	0.084122	0.306928	0.230403	0.16296	0.084122	0.059307	0.024226	0.025127
14.2	0.435268	0.378328	0.307404	0.082178	0.310125	0.226468	0.159165	0.082178	0.056743	0.024201	0.025044
14.4	0.435772	0.377591	0.307498	0.083177	0.308672	0.223699	0.162622	0.083177	0.055247	0.024746	0.025293
14.6	0.440665	0.375973	0.308656	0.085537	0.309334	0.227928	0.158532	0.085537	0.056238	0.024255	0.025286
14.8	0.43861	0.379424	0.310122	0.082658	0.305955	0.233719	0.159713	0.082658	0.057582	0.025111	0.024917
15	0.43472	0.381687	0.310428	0.081928	0.309065	0.226651	0.161938	0.081928	0.056271	0.024715	0.024959
15.2	0.43952	0.382931	0.308888	0.077167	0.305025	0.226535	0.161227	0.077167	0.054414	0.02465	0.025265
15.4	0.435239	0.380401	0.308135	0.083106	0.310211	0.228834	0.160301	0.083106	0.054031	0.025217	0.025225
15.6	0.436122	0.377072	0.311195	0.080659	0.306998	0.228924	0.157837	0.080659	0.054337	0.024888	0.02534
15.8	0.437527	0.376803	0.309427	0.081429	0.307525	0.232651	0.158569	0.081429	0.053388	0.024835	0.024917
16	0.443884	0.382852	0.310764	0.08351	0.308805	0.230223	0.163219	0.08351	0.05158	0.024891	0.024873
16.2	0.436371	0.379121	0.309317	0.081631	0.309551	0.229324	0.160764	0.081631	0.05457	0.024835	0.024897
16.4	0.435902	0.381177	0.310155	0.08074	0.308341	0.234159	0.159	0.08074	0.056211	0.0254	0.024877
16.6	0.433614	0.375747	0.307943	0.087769	0.309904	0.226208	0.163167	0.087769	0.05431	0.024817	0.025475
16.8	0.437201	0.381288	0.310237	0.076417	0.308197	0.226466	0.160638	0.076417	0.059593	0.024621	0.025369
17	0.436932	0.383207	0.307199	0.078046	0.307119	0.228053	0.160255	0.078046	0.05166	0.025164	0.025075
17.2	0.439066	0.380725	0.309499	0.080901	0.30907	0.234979	0.161882	0.080901	0.05507	0.024616	0.025338
17.4	0.438181	0.380404	0.309644	0.082735	0.310404	0.23277	0.157603	0.082735	0.056509	0.025384	0.024918
17.6	0.437466	0.377958	0.309483	0.081211	0.309866	0.229055	0.159247	0.081211	0.052049	0.025281	0.025145
17.8	0.438443	0.377789	0.308981	0.078362	0.314781	0.22943	0.1621	0.078362	0.055624	0.025466	0.024913
18	0.438014	0.378483	0.309734	0.080019	0.309644	0.227419	0.158541	0.080019	0.058281	0.024967	0.024995
18.2	0.440028	0.381298	0.308642	0.079412	0.310476	0.231442	0.157153	0.079412	0.052833	0.025179	0.02506
18.4	0.43819	0.379385	0.310986	0.079351	0.311299	0.230869	0.163548	0.079351	0.054629	0.02526	0.025299
18.6	0.440174	0.379803	0.305263	0.078403	0.311577	0.230703	0.157492	0.078403	0.050033	0.025694	0.025126
18.8	0.440155	0.380138	0.308304	0.079893	0.310076	0.232113	0.161682	0.079893	0.05851	0.025578	0.025376
19	0.43831	0.381181	0.307579	0.077822	0.309164	0.22992	0.161246	0.077822	0.054653	0.025534	0.025125
19.2	0.435017	0.375561	0.30725	0.074208	0.309112	0.228735	0.159439	0.074208	0.056925	0.025283	0.024913
19.4	0.43492	0.381115	0.307858	0.079745	0.307089	0.228835	0.161003	0.079745	0.051855	0.025661	0.025245
19.6	0.437129	0.382374	0.309852	0.082323	0.310823	0.231299	0.160078	0.082323	0.056339	0.025573	0.025128
19.8	0.437012	0.378264	0.306208	0.076406	0.310366	0.228362	0.160774	0.076406	0.052639	0.025537	0.025279
20	0.435962	0.379728	0.307074	0.076865	0.308847	0.231717	0.164455	0.076865	0.054894	0.025164	0.025565
20.2	0.436188	0.381445	0.307092	0.076169	0.310304	0.231438	0.159007	0.076169	0.056912	0.025314	0.024577
20.4	0.435266	0.383661	0.31122	0.077788	0.312675	0.233498	0.158077	0.077788	0.052965	0.02531	0.025185
20.6	0.442165	0.379225	0.306169	0.080261	0.311827	0.229314	0.160679	0.080261	0.055916	0.025227	0.024949
20.8	0.436145	0.379963	0.306347	0.080297	0.31353	0.228608	0.160398	0.080297	0.059478	0.025446	0.025146
21	0.436999	0.379789	0.30932	0.075676	0.310257	0.229677	0.159044	0.075676	0.057093	0.02551	0.025243
21.2	0.437921	0.383285	0.307893	0.079203	0.310524	0.233862	0.161397	0.079203	0.051135	0.025626	0.025402
21.4	0.441092	0.380883	0.307194	0.075558	0.309314	0.229053	0.160725	0.075558	0.058265	0.025624	0.025495
21.6	0.437639	0.385672	0.309149	0.079646	0.308121	0.23532	0.163096	0.079646	0.053165	0.025782	0.024989
21.8	0.433244	0.376639	0.307247	0.075852	0.315452	0.230188	0.159148	0.075852	0.04958	0.025479	0.025527
22	0.435152	0.381859	0.307276	0.074627	0.310267	0.229142	0.161583	0.074627	0.050087	0.0256	0.025161
22.2	0.43592	0.379804	0.309255	0.077534	0.312945	0.233982	0.16273	0.077534	0.053942	0.026104	0.025088
22.4	0.437008	0.379275	0.309437	0.078014	0.311865	0.230181	0.162154	0.078014	0.056009	0.025719	0.025126
22.6	0.432297	0.376734	0.308326	0.074781	0.309676	0.227804	0.157244	0.074781	0.054426	0.025923	0.025074
22.8	0.433648	0.382162	0.3079	0.078706	0.308829	0.231922	0.163403	0.078706	0.055748	0.025395	0.025381
23	0.436265	0.383136	0.305259	0.077967	0.313005	0.229555	0.158506	0.077967	0.051287	0.025441	0.025152
23.2	0.434214	0.381238	0.309268	0.077807	0.310114	0.229632	0.161366	0.077807	0.053943	0.025523	0.025101
23.4	0.437033	0.384445	0.306271	0.078551	0.310578	0.228448	0.15783	0.078551	0.057492	0.025665	0.025002
23.6	0.436754	0.381996	0.302997	0.07715	0.311381	0.230878	0.157263	0.07715	0.057114	0.02562	0.025282
23.8	0.43362	0.381994	0.307037	0.074827	0.309967	0.23014	0.164169	0.074827	0.052602	0.025642	0.02545
24	0.436968	0.38512	0.305457	0.075449	0.312241	0.233457	0.160804	0.075449	0.054448	0.02592	0.025309
24.2	0.436189	0.380761	0.306779	0.078002	0.309961	0.231014	0.16007	0.078002	0.056866	0.025604	0.024854
24.4	0.436455	0.382194	0.309557	0.07974	0.311223	0.232787	0.16046	0.07974	0.053088	0.025569	0.0253
24.6	0.437549	0.380176	0.310451	0.078089	0.311952	0.233313	0.161945	0.078089	0.052989	0.025635	0.025368
24.8	0.433788	0.377709	0.304245	0.076599	0.310499	0.231786	0.162731	0.076599	0.05431	0.025751	0.025121
25	0.433101	0.380187	0.308229	0.076807	0.311191	0.232004	0.156655	0.076807	0.058947	0.025565	0.024976
25.2	0.433292	0.382284	0.303975	0.076177	0.310178	0.233988	0.161509	0.076177	0.05861	0.025458	0.025005
25.4	0.433082	0.383648	0.306514	0.079325	0.311917	0.230588	0.159026	0.079325	0.052217	0.025712	0.025369
25.6	0.433219	0.381898	0.306681	0.073192	0.31595	0.232343	0.160526	0.073192	0.054441	0.026199	0.025241
25.8	0.436464	0.382489	0.308376	0.074068	0.311685	0.230928	0.160053	0.074068	0.049201	0.025916	0.025328
26	0.434442	0.383952	0.306591	0.077004	0.30988	0.226936	0.16052	0.077004	0.050952	0.025547	0.025141
26.2	0.432878	0.379692	0.306127	0.075906	0.314399	0.232978	0.158517	0.075906	0.05236	0.025542	0.025336
26.4	0.435676	0.37615	0.309015	0.073944	0.312434	0.232186	0.162833	0.073944	0.054654	0.025666	0.025112
26.6	0.437498	0.377615	0.307646	0.074026	0.312693	0.230401	0.161587	0.074026	0.056753	0.025438	0.025269
26.8	0.439134	0.378484	0.307681	0.07766	0.310234	0.233693	0.162885	0.07766	0.054231	0.025786	0.025002
27	0.43596	0.384036	0.30572	0.078545	0.312912	0.232017	0.165061	0.078545	0.053489	0.02528	0.025204
27.2	0.433107	0.382506	0.310444	0.074346	0.313855	0.231714	0.160531	0.074346	0.050272	0.025747	0.025751
27.4	0.433834	0.377912	0.305902	0.07411	0.306641	0.232953	0.161695	0.07411	0.05087	0.025821	0.025399
27.6	0.435878	0.377838	0.30949	0.075753	0.310791	0.230391	0.158679	0.075753	0.051757	0.025481	0.02517
27.8	0.438427	0.382712	0.30745	0.0736	0.314631	0.230204	0.162526	0.0736	0.054063	0.025871	0.02514
28	0.43536	0.382192	0.308869	0.074643	0.310035	0.234422	0.160371	0.074643	0.053798	0.025842	0.025072
28.2	0.437545	0.38048	0.309451	0.077013	0.3117	0.232788	0.158821	0.077013	0.05146	0.026107	0.025527
28.4	0.435186	0.379818	0.30657	0.073458	0.311827	0.233619	0.160166	0.073458	0.054262	0.025437	0.025223
28.6	0.434142	0.37449	0.308931	0.073539	0.314396	0.229837	0.158435	0.073539	0.053032	0.0257	0.02514
28.8	0.433714	0.382698	0.30518	0.076218	0.310987	0.232628	0.158372	0.076218	0.052374	0.025133	0.025295
29	0.437753	0.380379	0.303005	0.072959	0.31455	0.234579	0.160314	0.072959	0.057522	0.025281	0.025165
29.2	0.430527	0.378889	0.307596	0.075883	0.313628	0.230197	0.165934	0.075883	0.054399	0.025493	0.025504
29.4	0.438102	0.380137	0.303852	0.073623	0.311581	0.233478	0.159315	0.073623	0.050439	0.025969	0.025279
29.6	0.437058	0.380556	0.304077	0.076784	0.309631	0.231893	0.161593	0.076784	0.050586	0.025752	0.025385
29.8	0.437794	0.382569	0.306832	0.075871	0.308753	0.229179	0.162763	0.075871	0.051179	0.025402	0.025446
30	0.436432	0.380688	0.310614	0.068675	0.31392	0.228709	0.157931	0.068675	0.052448	0.025664	0.025072
30.2	0.436924	0.382048	0.311946	0.074011	0.312381	0.230593	0.156426	0.074011	0.058499	0.025676	0.025273
30.4	0.435054	0.3832	0.30723	0.072381	0.310802	0.233997	0.163174	0.072381	0.055159	0.025891	0.02505
30.6	0.434241	0.381022	0.305173	0.072572	0.310457	0.230976	0.159335	0.072572	0.058155	0.025334	0.02505
30.8	0.435079	0.377621	0.30647	0.07158	0.310666	0.229047	0.158097	0.07158	0.051512	0.025708	0.025257
31	0.434665	0.379557	0.310579	0.075466	0.312064	0.231168	0.158988	0.075466	0.056554	0.025364	0.025362
31.2	0.435263	0.383615	0.309157	0.075073	0.312288	0.232782	0.158365	0.075073	0.054559	0.025924	0.025425
31.4	0.434612	0.380465	0.306501	0.074803	0.312523	0.233378	0.159589	0.074803	0.055281	0.02582	0.025032
31.6	0.432565	0.377977	0.304853	0.073054	0.310879	0.23312	0.158512	0.073054	0.053004	0.025775	0.025194
31.8	0.436161	0.381124	0.304913	0.072318	0.314311	0.232726	0.16024	0.072318	0.051198	0.025675	0.025009
32	0.43467	0.381079	0.306694	0.071623	0.311821	0.232246	0.1586	0.071623	0.054599	0.025828	0.025018
32.2	0.439424	0.37957	0.307218	0.072375	0.31506	0.233333	0.165187	0.072375	0.057168	0.02596	0.025586
32.4	0.431523	0.38607	0.309168	0.074356	0.314215	0.232763	0.162236	0.074356	0.051259	0.025638	0.025387
32.6	0.436323	0.379552	0.306831	0.070196	0.313348	0.234757	0.162114	0.070196	0.054435	0.02549	0.024977
32.8	0.433964	0.38135	0.30529	0.073009	0.315165	0.230003	0.15886	0.073009	0.050822	0.025538	0.02555
33	0.432472	0.384137	0.302446	0.070332	0.312103	0.231677	0.158226	0.070332	0.053536	0.025667	0.024949
33.2	0.436483	0.381414	0.305085	0.073622	0.315074	0.234704	0.158795	0.073622	0.057998	0.025632	0.024959
33.4	0.428329	0.381239	0.307212	0.071716	0.315731	0.235238	0.161032	0.071716	0.054194	0.025342	0.02525
33.6	0.434915	0.384048	0.307169	0.072713	0.313344	0.230939	0.160368	0.072713	0.051418	0.02523	0.025027
33.8	0.432277	0.382976	0.306468	0.068064	0.314084	0.230137	0.158839	0.068064	0.055031	0.025851	0.025478
34	0.437702	0.384704	0.303123	0.071734	0.313137	0.229017	0.157196	0.071734	0.054933	0.026033	0.025192
34.2	0.433049	0.379582	0.310348	0.071131	0.3161	0.232153	0.159794	0.071131	0.058796	0.025513	0.024997
34.4	0.434514	0.382536	0.306042	0.07029	0.315375	0.233068	0.16168	0.07029	0.056004	0.025524	0.025144
34.6	0.43807	0.38092	0.309206	0.070042	0.311598	0.232398	0.160242	0.070042	0.05483	0.025942	0.025708
34.8	0.437717	0.380365	0.308462	0.070447	0.310898	0.231012	0.158844	0.070447	0.055	0.025818	0.025106
35	0.438167	0.381197	0.310023	0.071527	0.309861	0.231003	0.161185	0.071527	0.052313	0.025614	0.025382
35.2	0.432634	0.381532	0.306733	0.072877	0.315461	0.232133	0.161562	0.072877	0.054269	0.02544	0.02505
35.4	0.434496	0.381731	0.312669	0.071995	0.312754	0.230186	0.158484	0.071995	0.049622	0.025507	0.025006
35.6	0.43236	0.381289	0.305335	0.070722	0.314613	0.232784	0.164175	0.070722	0.054354	0.026092	0.025314
35.8	0.429708	0.379501	0.308859	0.072217	0.309852	0.232077	0.157621	0.072217	0.056712	0.025768	0.025235
36	0.430718	0.383993	0.305038	0.069965	0.312832	0.234183	0.160742	0.069965	0.053343	0.025658	0.025245
36.2	0.433376	0.380975	0.306944	0.070828	0.312933	0.231676	0.161636	0.070828	0.053048	0.025882	0.025223
36.4	0.434722	0.381691	0.309235	0.069547	0.313738	0.236729	0.163435	0.069547	0.054364	0.025624	0.025357
36.6	0.433247	0.385226	0.306727	0.070336	0.313909	0.232886	0.162074	0.070336	0.052178	0.02575	0.025145
36.8	0.435495	0.381894	0.306479	0.070564	0.315481	0.23064	0.158102	0.070564	0.053329	0.025318	0.025225
37	0.432768	0.379608	0.308282	0.074574	0.318337	0.233347	0.158896	0.074574	0.053219	0.025745	0.025355
37.2	0.434012	0.384318	0.30816	0.074737	0.313505	0.232816	0.162757	0.074737	0.05007	0.025865	0.025091
37.4	0.432035	0.377713	0.306459	0.070618	0.313131	0.234205	0.162499	0.070618	0.056003	0.025196	0.025563
37.6	0.434707	0.381126	0.304429	0.068506	0.316735	0.230836	0.159903	0.068506	0.05376	0.025745	0.024938
37.8	0.430492	0.383965	0.311865	0.071048	0.313886	0.233279	0.161528	0.071048	0.051055	0.02589	0.025316
38	0.434225	0.378796	0.306126	0.068425	0.31216	0.233062	0.160642	0.068425	0.052783	0.025818	0.025293
38.2	0.438736	0.382171	0.304099	0.07036	0.3147	0.234392	0.160091	0.07036	0.054443	0.025806	0.025212
38.4	0.435042	0.384024	0.305807	0.069797	0.316344	0.231002	0.159463	0.069797	0.051948	0.025754	0.025247
38.6	0.43325	0.382609	0.308221	0.066466	0.318063	0.230938	0.161837	0.066466	0.053742	0.025828	0.024712
38.8	0.434793	0.381713	0.309469	0.072786	0.311183	0.23156	0.158675	0.072786	0.051976	0.025738	0.025264
39	0.434016	0.381302	0.309057	0.07029	0.319449	0.234422	0.156144	0.07029	0.052985	0.025915	0.02552
39.2	0.434093	0.380101	0.309474	0.073973	0.313144	0.23023	0.16317	0.073973	0.052658	0.025625	0.025121
39.4	0.435389	0.381127	0.308358	0.067495	0.316892	0.230906	0.161213	0.067495	0.05343	0.025786	0.025602
39.6	0.435936	0.377987	0.310165	0.068152	0.313183	0.231745	0.163042	0.068152	0.051922	0.025857	0.024875
39.8	0.430803	0.383436	0.305999	0.070253	0.313245	0.232072	0.159965	0.070253	0.052162	0.025542	0.02547
40	0.430136	0.378627	0.308685	0.068821	0.317517	0.229854	0.159077	0.068821	0.054274	0.026071	0.025472
40.2	0.431921	0.379963	0.308542	0.069619	0.312955	0.235064	0.160014	0.069619	0.050962	0.025883	0.025165
40.4	0.430287	0.379014	0.306123	0.072548	0.315625	0.231836	0.156242	0.072548	0.049943	0.02591	0.02505
40.6	0.436463	0.382809	0.310777	0.066674	0.317255	0.234163	0.16024	0.066674	0.053485	0.025602	0.025402
40.8	0.430293	0.381355	0.306763	0.068395	0.317997	0.234139	0.163184	0.068395	0.053496	0.025961	0.025477
41	0.431708	0.378852	0.306092	0.06976	0.311866	0.232084	0.155816	0.06976	0.052684	0.02593	0.025134
41.2	0.429926	0.382341	0.307065	0.070198	0.31458	0.231887	0.160657	0.070198	0.054855	0.025746	0.025015
41.4	0.431294	0.381245	0.305274	0.066157	0.308794	0.228671	0.157622	0.066157	0.056534	0.025556	0.025396
41.6	0.433833	0.384169	0.306334	0.067599	0.313732	0.2307	0.158916	0.067599	0.047562	0.025587	0.024919
41.8	0.430176	0.378135	0.307581	0.068225	0.314914	0.231444	0.15705	0.068225	0.052001	0.025607	0.02496
42	0.433642	0.38182	0.307258	0.069017	0.313161	0.228536	0.162429	0.069017	0.051332	0.02563	0.025178
42.2	0.431767	0.382757	0.308325	0.071477	0.314426	0.234239	0.159487	0.071477	0.048802	0.025212	0.026014
42.4	0.428501	0.380651	0.307524	0.070352	0.31685	0.232647	0.162148	0.070352	0.048093	0.025451	0.024879
42.6	0.434415	0.38329	0.308274	0.069507	0.318696	0.234993	0.158472	0.069507	0.05681	0.025733	0.025253
42.8	0.431547	0.377801	0.309659	0.069561	0.313353	0.232321	0.162803	0.069561	0.049855	0.025846	0.025288
43	0.430719	0.380585	0.307302	0.071168	0.313904	0.237066	0.159586	0.071168	0.050124	0.025556	0.025419
43.2	0.433543	0.381868	0.305523	0.071537	0.315852	0.22806	0.156873	0.071537	0.05365	0.025319	0.025183
43.4	0.430712	0.384957	0.308345	0.068982	0.313009	0.232607	0.161813	0.068982	0.056551	0.026011	0.025491
43.6	0.434903	0.381444	0.304826	0.068937	0.316982	0.228887	0.158091	0.068937	0.053561	0.025498	0.025014
43.8	0.430731	0.383731	0.306678	0.06802	0.315257	0.235987	0.159423	0.06802	0.054225	0.025713	0.025654
44	0.430721	0.380137	0.308438	0.068642	0.316024	0.230042	0.162675	0.068642	0.052599	0.025564	0.025473
44.2	0.436508	0.38292	0.303059	0.067112	0.314103	0.230654	0.159825	0.067112	0.053952	0.025825	0.025758
44.4	0.429361	0.382657	0.309793	0.065534	0.315247	0.230475	0.160526	0.065534	0.054827	0.025525	0.025583
44.6	0.430352	0.377912	0.310871	0.069711	0.31674	0.228905	0.160072	0.069711	0.054866	0.025647	0.025227
44.8	0.432353	0.378444	0.308308	0.068763	0.318283	0.23371	0.161311	0.068763	0.057845	0.025706	0.025351
45	0.43202	0.381674	0.310573	0.064515	0.316521	0.236138	0.159625	0.064515	0.052622	0.02594	0.025049
45.2	0.428622	0.383297	0.307029	0.069594	0.316427	0.232612	0.162473	0.069594	0.051465	0.025657	0.025382
45.4	0.430331	0.376643	0.308898	0.067018	0.314693	0.230614	0.162342	0.067018	0.055547	0.025579	0.025105
45.6	0.43396	0.379644	0.306317	0.064778	0.316746	0.234585	0.161524	0.064778	0.052338	0.025229	0.025222
45.8	0.434074	0.3865	0.307878	0.066716	0.317557	0.230965	0.158268	0.066716	0.053439	0.025454	0.025123
46	0.431583	0.379819	0.306731	0.066641	0.315705	0.232689	0.155808	0.066641	0.052929	0.025354	0.025646
46.2	0.43316	0.380079	0.309595	0.065146	0.316399	0.230057	0.15937	0.065146	0.052746	0.025847	0.025276
46.4	0.43257	0.378403	0.306289	0.068935	0.31409	0.234955	0.161798	0.068935	0.046136	0.025788	0.024854
46.6	0.431652	0.382999	0.306571	0.065282	0.316254	0.233033	0.16068	0.065282	0.051645	0.02542	0.025384
46.8	0.43045	0.377789	0.310781	0.063458	0.317941	0.233649	0.160066	0.063458	0.052375	0.025564	0.025486
47	0.4333	0.383188	0.305214	0.063523	0.315286	0.232318	0.162513	0.063523	0.048718	0.025788	0.025277
47.2	0.433179	0.379952	0.312823	0.06637	0.318564	0.235184	0.156955	0.06637	0.052284	0.025756	0.02551
47.4	0.429781	0.380723	0.30603	0.065698	0.316587	0.233828	0.161113	0.065698	0.051542	0.025555	0.025447
47.6	0.431947	0.38091	0.305586	0.0661	0.314953	0.231351	0.164003	0.0661	0.052045	0.025657	0.025215
47.8	0.433874	0.380683	0.305514	0.066347	0.317155	0.233897	0.157622	0.066347	0.05015	0.025759	0.025672
48	0.434094	0.380681	0.311282	0.066128	0.315575	0.235363	0.160668	0.066128	0.050852	0.025552	0.02529
48.2	0.434496	0.377113	0.306485	0.066303	0.313474	0.231123	0.159614	0.066303	0.050899	0.025847	0.025595
48.4	0.432255	0.378027	0.309473	0.066635	0.31517	0.233896	0.158405	0.066635	0.050946	0.026044	0.025548
48.6	0.437305	0.380069	0.308213	0.064985	0.316095	0.233531	0.160515	0.064985	0.051622	0.025168	0.025367
48.8	0.428072	0.382375	0.31194	0.065702	0.318377	0.238583	0.161376	0.065702	0.056309	0.025366	0.025413
49	0.43516	0.3802	0.307088	0.065994	0.315587	0.233198	0.160783	0.065994	0.05546	0.025426	0.025174
49.2	0.430122	0.379407	0.308338	0.068767	0.316971	0.237209	0.159722	0.068767	0.05	0.025431	0.025255
49.4	0.432282	0.384267	0.308477	0.067654	0.314936	0.233379	0.163789	0.067654	0.056902	0.025853	0.025258
49.6	0.437306	0.374874	0.30593	0.065869	0.314089	0.232496	0.162084	0.065869	0.052467	0.025538	0.025234
49.8	0.434062	0.384774	0.31132	0.0658	0.317802	0.233174	0.158732	0.0658	0.05293	0.025692	0.025507
50	0.431022	0.382401	0.307502	0.063938	0.317292	0.230757	0.15966	0.063938	0.049801	0.025014	0.024857
50.2	0.431283	0.38302	0.30641	0.069289	0.319117	0.231608	0.163758	0.069289	0.053958	0.02531	0.025504
50.4	0.431221	0.384194	0.309296	0.064315	0.313578	0.228849	0.160046	0.064315	0.052211	0.025688	0.025635
50.6	0.432365	0.379055	0.30782	0.068855	0.316728	0.232768	0.163282	0.068855	0.050989	0.025883	0.025462
50.8	0.434546	0.381124	0.307172	0.064385	0.316218	0.235554	0.160471	0.064385	0.051282	0.025608	0.024981
51	0.428667	0.383017	0.311707	0.067713	0.319124	0.232877	0.161946	0.067713	0.055555	0.025567	0.025314
51.2	0.435524	0.379091	0.308572	0.066501	0.314236	0.235998	0.162449	0.066501	0.053188	0.025631	0.025479
51.4	0.428501	0.378525	0.309565	0.05842	0.315452	0.231884	0.159921	0.05842	0.049418	0.025779	0.02537
51.6	0.431956	0.379959	0.302425	0.064195	0.318159	0.236346	0.160433	0.064195	0.047365	0.025722	0.025256
51.8	0.43117	0.377471	0.304592	0.067305	0.314791	0.232126	0.160759	0.067305	0.04997	0.025812	0.025617
52	0.433222	0.378341	0.308558	0.064805	0.316452	0.232482	0.16144	0.064805	0.053233	0.025668	0.025026
52.2	0.436581	0.38409	0.312062	0.06561	0.315995	0.235927	0.157162	0.06561	0.05437	0.025507	0.025605
52.4	0.433197	0.382425	0.303733	0.064244	0.316948	0.233864	0.162756	0.064244	0.050886	0.025551	0.025794
52.6	0.430902	0.382499	0.308647	0.065823	0.316765	0.235404	0.162755	0.065823	0.050331	0.026058	0.025685
52.8	0.430705	0.385195	0.31071	0.063643	0.314866	0.2338	0.163103	0.063643	0.049623	0.02591	0.025557
53	0.43061	0.380423	0.31046	0.064846	0.317906	0.236156	0.161762	0.064846	0.05265	0.025853	0.02528
53.2	0.428986	0.379679	0.306024	0.06325	0.315725	0.233787	0.159333	0.06325	0.050362	0.025931	0.025788
53.4	0.434421	0.38145	0.311973	0.06334	0.318766	0.236981	0.160549	0.06334	0.051388	0.025674	0.025087
53.6	0.437518	0.381146	0.306462	0.064801	0.317195	0.23612	0.16261	0.064801	0.053478	0.025525	0.025228
53.8	0.42877	0.381305	0.310039	0.066987	0.316212	0.233804	0.163551	0.066987	0.048918	0.025624	0.025114
54	0.428286	0.377666	0.308212	0.06473	0.316601	0.23175	0.163589	0.06473	0.050303	0.025758	0.025378
54.2	0.433409	0.381065	0.306229	0.065396	0.316864	0.228002	0.161014	0.065396	0.053889	0.025627	0.025162
54.4	0.429072	0.383394	0.306996	0.066164	0.313738	0.232804	0.159203	0.066164	0.048436	0.025441	0.025577
54.6	0.430396	0.379352	0.308873	0.065437	0.315983	0.233979	0.159554	0.065437	0.048563	0.025403	0.025003
54.8	0.435802	0.378208	0.307263	0.063991	0.318502	0.232907	0.158871	0.063991	0.050348	0.025434	0.025325
55	0.42815	0.377625	0.305297	0.062796	0.314923	0.233217	0.160768	0.062796	0.04929	0.025339	0.025181
55.2	0.430705	0.37903	0.307952	0.060501	0.316377	0.236673	0.157243	0.060501	0.05245	0.025158	0.025431
55.4	0.429809	0.380452	0.306304	0.058063	0.317102	0.233649	0.164602	0.058063	0.050491	0.025457	0.025067
55.6	0.435268	0.37981	0.305688	0.061766	0.319909	0.23581	0.158592	0.061766	0.051163	0.025621	0.025235
55.8	0.424943	0.376415	0.309285	0.06791	0.314565	0.233583	0.15696	0.06791	0.047603	0.025431	0.025371
56	0.43152	0.380732	0.309517	0.061372	0.316936	0.231187	0.157386	0.061372	0.050446	0.025959	0.025065
56.2	0.432029	0.379824	0.306692	0.063474	0.321233	0.235297	0.164129	0.063474	0.049794	0.025166	0.025473
56.4	0.430471	0.384955	0.3142	0.063613	0.318679	0.238098	0.159731	0.063613	0.053666	0.025507	0.025339
56.6	0.434568	0.38335	0.312065	0.06305	0.313474	0.233208	0.159635	0.06305	0.05063	0.025651	0.0253
56.8	0.433461	0.381856	0.31092	0.063551	0.317989	0.233113	0.155174	0.063551	0.051067	0.025205	0.025389
57	0.42535	0.38227	0.306521	0.064072	0.321485	0.234234	0.159963	0.064072	0.054095	0.025562	0.025462
57.2	0.432232	0.380271	0.307931	0.064806	0.317379	0.232807	0.162305	0.064806	0.049661	0.025828	0.025498
57.4	0.43184	0.379724	0.306336	0.063203	0.318661	0.235341	0.159076	0.063203	0.051601	0.025283	0.025302
57.6	0.4329	0.383202	0.308492	0.062173	0.31991	0.236352	0.158509	0.062173	0.052316	0.025463	0.025225
57.8	0.429747	0.382558	0.308751	0.0635	0.319289	0.236865	0.160744	0.0635	0.051649	0.025003	0.025181
58	0.42943	0.38063	0.308953	0.062395	0.316823	0.227554	0.160348	0.062395	0.046391	0.025851	0.025117
58.2	0.430845	0.384336	0.307943	0.062262	0.317613	0.232799	0.159546	0.062262	0.05072	0.025465	0.02511
58.4	0.431464	0.37927	0.307853	0.065386	0.315164	0.237029	0.159022	0.065386	0.050644	0.025692	0.025648
58.6	0.433154	0.381165	0.308414	0.06215	0.31799	0.23547	0.162249	0.06215	0.049952	0.025186	0.02533
58.8	0.431525	0.382159	0.312582	0.063934	0.322427	0.23763	0.156603	0.063934	0.056936	0.025634	0.025276
59	0.428954	0.384283	0.309761	0.061879	0.317974	0.237456	0.162068	0.061879	0.05009	0.025264	0.02534
59.2	0.428012	0.383244	0.310157	0.063668	0.31558	0.232738	0.160107	0.063668	0.053658	0.025489	0.025277
59.4	0.428134	0.383266	0.307947	0.060559	0.321773	0.237354	0.157659	0.060559	0.04883	0.025691	0.025343
59.6	0.432885	0.380621	0.310011	0.063295	0.318204	0.23427	0.158804	0.063295	0.048231	0.025296	0.025255
59.8	0.43133	0.384892	0.307109	0.059998	0.315901	0.232525	0.159722	0.059998	0.050587	0.025592	0.025143
60	0.429878	0.381707	0.308891	0.064001	0.317025	0.233771	0.159263	0.064001	0.0495	0.025948	0.025569
60.2	0.427416	0.38147	0.31136	0.066984	0.321526	0.235116	0.160512	0.066984	0.045307	0.025709	0.027349
60.4	0.432892	0.379913	0.311063	0.063342	0.31759	0.234893	0.15626	0.063342	0.04796	0.025114	0.027502
60.6	0.430741	0.378533	0.310218	0.064402	0.320633	0.238988	0.157423	0.064402	0.05001	0.025826	0.027517
60.8	0.431077	0.383089	0.307375	0.060947	0.318651	0.233326	0.163211	0.060947	0.054135	0.025317	0.027706
61	0.43203	0.383494	0.311128	0.060151	0.319355	0.238389	0.159114	0.060151	0.054968	0.024958	0.027432
61.2	0.430155	0.383377	0.30822	0.062827	0.316137	0.233348	0.159212	0.062827	0.048661	0.025009	0.027201
61.4	0.434928	0.385139	0.309036	0.059959	0.315531	0.235969	0.162445	0.059959	0.050746	0.025394	0.027059
61.6	0.433922	0.382011	0.308799	0.059751	0.313083	0.234383	0.161631	0.059751	0.053636	0.025601	0.027754
61.8	0.431614	0.384072	0.30898	0.063687	0.318411	0.23094	0.159018	0.063687	0.056472	0.025443	0.027476
62	0.431804	0.381533	0.308697	0.062696	0.3162	0.238447	0.155714	0.062696	0.051135	0.025575	0.027653
62.2	0.431115	0.38033	0.306731	0.063066	0.316525	0.236687	0.15665	0.063066	0.051018	0.025129	0.027444
62.4	0.4252	0.380201	0.314208	0.060715	0.315475	0.232677	0.156991	0.060715	0.049804	0.025394	0.027024
62.6	0.434532	0.38094	0.307727	0.059353	0.317333	0.232265	0.16024	0.059353	0.052689	0.025749	0.027744
62.8	0.433815	0.383266	0.30821	0.061827	0.319602	0.23277	0.157484	0.061827	0.050151	0.025711	0.02743
63	0.434444	0.377878	0.310922	0.060223	0.317766	0.232233	0.161284	0.060223	0.048632	0.02526	0.027397
63.2	0.431083	0.379262	0.305233	0.062295	0.32107	0.238114	0.154396	0.062295	0.052122	0.025445	0.027306
63.4	0.435694	0.384081	0.308386	0.060561	0.314072	0.234743	0.158182	0.060561	0.052922	0.025687	0.027463
63.6	0.434807	0.38276	0.309677	0.06447	0.321193	0.235087	0.1598	0.06447	0.055143	0.025309	0.027214
63.8	0.427906	0.383007	0.307243	0.060081	0.317093	0.235538	0.162483	0.060081	0.051778	0.025299	0.027514
64	0.430855	0.383488	0.308934	0.062005	0.317264	0.230867	0.156784	0.062005	0.050727	0.025431	0.027114
64.2	0.435508	0.381386	0.305378	0.060607	0.318578	0.235228	0.16156	0.060607	0.046644	0.025895	0.027048
64.4	0.42976	0.38513	0.309225	0.064638	0.318085	0.236899	0.156444	0.064638	0.049641	0.025861	0.027491
64.6	0.437614	0.379241	0.310612	0.059312	0.318629	0.232294	0.160765	0.059312	0.05035	0.025222	0.02746
64.8	0.432087	0.38201	0.306385	0.061784	0.316013	0.236734	0.161449	0.061784	0.055588	0.025444	0.027372
65	0.43277	0.381206	0.311947	0.060062	0.312551	0.233024	0.155482	0.060062	0.048693	0.02492	0.027267
65.2	0.433771	0.383405	0.306894	0.062911	0.319455	0.231755	0.159492	0.062911	0.051332	0.025095	0.026937
65.4	0.429785	0.380524	0.313042	0.059783	0.322322	0.237812	0.158683	0.059783	0.053278	0.025236	0.026784
65.6	0.434067	0.381501	0.305281	0.059649	0.320846	0.233763	0.158521	0.059649	0.05282	0.025465	0.027106
65.8	0.432816	0.381518	0.312603	0.058127	0.318463	0.235692	0.161005	0.058127	0.048539	0.025675	0.026764
66	0.435416	0.381537	0.307618	0.061326	0.317267	0.237259	0.15837	0.061326	0.047909	0.025423	0.027206
66.2	0.43385	0.380207	0.313441	0.058235	0.318509	0.236441	0.157855	0.058235	0.054215	0.025349	0.027378
66.4	0.43319	0.38006	0.310334	0.060991	0.31466	0.232183	0.160802	0.060991	0.046868	0.025027	0.027198
66.6	0.430559	0.381306	0.31357	0.060466	0.321086	0.230928	0.159061	0.060466	0.052625	0.025087	0.026959
66.8	0.430076	0.383136	0.30701	0.061017	0.316261	0.236272	0.157484	0.061017	0.045407	0.025176	0.027109
67	0.430787	0.383082	0.307611	0.059486	0.316125	0.236205	0.158674	0.059486	0.051881	0.025406	0.027444
67.2	0.431598	0.38416	0.308317	0.05751	0.318075	0.232953	0.157422	0.05751	0.047674	0.02538	0.027378
67.4	0.434372	0.381837	0.311479	0.059077	0.318034	0.234633	0.161389	0.059077	0.051901	0.025146	0.027238
67.6	0.431113	0.380342	0.308624	0.062826	0.317544	0.234094	0.159149	0.062826	0.049779	0.025426	0.027536
67.8	0.427221	0.381574	0.3124	0.059738	0.315888	0.235415	0.15877	0.059738	0.05067	0.025303	0.027736
68	0.432771	0.384844	0.310607	0.058678	0.321096	0.233421	0.160675	0.058678	0.048676	0.025237	0.027318
68.2	0.431343	0.384882	0.309048	0.058339	0.317706	0.234077	0.158244	0.058339	0.046904	0.025752	0.027379
68.4	0.433424	0.381496	0.305903	0.059872	0.315475	0.23446	0.159032	0.059872	0.049667	0.02544	0.027767
68.6	0.434601	0.380345	0.313189	0.060952	0.318595	0.233681	0.158975	0.060952	0.049262	0.025044	0.027368
68.8	0.429357	0.38133	0.308614	0.060391	0.321844	0.233881	0.161	0.060391	0.046122	0.025059	0.027238
69	0.430516	0.38271	0.307244	0.063218	0.31681	0.236716	0.162734	0.063218	0.048168	0.025118	0.027502
69.2	0.434088	0.379281	0.308072	0.058439	0.317865	0.236554	0.160171	0.058439	0.053456	0.025245	0.027358
69.4	0.430023	0.384729	0.312576	0.058315	0.316935	0.234494	0.159527	0.058315	0.048394	0.02585	0.026934
69.6	0.428411	0.38421	0.309808	0.060201	0.316311	0.235946	0.160837	0.060201	0.047705	0.025516	0.027245
69.8	0.432615	0.383639	0.310049	0.058533	0.319855	0.232551	0.163037	0.058533	0.051341	0.025815	0.027136
70	0.429914	0.384044	0.312239	0.060006	0.319266	0.232691	0.157154	0.060006	0.049563	0.025151	0.027483
70.2	0.432844	0.382433	0.30507	0.059168	0.325323	0.236893	0.159761	0.059168	0.050389	0.025655	0.02741
70.4	0.432462	0.376977	0.309377	0.060941	0.320544	0.23195	0.158278	0.060941	0.04585	0.025456	0.027394
70.6	0.434735	0.381085	0.309456	0.060192	0.31897	0.237563	0.161454	0.060192	0.052812	0.025528	0.027143
70.8	0.432885	0.382555	0.306218	0.058012	0.319258	0.233368	0.156953	0.058012	0.049826	0.0253	0.027092
71	0.427629	0.386332	0.308011	0.059741	0.320381	0.232821	0.159442	0.059741	0.050437	0.02512	0.027353
71.2	0.436148	0.385017	0.30719	0.060183	0.318188	0.238025	0.16465	0.060183	0.051008	0.02546	0.027124
71.4	0.431989	0.379469	0.30712	0.057343	0.315502	0.234872	0.160332	0.057343	0.050705	0.025717	0.027012
71.6	0.437557	0.382268	0.308945	0.058252	0.320463	0.235363	0.158007	0.058252	0.04972	0.025126	0.027079
71.8	0.43181	0.383135	0.307879	0.056185	0.320348	0.233543	0.161513	0.056185	0.052052	0.025444	0.02737
72	0.431545	0.383257	0.307948	0.060793	0.318201	0.233428	0.160109	0.060793	0.049138	0.025082	0.026776
72.2	0.430779	0.382074	0.310549	0.053895	0.319016	0.234483	0.162354	0.053895	0.051587	0.025354	0.027485
72.4	0.431476	0.38182	0.310202	0.057568	0.320369	0.23888	0.161259	0.057568	0.049814	0.0258	0.027674
72.6	0.431582	0.379936	0.309833	0.055517	0.321673	0.232769	0.159179	0.055517	0.053292	0.025419	0.027061
72.8	0.430753	0.384445	0.309707	0.056753	0.318858	0.233355	0.159721	0.056753	0.048788	0.025142	0.027111
73	0.437742	0.381552	0.31031	0.056926	0.31756	0.233313	0.161802	0.056926	0.048045	0.025503	0.027259
73.2	0.432288	0.381018	0.31023	0.058995	0.322542	0.233695	0.15841	0.058995	0.04802	0.025493	0.0271
73.4	0.427845	0.382555	0.307619	0.059441	0.318599	0.235458	0.162411	0.059441	0.05211	0.02588	0.027165
73.6	0.434063	0.381027	0.309492	0.059429	0.319319	0.23131	0.162008	0.059429	0.05594	0.0256	0.027401
73.8	0.433075	0.376406	0.31192	0.060618	0.316678	0.236517	0.15747	0.060618	0.049633	0.025483	0.027039
74	0.431279	0.381393	0.311744	0.060101	0.322322	0.233613	0.16183	0.060101	0.049465	0.0255	0.027271
74.2	0.432521	0.38567	0.310548	0.054315	0.315611	0.236895	0.157254	0.054315	0.052404	0.025231	0.027444
74.4	0.433008	0.381383	0.309919	0.056624	0.320327	0.237444	0.160798	0.056624	0.051751	0.025427	0.02711
74.6	0.434816	0.386228	0.308117	0.059476	0.319241	0.233827	0.158712	0.059476	0.050669	0.024962	0.026973
74.8	0.432652	0.383001	0.311431	0.057153	0.319496	0.230855	0.158973	0.057153	0.054375	0.025435	0.027031
75	0.433537	0.383885	0.30797	0.059543	0.320523	0.236906	0.159705	0.059543	0.044515	0.025671	0.027028
75.2	0.435323	0.38263	0.311024	0.062093	0.318569	0.238506	0.157541	0.062093	0.04948	0.025334	0.027451
75.4	0.435862	0.384586	0.309729	0.057998	0.32047	0.232853	0.158743	0.057998	0.047237	0.025305	0.02687
75.6	0.429044	0.384501	0.310081	0.058266	0.320193	0.237557	0.162476	0.058266	0.052315	0.025436	0.02724
75.8	0.432021	0.382776	0.31295	0.055696	0.31827	0.236638	0.160274	0.055696	0.051739	0.025218	0.027601
76	0.429627	0.383603	0.310517	0.058093	0.31997	0.234999	0.159726	0.058093	0.051582	0.025333	0.027575
76.2	0.431407	0.381774	0.311114	0.059368	0.31796	0.237331	0.15504	0.059368	0.049435	0.025322	0.027581
76.4	0.433211	0.382257	0.310917	0.058591	0.319841	0.235037	0.161772	0.058591	0.054092	0.025007	0.027044
76.6	0.434129	0.385248	0.306994	0.059347	0.319618	0.233826	0.158107	0.059347	0.048648	0.0256	0.027436
76.8	0.431296	0.380716	0.308721	0.061291	0.320519	0.235441	0.157904	0.061291	0.053517	0.025376	0.026831
77	0.430465	0.38163	0.311578	0.058937	0.316606	0.234651	0.158998	0.058937	0.053202	0.025106	0.027457
77.2	0.429586	0.382901	0.308978	0.060667	0.321059	0.237431	0.162229	0.060667	0.046602	0.025278	0.027147
77.4	0.434338	0.382873	0.312614	0.055657	0.320137	0.231979	0.157994	0.055657	0.049843	0.025444	0.02729
77.6	0.43018	0.384587	0.309015	0.054043	0.318098	0.231133	0.16118	0.054043	0.050018	0.025195	0.02712
77.8	0.430447	0.383366	0.310412	0.05626	0.320453	0.230511	0.161531	0.05626	0.044996	0.025374	0.027545
78	0.435928	0.382257	0.311736	0.058862	0.317146	0.232391	0.158259	0.058862	0.048714	0.025198	0.027281
78.2	0.430828	0.37926	0.313351	0.054974	0.316954	0.239392	0.161498	0.054974	0.048658	0.025299	0.026995
78.4	0.431068	0.387313	0.31267	0.05486	0.31998	0.23266	0.15933	0.05486	0.049855	0.025266	0.027199
78.6	0.433527	0.386502	0.307809	0.059766	0.321557	0.232126	0.159327	0.059766	0.052938	0.025343	0.027256
78.8	0.431637	0.379943	0.306892	0.058975	0.317628	0.237877	0.162583	0.058975	0.047611	0.025192	0.027476
79	0.428635	0.38337	0.312425	0.056009	0.320161	0.236921	0.160492	0.056009	0.053102	0.025216	0.027064
79.2	0.433708	0.382188	0.309238	0.055634	0.32322	0.233248	0.162716	0.055634	0.048493	0.025427	0.027318
79.4	0.435147	0.384489	0.311865	0.056448	0.319729	0.236213	0.15987	0.056448	0.048286	0.025096	0.027222
79.6	0.431517	0.382518	0.309442	0.055549	0.326635	0.234661	0.159089	0.055549	0.051473	0.024994	0.027072
79.8	0.434676	0.386652	0.308387	0.057659	0.320095	0.235037	0.160759	0.057659	0.048848	0.025348	0.027232
80	0.435665	0.382256	0.309388	0.053685	0.321041	0.232798	0.161863	0.053685	0.050344	0.02535	0.027152
80.2	0.427121	0.384922	0.310121	0.057844	0.319712	0.232905	0.161446	0.057844	0.05155	0.025268	0.026949
80.4	0.431849	0.385293	0.309169	0.058768	0.316804	0.231926	0.158684	0.058768	0.050471	0.025485	0.026828
80.6	0.433322	0.385672	0.309757	0.058275	0.319507	0.231251	0.160243	0.058275	0.04689	0.025653	0.027197
80.8	0.430565	0.384159	0.31196	0.057818	0.318655	0.231239	0.162485	0.057818	0.050656	0.024756	0.027219
81	0.430038	0.383606	0.310943	0.055824	0.318074	0.235117	0.159866	0.055824	0.050554	0.0252	0.027582
81.2	0.430576	0.382013	0.308328	0.06059	0.321058	0.235017	0.157948	0.06059	0.050433	0.025133	0.02712
81.4	0.431353	0.384876	0.310439	0.053161	0.322012	0.235189	0.161331	0.053161	0.048868	0.02488	0.027219
81.6	0.434162	0.383535	0.311045	0.054644	0.324116	0.230855	0.162888	0.054644	0.049303	0.024809	0.027159
81.8	0.433465	0.384231	0.310993	0.05453	0.319256	0.233794	0.157687	0.05453	0.04801	0.025681	0.026923
82	0.435625	0.377945	0.31167	0.053264	0.319566	0.23256	0.158814	0.053264	0.04985	0.024986	0.026998
82.2	0.42576	0.383241	0.311285	0.058298	0.321166	0.233881	0.158831	0.058298	0.049015	0.025012	0.027142
82.4	0.430634	0.38619	0.306667	0.056593	0.318401	0.233225	0.162307	0.056593	0.047443	0.025365	0.026924
82.6	0.431615	0.382996	0.313131	0.051924	0.322003	0.231699	0.161674	0.051924	0.04983	0.025655	0.027181
82.8	0.432237	0.385122	0.309828	0.053089	0.318952	0.234379	0.159496	0.053089	0.049255	0.025356	0.027156
83	0.433256	0.384886	0.310623	0.055494	0.320737	0.234242	0.158586	0.055494	0.051712	0.025423	0.026993
83.2	0.435495	0.380422	0.308862	0.050818	0.320643	0.234711	0.162889	0.050818	0.051516	0.02526	0.026744
83.4	0.435551	0.383557	0.313688	0.053383	0.318782	0.232717	0.16037	0.053383	0.051883	0.025395	0.026955
83.6	0.430864	0.384041	0.312247	0.057598	0.32167	0.232975	0.162816	0.057598	0.050013	0.025483	0.027228
83.8	0.432321	0.383656	0.309378	0.05852	0.319722	0.233347	0.162086	0.05852	0.053452	0.025487	0.027157
84	0.432708	0.382902	0.308057	0.056781	0.317186	0.233229	0.161088	0.056781	0.049826	0.025784	0.026988
84.2	0.431058	0.384292	0.310471	0.055121	0.323088	0.235983	0.162122	0.055121	0.047641	0.025262	0.027398
84.4	0.430925	0.38259	0.312543	0.057965	0.319528	0.231541	0.162128	0.057965	0.050001	0.025147	0.026527
84.6	0.428402	0.38257	0.30936	0.05411	0.325519	0.235125	0.158937	0.05411	0.0521	0.025555	0.026918
84.8	0.430518	0.381492	0.311896	0.056981	0.322003	0.234414	0.158761	0.056981	0.048981	0.025234	0.027185
85	0.427971	0.380263	0.306538	0.054384	0.321524	0.233732	0.1598	0.054384	0.053994	0.025344	0.026898
85.2	0.426584	0.38338	0.312354	0.05608	0.319331	0.23591	0.161911	0.05608	0.049829	0.025293	0.027167
85.4	0.427707	0.379141	0.312098	0.058675	0.32124	0.23202	0.158553	0.058675	0.049456	0.025275	0.027306
85.6	0.432231	0.380354	0.309214	0.0538	0.32562	0.231575	0.156865	0.0538	0.053749	0.024614	0.027539
85.8	0.431158	0.378409	0.308242	0.056252	0.320477	0.231564	0.16144	0.056252	0.048837	0.025165	0.027311
86	0.434272	0.38347	0.310909	0.051135	0.321492	0.23591	0.162597	0.051135	0.050979	0.025238	0.027204
86.2	0.430376	0.385356	0.311393	0.052322	0.319977	0.234975	0.160771	0.052322	0.047371	0.024872	0.026988
86.4	0.43388	0.384328	0.310195	0.053584	0.32127	0.231556	0.158916	0.053584	0.052442	0.025228	0.027001
86.6	0.43006	0.386759	0.313061	0.055958	0.323406	0.235059	0.161473	0.055958	0.047931	0.025154	0.027073
86.8	0.433499	0.384704	0.30791	0.053584	0.317676	0.231362	0.161483	0.053584	0.047131	0.025205	0.027145
87	0.429379	0.38299	0.314785	0.058269	0.320441	0.234543	0.159876	0.058269	0.050991	0.025015	0.026733
87.2	0.434452	0.38587	0.31048	0.054391	0.322111	0.23562	0.158934	0.054391	0.047829	0.025085	0.027074
87.4	0.432589	0.384857	0.304585	0.053177	0.320661	0.237326	0.16103	0.053177	0.053176	0.02509	0.027163
87.6	0.425528	0.384875	0.312024	0.054556	0.318777	0.233621	0.157048	0.054556	0.047249	0.025095	0.02738
87.8	0.430361	0.383856	0.314085	0.056551	0.324674	0.235073	0.159583	0.056551	0.051351	0.025162	0.026997
88	0.436002	0.384569	0.3107	0.052927	0.317551	0.234238	0.160507	0.052927	0.05231	0.025631	0.026908
88.2	0.434857	0.385429	0.308909	0.056563	0.322294	0.233642	0.160029	0.056563	0.051298	0.025546	0.026974
88.4	0.432876	0.384838	0.31047	0.04997	0.317558	0.236828	0.160433	0.04997	0.053334	0.025	0.026963
88.6	0.432425	0.385959	0.312079	0.055509	0.320305	0.236336	0.156902	0.055509	0.049344	0.02569	0.027295
88.8	0.431739	0.384534	0.311448	0.052361	0.318921	0.236674	0.160424	0.052361	0.050133	0.025247	0.027253
89	0.430489	0.382288	0.311323	0.056518	0.322398	0.233043	0.159436	0.056518	0.047355	0.025293	0.026882
89.2	0.431656	0.385489	0.309251	0.056874	0.320809	0.232804	0.159734	0.056874	0.051461	0.02498	0.027745
89.4	0.433209	0.386268	0.309453	0.054378	0.320124	0.236435	0.158819	0.054378	0.048029	0.025396	0.027201
89.6	0.428429	0.386199	0.316614	0.051846	0.323122	0.230044	0.159256	0.051846	0.05044	0.025221	0.026965
89.8	0.432098	0.392063	0.311718	0.053905	0.320036	0.231198	0.159385	0.053905	0.047051	0.025099	0.027301
90	0.431905	0.383053	0.308451	0.052603	0.319431	0.233669	0.157549	0.052603	0.052498	0.025128	0.027246
90.2	0.429395	0.384508	0.312127	0.05333	0.321056	0.230791	0.164965	0.05333	0.050353	0.025556	0.027333
90.4	0.432901	0.384962	0.307183	0.052056	0.31873	0.233891	0.162805	0.052056	0.049085	0.025319	0.027491
90.6	0.434343	0.382228	0.308461	0.05152	0.324177	0.232788	0.161847	0.05152	0.053513	0.024942	0.027393
90.8	0.432488	0.384526	0.311888	0.052698	0.317926	0.232336	0.158459	0.052698	0.047687	0.024736	0.027492
91	0.430506	0.387443	0.313862	0.05248	0.323214	0.235654	0.161145	0.05248	0.050061	0.024997	0.026951
91.2	0.435512	0.381496	0.313411	0.054333	0.323548	0.229312	0.159435	0.054333	0.04992	0.025323	0.02706
91.4	0.434473	0.380155	0.311638	0.050294	0.32252	0.233452	0.158354	0.050294	0.048207	0.025437	0.027092
91.6	0.432661	0.381078	0.312082	0.052251	0.320609	0.230768	0.158102	0.052251	0.056396	0.025089	0.027077
91.8	0.43287	0.381824	0.31288	0.056165	0.319398	0.23401	0.159207	0.056165	0.053168	0.025033	0.026787
92	0.432674	0.38212	0.310694	0.056317	0.325442	0.231348	0.160155	0.056317	0.051827	0.024962	0.027065
92.2	0.431391	0.382723	0.314434	0.051957	0.320215	0.236029	0.159989	0.051957	0.048612	0.025265	0.027015
92.4	0.432599	0.383982	0.312211	0.052673	0.322759	0.234451	0.158988	0.052673	0.048563	0.025036	0.026909
92.6	0.430853	0.381308	0.310839	0.055058	0.314493	0.232924	0.157396	0.055058	0.052427	0.025139	0.026662
92.8	0.4349	0.385953	0.312457	0.053234	0.320554	0.235091	0.16181	0.053234	0.047428	0.025348	0.027415
93	0.433804	0.385648	0.311769	0.053631	0.318065	0.232376	0.158107	0.053631	0.048891	0.024892	0.027264
93.2	0.432961	0.388091	0.308955	0.051565	0.32028	0.236409	0.157944	0.051565	0.050791	0.02503	0.02692
93.4	0.431843	0.38341	0.314943	0.051595	0.319859	0.234972	0.159753	0.051595	0.049602	0.025389	0.027234
93.6	0.429697	0.382112	0.311501	0.052493	0.321609	0.232121	0.160688	0.052493	0.047302	0.024844	0.027161
93.8	0.430313	0.383335	0.313344	0.04996	0.316189	0.231139	0.161217	0.04996	0.050458	0.024856	0.02724
94	0.430638	0.381447	0.312216	0.050844	0.323413	0.233504	0.155738	0.050844	0.048985	0.025035	0.026983
94.2	0.428877	0.386674	0.311564	0.051813	0.322319	0.231176	0.159	0.051813	0.049185	0.024929	0.026753
94.4	0.431209	0.384186	0.31117	0.048192	0.321188	0.231003	0.157727	0.048192	0.051608	0.025245	0.027168
94.6	0.433553	0.386934	0.31172	0.053286	0.31716	0.233387	0.160748	0.053286	0.052075	0.025049	0.027014
94.8	0.430783	0.381306	0.311729	0.055527	0.32105	0.232251	0.160449	0.055527	0.051081	0.025116	0.027231
95	0.428195	0.386398	0.309641	0.057776	0.320182	0.232492	0.155319	0.057776	0.047418	0.02476	0.026952
95.2	0.431985	0.383912	0.3115	0.049622	0.321277	0.233066	0.159398	0.049622	0.049912	0.025045	0.027114
95.4	0.430352	0.384857	0.310563	0.05135	0.321572	0.23407	0.162199	0.05135	0.052313	0.024979	0.027322
95.6	0.434305	0.388344	0.314286	0.052643	0.319371	0.23195	0.160374	0.052643	0.051838	0.025367	0.026967
95.8	0.430176	0.381424	0.315464	0.055448	0.317353	0.232409	0.155969	0.055448	0.049075	0.025063	0.027089
96	0.432028	0.384997	0.314516	0.049267	0.321782	0.233059	0.158675	0.049267	0.050759	0.025107	0.026561
96.2	0.432459	0.381344	0.311671	0.051255	0.317229	0.232658	0.159093	0.051255	0.050242	0.025409	0.027403
96.4	0.430627	0.384824	0.310702	0.055846	0.321723	0.23071	0.158325	0.055846	0.052307	0.024966	0.027257
96.6	0.431931	0.388219	0.311481	0.053189	0.320368	0.236587	0.156499	0.053189	0.050719	0.02516	0.027063
96.8	0.431686	0.384009	0.3133	0.0515	0.318981	0.234826	0.159125	0.0515	0.052188	0.025232	0.027001
97	0.436863	0.387129	0.309354	0.050752	0.319511	0.232193	0.161985	0.050752	0.054615	0.025165	0.027124
97.2	0.430687	0.383836	0.307235	0.047658	0.320366	0.23415	0.158398	0.047658	0.049042	0.024639	0.027399
97.4	0.432159	0.383467	0.315394	0.052476	0.321295	0.233154	0.15932	0.052476	0.052882	0.025072	0.027535
97.6	0.432281	0.382124	0.309695	0.054652	0.314138	0.227713	0.156471	0.054652	0.048158	0.025064	0.026965
97.8	0.432415	0.383212	0.314573	0.051964	0.317029	0.229318	0.156869	0.051964	0.048313	0.024995	0.026919
98	0.431112	0.384754	0.314892	0.055051	0.32124	0.231818	0.158534	0.055051	0.047207	0.025694	0.026942
98.2	0.43053	0.384381	0.313258	0.050798	0.323501	0.233601	0.157673	0.050798	0.053853	0.025009	0.027
98.4	0.43257	0.382889	0.310148	0.053506	0.318601	0.234362	0.15627	0.053506	0.047037	0.025366	0.027422
98.6	0.429438	0.385104	0.312546	0.049626	0.32135	0.236381	0.162844	0.049626	0.052664	0.024883	0.027103
98.8	0.432966	0.38412	0.307786	0.049981	0.322885	0.232293	0.158815	0.049981	0.052042	0.024823	0.027046
99	0.433579	0.385048	0.315197	0.050767	0.31917	0.233088	0.161453	0.050767	0.04895	0.025059	0.027272
99.2	0.430918	0.383883	0.313281	0.050575	0.317802	0.228723	0.157212	0.050575	0.047971	0.02495	0.026878
99.4	0.437474	0.383971	0.312175	0.048657	0.32167	0.231705	0.159329	0.048657	0.046936	0.024531	0.026849
99.6	0.429524	0.381563	0.309496	0.049992	0.320637	0.240816	0.161122	0.049992	0.050648	0.024796	0.027204
99.8	0.432563	0.382841	0.311235	0.053253	0.324478	0.231098	0.156999	0.053253	0.052132	0.025001	0.027594
100	0.426211	0.387391	0.310188	0.048829	0.323214	0.234805	0.158719	0.048829	0.051028	0.025414	0.027327
100.2	0.431323	0.387225	0.313695	0.051548	0.319021	0.233719	0.158398	0.051548	0.048357	0.025497	0.026999
100.4	0.437528	0.383371	0.311409	0.054149	0.322422	0.232289	0.156301	0.054149	0.051607	0.024866	0.027439
100.6	0.441668	0.385261	0.312229	0.048555	0.317742	0.23758	0.158338	0.048555	0.050363	0.025075	0.026903
100.8	0.430055	0.385591	0.318316	0.049708	0.322446	0.233736	0.156227	0.049708	0.048656	0.025364	0.027361
101	0.433084	0.383713	0.310261	0.047757	0.321904	0.236449	0.158897	0.047757	0.047784	0.025647	0.026939
101.2	0.435155	0.38444	0.315592	0.050202	0.321692	0.232507	0.16098	0.050202	0.051204	0.025113	0.026738
101.4	0.433969	0.386253	0.31361	0.05125	0.322074	0.231513	0.160609	0.05125	0.052957	0.025102	0.027279
101.6	0.432927	0.387598	0.31587	0.05343	0.321007	0.23165	0.156773	0.05343	0.047231	0.02498	0.02721
101.8	0.432007	0.384683	0.311903	0.052085	0.317286	0.236099	0.158908	0.052085	0.050765	0.025269	0.027317
102	0.429886	0.3879	0.315275	0.050284	0.323663	0.229716	0.157823	0.050284	0.053145	0.025015	0.027298
102.2	0.432972	0.389596	0.308725	0.050289	0.324272	0.232332	0.159046	0.050289	0.047114	0.024863	0.027227
102.4	0.434725	0.387148	0.310891	0.053459	0.318965	0.231775	0.157794	0.053459	0.0503	0.025212	0.02692
102.6	0.432756	0.38502	0.308918	0.048162	0.324924	0.233737	0.158719	0.048162	0.047591	0.025292	0.027125
102.8	0.436513	0.384125	0.311859	0.050653	0.323877	0.234829	0.159617	0.050653	0.048647	0.025514	0.026941
103	0.428487	0.385887	0.310143	0.051478	0.325761	0.237373	0.160371	0.051478	0.053371	0.025178	0.026989
103.2	0.430685	0.387801	0.314927	0.045662	0.320039	0.232525	0.160985	0.045662	0.050025	0.025073	0.027314
103.4	0.433145	0.383221	0.313386	0.049297	0.321299	0.234224	0.159707	0.049297	0.051088	0.024664	0.026788
103.6	0.433101	0.382115	0.310984	0.047952	0.322266	0.232674	0.157542	0.047952	0.043997	0.024964	0.026965
103.8	0.437336	0.383761	0.310717	0.049225	0.323155	0.232669	0.157617	0.049225	0.05126	0.025035	0.027083
104	0.437591	0.388888	0.313388	0.047462	0.318688	0.233049	0.160024	0.047462	0.051838	0.025559	0.027443
104.2	0.428778	0.384404	0.31393	0.049963	0.320729	0.231392	0.157572	0.049963	0.050269	0.024869	0.026851
104.4	0.430723	0.384209	0.313782	0.049826	0.321942	0.233594	0.158367	0.049826	0.047992	0.025133	0.027273
104.6	0.434241	0.387261	0.31465	0.04956	0.324591	0.231822	0.164313	0.04956	0.048595	0.025328	0.027221
104.8	0.433904	0.380782	0.315335	0.047437	0.319482	0.230672	0.157982	0.047437	0.045887	0.025282	0.027221
105	0.433239	0.386613	0.308454	0.048034	0.321904	0.231395	0.15637	0.048034	0.048547	0.024854	0.026856
105.2	0.433081	0.384921	0.311338	0.05015	0.322028	0.235599	0.159522	0.05015	0.049139	0.024791	0.026947
105.4	0.429611	0.38495	0.312798	0.050177	0.32067	0.234007	0.162494	0.050177	0.050935	0.025422	0.02712
105.6	0.432531	0.386354	0.313849	0.049751	0.321151	0.2338	0.158943	0.049751	0.056705	0.024687	0.026931
105.8	0.433161	0.383301	0.309666	0.050372	0.320557	0.235158	0.160141	0.050372	0.049629	0.025262	0.026968
106	0.434848	0.385594	0.315637	0.05073	0.318229	0.235351	0.156502	0.05073	0.048314	0.024541	0.027011
106.2	0.431434	0.382465	0.312295	0.046701	0.324043	0.233525	0.158586	0.046701	0.04999	0.025188	0.027132
106.4	0.433035	0.383269	0.312024	0.046297	0.325031	0.233791	0.15885	0.046297	0.051799	0.024767	0.027654
106.6	0.4337	0.386858	0.317641	0.05065	0.321246	0.229938	0.157435	0.05065	0.049366	0.02519	0.026959
106.8	0.431415	0.386234	0.312005	0.046365	0.322974	0.234324	0.161016	0.046365	0.051427	0.024978	0.026608
107	0.43465	0.384974	0.312382	0.048674	0.319718	0.235452	0.157582	0.048674	0.050293	0.025067	0.027042
107.2	0.431248	0.384608	0.311725	0.047638	0.322977	0.228535	0.155265	0.047638	0.047691	0.024868	0.027181
107.4	0.434434	0.382756	0.312134	0.044787	0.322123	0.234696	0.156252	0.044787	0.052517	0.02469	0.0269
107.6	0.425013	0.385376	0.313416	0.047828	0.319522	0.230264	0.159235	0.047828	0.047429	0.024967	0.027218
107.8	0.435524	0.384815	0.313761	0.047352	0.322637	0.23105	0.157515	0.047352	0.048617	0.024926	0.027178
108	0.438064	0.38225	0.315104	0.048235	0.323266	0.235146	0.158877	0.048235	0.050282	0.024612	0.02692
108.2	0.430695	0.385081	0.310512	0.046398	0.325017	0.23358	0.158546	0.046398	0.047679	0.024817	0.02717
108.4	0.432004	0.389401	0.312041	0.045684	0.318183	0.232561	0.159466	0.045684	0.051057	0.025346	0.027071
108.6	0.431511	0.385327	0.311901	0.049022	0.321796	0.232046	0.158743	0.049022	0.050726	0.024839	0.02693
108.8	0.430853	0.383082	0.31251	0.050988	0.31947	0.234394	0.16008	0.050988	0.049637	0.02477	0.026868
109	0.427678	0.387993	0.309882	0.049322	0.322639	0.233484	0.160445	0.049322	0.049044	0.025134	0.026734
109.2	0.432509	0.385562	0.311745	0.04917	0.323684	0.232243	0.15924	0.04917	0.048508	0.024956	0.027371
109.4	0.431498	0.384508	0.315231	0.051201	0.317464	0.233127	0.159228	0.051201	0.047883	0.025039	0.027145
109.6	0.433293	0.384844	0.312728	0.050723	0.326892	0.229381	0.159258	0.050723	0.050093	0.024585	0.026954
109.8	0.427577	0.387377	0.310616	0.049689	0.319806	0.232357	0.161085	0.049689	0.048885	0.025281	0.027343
110	0.430778	0.389056	0.315847	0.049298	0.320862	0.233027	0.156031	0.049298	0.047941	0.024983	0.026985
110.2	0.435844	0.388198	0.312892	0.049559	0.324345	0.232942	0.16097	0.049559	0.054274	0.025044	0.026903
110.4	0.436014	0.386149	0.313549	0.0458	0.317706	0.230465	0.160074	0.0458	0.051358	0.025101	0.02723
110.6	0.433132	0.384148	0.308989	0.049102	0.321489	0.231239	0.157992	0.049102	0.052313	0.025071	0.0273
110.8	0.435685	0.386647	0.315115	0.047643	0.319412	0.234149	0.160696	0.047643	0.050616	0.024972	0.027012
111	0.434225	0.382385	0.311831	0.044643	0.320807	0.233346	0.160445	0.044643	0.048452	0.025205	0.026847
111.2	0.43085	0.385322	0.315208	0.047259	0.323146	0.22876	0.159482	0.047259	0.051197	0.024914	0.027207
111.4	0.437115	0.384897	0.311603	0.045043	0.320482	0.234416	0.158036	0.045043	0.051215	0.025159	0.026982
111.6	0.4299	0.383299	0.312084	0.047809	0.322255	0.231109	0.156463	0.047809	0.046999	0.024981	0.026959
111.8	0.435221	0.386471	0.312675	0.044998	0.323208	0.23455	0.157948	0.044998	0.050276	0.025329	0.027255
112	0.4366	0.39023	0.308078	0.044746	0.322855	0.230384	0.158288	0.044746	0.051972	0.024879	0.027153
112.2	0.432146	0.38662	0.312081	0.048652	0.323403	0.231198	0.160017	0.048652	0.050055	0.024804	0.027236
112.4	0.429869	0.384585	0.314241	0.043574	0.319146	0.234293	0.156531	0.043574	0.053889	0.024802	0.026937
112.6	0.432142	0.38493	0.314808	0.047617	0.318192	0.232996	0.156525	0.047617	0.049565	0.025211	0.02687
112.8	0.430591	0.38348	0.311383	0.046962	0.321493	0.23448	0.158894	0.046962	0.046094	0.025594	0.027301
113	0.431019	0.382862	0.312319	0.046683	0.319585	0.233574	0.155958	0.046683	0.047655	0.024963	0.02746
113.2	0.435689	0.386402	0.311408	0.048206	0.32388	0.232839	0.159811	0.048206	0.047832	0.024946	0.026774
113.4	0.433341	0.388142	0.312925	0.043376	0.321474	0.230668	0.157482	0.043376	0.046197	0.02524	0.026947
113.6	0.434549	0.386869	0.313393	0.050713	0.322616	0.230779	0.157533	0.050713	0.052661	0.025175	0.027453
113.8	0.435466	0.386185	0.316656	0.04795	0.320804	0.234452	0.158856	0.04795	0.049631	0.025067	0.027041
114	0.432589	0.386409	0.313862	0.046063	0.322454	0.230763	0.157406	0.046063	0.047496	0.025438	0.026971
114.2	0.433627	0.383982	0.317862	0.04639	0.320838	0.230029	0.15673	0.04639	0.050423	0.024452	0.027056
114.4	0.433156	0.387948	0.314109	0.046549	0.319197	0.229568	0.154715	0.046549	0.052048	0.024948	0.027337
114.6	0.433255	0.383451	0.310569	0.044481	0.323044	0.234425	0.157342	0.044481	0.052672	0.024724	0.027094
114.8	0.434273	0.387148	0.312736	0.047982	0.321157	0.231949	0.160461	0.047982	0.048574	0.025231	0.026614
115	0.435576	0.387115	0.309684	0.045008	0.319242	0.232347	0.161284	0.045008	0.046919	0.025174	0.026966
115.2	0.43684	0.380386	0.314052	0.045267	0.32133	0.233565	0.15689	0.045267	0.050728	0.025158	0.027229
115.4	0.43379	0.386622	0.315163	0.047757	0.319439	0.230862	0.157185	0.047757	0.048624	0.024944	0.027046
115.6	0.433019	0.386933	0.313739	0.04405	0.318937	0.228726	0.153372	0.04405	0.050659	0.025409	0.027098
115.8	0.433744	0.3829	0.315271	0.046178	0.321938	0.231608	0.161014	0.046178	0.047676	0.024865	0.027058
116	0.428702	0.387002	0.315649	0.04653	0.321833	0.2358	0.158267	0.04653	0.054243	0.025352	0.027063
116.2	0.430265	0.39023	0.312778	0.04826	0.324574	0.234672	0.158481	0.04826	0.048976	0.02532	0.026588
116.4	0.431415	0.381942	0.313033	0.049637	0.322208	0.233613	0.158823	0.049637	0.050136	0.02466	0.027051
116.6	0.428376	0.386463	0.317406	0.045073	0.320522	0.23068	0.158263	0.045073	0.051621	0.024984	0.027059
116.8	0.435392	0.386402	0.314757	0.046207	0.317415	0.228894	0.158242	0.046207	0.049202	0.025002	0.026784
117	0.431376	0.387579	0.313441	0.046665	0.321869	0.232403	0.161176	0.046665	0.051984	0.0245	0.026636
117.2	0.429292	0.385172	0.312646	0.047237	0.321317	0.232652	0.15593	0.047237	0.047236	0.024871	0.027148
117.4	0.437889	0.386911	0.314559	0.045595	0.324035	0.232425	0.16039	0.045595	0.048917	0.024866	0.026986
117.6	0.436533	0.38509	0.311531	0.045201	0.321296	0.231348	0.157294	0.045201	0.051838	0.024985	0.026986
117.8	0.429837	0.387992	0.310251	0.048194	0.318793	0.231618	0.158569	0.048194	0.05086	0.025294	0.027317
118	0.433092	0.388446	0.313192	0.048049	0.322225	0.232271	0.16096	0.048049	0.050395	0.024761	0.026792
118.2	0.432871	0.387985	0.314698	0.044743	0.321789	0.231862	0.159129	0.044743	0.04976	0.02531	0.027586
118.4	0.433886	0.39189	0.312716	0.047341	0.323614	0.233703	0.158143	0.047341	0.049895	0.024849	0.027196
118.6	0.43222	0.383678	0.314161	0.046721	0.321108	0.235256	0.161703	0.046721	0.048131	0.024829	0.027205
118.8	0.433173	0.386422	0.313225	0.043693	0.319643	0.231002	0.159913	0.043693	0.048865	0.025147	0.026881
119	0.437214	0.389876	0.311534	0.046269	0.319975	0.232503	0.158804	0.046269	0.053063	0.024885	0.026975
119.2	0.430943	0.385563	0.317076	0.04326	0.318957	0.232521	0.161388	0.04326	0.050815	0.025034	0.027309
119.4	0.432433	0.384351	0.314019	0.045209	0.319682	0.232493	0.158782	0.045209	0.045919	0.025155	0.026743
119.6	0.434367	0.388248	0.31318	0.04353	0.325354	0.231931	0.155102	0.04353	0.051559	0.025047	0.027016
119.8	0.434284	0.387521	0.315217	0.048171	0.323195	0.233139	0.16021	0.048171	0.048247	0.024689	0.02707
120	0.438042	0.389916	0.313192	0.044435	0.321078	0.231916	0.159736	0.044435	0.048744	0.025066	0.02682
120.2	0.433342	0.385914	0.314852	0.043789	0.324917	0.227552	0.160923	0.043789	0.049457	0.025055	0.027203
120.4	0.429256	0.39457	0.312461	0.048661	0.319539	0.231259	0.159883	0.048661	0.048824	0.025043	0.026962
120.6	0.432157	0.390617	0.312099	0.046197	0.320292	0.231479	0.158685	0.046197	0.056293	0.024887	0.026956
120.8	0.436795	0.385308	0.316048	0.044374	0.324892	0.231143	0.157546	0.044374	0.048405	0.02493	0.026971
121	0.433832	0.383443	0.313756	0.044851	0.324148	0.232675	0.157086	0.044851	0.05063	0.024801	0.027458
121.2	0.432236	0.38552	0.314388	0.047994	0.319892	0.230224	0.155138	0.047994	0.047787	0.024985	0.027354
121.4	0.436361	0.387914	0.317191	0.047518	0.320098	0.232731	0.159099	0.047518	0.047493	0.024901	0.027222
121.6	0.430528	0.38645	0.312001	0.044737	0.320912	0.23074	0.159501	0.044737	0.049206	0.024744	0.027086
121.8	0.433849	0.383992	0.313544	0.042916	0.321883	0.230611	0.156727	0.042916	0.049388	0.024983	0.026909
122	0.434032	0.385413	0.308999	0.04317	0.324237	0.228018	0.157674	0.04317	0.050379	0.024925	0.026857
122.2	0.435988	0.38867	0.315339	0.046368	0.322401	0.231738	0.160016	0.046368	0.05244	0.025171	0.027033
122.4	0.431474	0.389696	0.317121	0.045917	0.319908	0.233252	0.161218	0.045917	0.050116	0.025152	0.026858
122.6	0.437489	0.388303	0.315218	0.050177	0.319159	0.23417	0.160414	0.050177	0.050934	0.025188	0.026746
122.8	0.436554	0.389498	0.311732	0.046716	0.324204	0.232189	0.156597	0.046716	0.051602	0.025001	0.027086
123	0.435359	0.385557	0.312365	0.041317	0.321552	0.230876	0.159179	0.041317	0.052351	0.025345	0.026756
123.2	0.433527	0.388693	0.311128	0.04302	0.32253	0.231853	0.156315	0.04302	0.04764	0.024983	0.026822
123.4	0.43006	0.388225	0.313637	0.043362	0.321905	0.231162	0.156935	0.043362	0.052756	0.024764	0.027134
123.6	0.432186	0.385683	0.314976	0.048017	0.320609	0.229198	0.16005	0.048017	0.04997	0.025	0.02761
123.8	0.433802	0.38583	0.313059	0.045836	0.323528	0.234168	0.157127	0.045836	0.047635	0.02521	0.026879
124	0.433712	0.388091	0.316427	0.046473	0.32464	0.232196	0.158007	0.046473	0.049455	0.024898	0.02713
124.2	0.437419	0.38691	0.315137	0.048174	0.321075	0.229539	0.15457	0.048174	0.0451	0.025399	0.027201
124.4	0.433064	0.392052	0.31472	0.043634	0.322192	0.23095	0.156442	0.043634	0.048146	0.024983	0.026999
124.6	0.436464	0.387728	0.316714	0.046759	0.323905	0.234272	0.158048	0.046759	0.05112	0.024946	0.027215
124.8	0.437312	0.387485	0.313766	0.042555	0.320713	0.230173	0.154379	0.042555	0.050674	0.025375	0.027275
125	0.435975	0.38921	0.312899	0.04555	0.321449	0.232018	0.157708	0.04555	0.049954	0.024884	0.027037
125.2	0.435711	0.386609	0.314362	0.045587	0.322333	0.23185	0.156918	0.045587	0.048467	0.025098	0.026911
125.4	0.432812	0.385687	0.312159	0.041991	0.323077	0.232813	0.157617	0.041991	0.04609	0.024737	0.027165
125.6	0.431372	0.385526	0.315805	0.047806	0.321352	0.231785	0.155944	0.047806	0.051929	0.025244	0.026857
125.8	0.435329	0.388018	0.311606	0.045137	0.325412	0.229849	0.156452	0.045137	0.051866	0.024793	0.027025
126	0.433526	0.387413	0.315206	0.04513	0.323877	0.231351	0.156622	0.04513	0.047856	0.024713	0.027064
126.2	0.433283	0.386559	0.311438	0.043988	0.318275	0.230144	0.154999	0.043988	0.051166	0.025099	0.027055
126.4	0.434194	0.387127	0.314808	0.044644	0.320802	0.229501	0.160331	0.044644	0.050941	0.024783	0.027039
126.6	0.434134	0.389006	0.316767	0.046996	0.320929	0.231837	0.160968	0.046996	0.050627	0.025318	0.027275
126.8	0.433571	0.387698	0.312267	0.044222	0.322364	0.228489	0.161283	0.044222	0.046941	0.024725	0.026949
127	0.438094	0.385093	0.319173	0.04391	0.318845	0.232918	0.157661	0.04391	0.047638	0.025135	0.026807
127.2	0.436005	0.38689	0.310054	0.042483	0.317146	0.230414	0.156901	0.042483	0.049745	0.025231	0.027228
127.4	0.434554	0.386077	0.317197	0.0452	0.321556	0.230936	0.15969	0.0452	0.050526	0.02513	0.027321
127.6	0.435376	0.387026	0.313672	0.040605	0.320556	0.235103	0.157737	0.040605	0.048509	0.025333	0.026738
127.8	0.433424	0.389122	0.315293	0.039783	0.318331	0.23212	0.161661	0.039783	0.049965	0.024934	0.027381
128	0.433659	0.387782	0.31479	0.041991	0.325201	0.228833	0.15614	0.041991	0.047627	0.025013	0.027073
128.2	0.431139	0.389315	0.31333	0.047253	0.324392	0.22973	0.158023	0.047253	0.046755	0.024736	0.027087
128.4	0.427846	0.388713	0.312185	0.049525	0.322934	0.229676	0.160436	0.049525	0.047411	0.025146	0.027333
128.6	0.43074	0.391704	0.314559	0.046091	0.321675	0.23071	0.160481	0.046091	0.047663	0.024803	0.02721
128.8	0.437591	0.389145	0.310689	0.041519	0.322058	0.233078	0.160986	0.041519	0.047084	0.025044	0.026905
129	0.43571	0.388138	0.317645	0.044983	0.321234	0.23208	0.159496	0.044983	0.051488	0.024705	0.027028
129.2	0.432073	0.386648	0.316105	0.040799	0.323202	0.231864	0.160032	0.040799	0.047871	0.02525	0.0269
129.4	0.433842	0.384427	0.313033	0.050572	0.318514	0.229856	0.162684	0.050572	0.044679	0.025035	0.026946
129.6	0.436197	0.386251	0.315606	0.043404	0.321619	0.228708	0.157589	0.043404	0.049723	0.024909	0.027183
129.8	0.438867	0.388524	0.313791	0.045467	0.318619	0.232983	0.16097	0.045467	0.04926	0.025351	0.027056
130	0.432797	0.389604	0.316354	0.042085	0.323098	0.230269	0.15813	0.042085	0.049586	0.024769	0.027096
130.2	0.437318	0.387163	0.314485	0.043784	0.324447	0.230821	0.159982	0.043784	0.052571	0.025006	0.026897
130.4	0.437903	0.386797	0.31213	0.042909	0.319531	0.227944	0.158489	0.042909	0.048581	0.024992	0.026883
130.6	0.432624	0.387966	0.31993	0.043657	0.324095	0.229762	0.160615	0.043657	0.048811	0.024821	0.02713
130.8	0.437156	0.383753	0.3131	0.044693	0.325637	0.22689	0.161684	0.044693	0.053604	0.02564	0.026947
131	0.43514	0.386977	0.315673	0.040884	0.320363	0.231768	0.159126	0.040884	0.053811	0.025317	0.026458
131.2	0.435006	0.389584	0.31932	0.042964	0.322003	0.232611	0.15915	0.042964	0.04809	0.025183	0.0269
131.4	0.436362	0.389486	0.313765	0.041429	0.320761	0.229488	0.155709	0.041429	0.04924	0.024861	0.027044
131.6	0.434888	0.394152	0.313046	0.04529	0.321848	0.229898	0.157509	0.04529	0.046876	0.024856	0.027013
131.8	0.433846	0.382531	0.317601	0.041397	0.323233	0.230971	0.162253	0.041397	0.048889	0.025243	0.027223
132	0.437048	0.388606	0.312755	0.043127	0.318904	0.233123	0.15895	0.043127	0.04646	0.024743	0.026955
132.2	0.435147	0.387877	0.313866	0.042267	0.321063	0.23045	0.15882	0.042267	0.051447	0.024889	0.027287
132.4	0.432195	0.385327	0.314425	0.042013	0.319631	0.232508	0.159741	0.042013	0.049298	0.025079	0.027098
132.6	0.435182	0.386336	0.316784	0.041729	0.320289	0.227633	0.159976	0.041729	0.049002	0.02496	0.026868
132.8	0.436184	0.38602	0.313083	0.03982	0.324432	0.229058	0.159265	0.03982	0.046629	0.02473	0.027406
133	0.432847	0.391672	0.31482	0.043087	0.319658	0.227824	0.155971	0.043087	0.047675	0.025046	0.026995
133.2	0.436211	0.386087	0.314491	0.042526	0.321936	0.232362	0.1567	0.042526	0.050024	0.024898	0.026774
133.4	0.433842	0.389357	0.318305	0.042159	0.324347	0.231891	0.158992	0.042159	0.052068	0.024919	0.026707
133.6	0.434625	0.381944	0.313096	0.039111	0.320483	0.228307	0.160849	0.039111	0.050794	0.025161	0.027238
133.8	0.434815	0.387901	0.318165	0.04316	0.320538	0.233262	0.158758	0.04316	0.051706	0.025208	0.02666
134	0.43571	0.387289	0.315044	0.041349	0.322818	0.230556	0.159579	0.041349	0.050925	0.025108	0.027474
134.2	0.432762	0.3911	0.313775	0.040914	0.319259	0.2271	0.15622	0.040914	0.04936	0.024742	0.026918
134.4	0.432637	0.389972	0.315111	0.044877	0.322944	0.233413	0.15626	0.044877	0.046969	0.024991	0.027116
134.6	0.435544	0.391832	0.311909	0.045078	0.321436	0.231149	0.157312	0.045078	0.048055	0.025231	0.026791
134.8	0.429042	0.390581	0.31297	0.039805	0.320612	0.231007	0.158645	0.039805	0.044887	0.025184	0.027356
135	0.436246	0.385185	0.315513	0.043918	0.324628	0.229876	0.158366	0.043918	0.05028	0.024907	0.027173
135.2	0.435624	0.389329	0.313781	0.044509	0.320075	0.230037	0.160523	0.044509	0.051847	0.025076	0.026475
135.4	0.434396	0.387382	0.316209	0.038382	0.321209	0.229454	0.157085	0.038382	0.049195	0.025024	0.02719
135.6	0.434354	0.388922	0.316808	0.04329	0.320301	0.230595	0.158202	0.04329	0.046612	0.025231	0.027104
135.8	0.435381	0.388009	0.315655	0.040774	0.321653	0.227562	0.153003	0.040774	0.04649	0.025072	0.026681
136	0.434092	0.386664	0.3154	0.041122	0.322549	0.230295	0.160094	0.041122	0.049209	0.025219	0.026843
136.2	0.434892	0.389386	0.317365	0.044359	0.319111	0.227865	0.154806	0.044359	0.048127	0.025461	0.026737
136.4	0.434817	0.388194	0.310717	0.04318	0.32232	0.228833	0.160139	0.04318	0.048123	0.024904	0.026651
136.6	0.438079	0.387453	0.315569	0.038258	0.324032	0.233421	0.160169	0.038258	0.048029	0.025288	0.027387
136.8	0.431624	0.389344	0.314931	0.044001	0.322366	0.230852	0.157768	0.044001	0.050932	0.024816	0.027292
137	0.43336	0.392351	0.31125	0.038432	0.324091	0.230848	0.159287	0.038432	0.046551	0.024831	0.027235
137.2	0.43236	0.387234	0.312401	0.043326	0.323367	0.232877	0.157001	0.043326	0.053766	0.024721	0.026989
137.4	0.431974	0.390092	0.316999	0.047347	0.321109	0.226749	0.156576	0.047347	0.048144	0.025385	0.026951
137.6	0.437029	0.387746	0.315663	0.042694	0.315514	0.228986	0.156981	0.042694	0.052387	0.024704	0.027446
137.8	0.435111	0.39071	0.314165	0.043	0.320969	0.231258	0.161375	0.043	0.049562	0.025266	0.026901
138	0.435084	0.385657	0.316132	0.045046	0.320441	0.227776	0.154571	0.045046	0.051183	0.025204	0.027425
138.2	0.435532	0.390867	0.318663	0.038588	0.324253	0.231857	0.155853	0.038588	0.04813	0.024895	0.026866
138.4	0.440224	0.388709	0.314048	0.041619	0.319444	0.229714	0.159473	0.041619	0.047805	0.024797	0.026948
138.6	0.431993	0.386829	0.315253	0.041625	0.321162	0.22741	0.156105	0.041625	0.049366	0.024694	0.027056
138.8	0.431688	0.3888	0.318742	0.041828	0.321181	0.230591	0.156341	0.041828	0.045924	0.025065	0.027502
139	0.431735	0.38945	0.314631	0.041969	0.323073	0.233319	0.159732	0.041969	0.047028	0.025213	0.026866
139.2	0.435447	0.38777	0.317657	0.041559	0.322219	0.230175	0.158338	0.041559	0.053013	0.025103	0.026879
139.4	0.434401	0.389914	0.316782	0.044036	0.320563	0.230614	0.159681	0.044036	0.047884	0.024836	0.026763
139.6	0.435128	0.384753	0.319136	0.041654	0.319867	0.229505	0.15944	0.041654	0.050311	0.025161	0.02703
139.8	0.433111	0.392362	0.316837	0.041848	0.319363	0.228614	0.155543	0.041848	0.049988	0.025036	0.026838
140	0.434299	0.388426	0.315637	0.041327	0.326059	0.233884	0.15997	0.041327	0.051191	0.024866	0.027002
140.2	0.435098	0.392693	0.318476	0.040289	0.316707	0.232387	0.156332	0.040289	0.050276	0.024778	0.027586
140.4	0.439683	0.388759	0.316957	0.040177	0.321006	0.227009	0.160834	0.040177	0.049689	0.02512	0.027043
140.6	0.438398	0.390538	0.315852	0.041821	0.32508	0.227709	0.15836	0.041821	0.048383	0.025296	0.026614
140.8	0.436406	0.390881	0.314887	0.042781	0.320547	0.230827	0.162711	0.042781	0.053554	0.024723	0.026855
141	0.437423	0.389775	0.316441	0.043572	0.321741	0.231701	0.155185	0.043572	0.050502	0.025077	0.027411
141.2	0.437526	0.385371	0.316229	0.042281	0.321742	0.22954	0.159273	0.042281	0.049581	0.025314	0.027195
141.4	0.436754	0.387402	0.317157	0.043057	0.318308	0.232144	0.158189	0.043057	0.049298	0.024711	0.026948
141.6	0.436596	0.385879	0.315808	0.041884	0.325513	0.229121	0.1595	0.041884	0.051774	0.02503	0.026843
141.8	0.436239	0.391212	0.31544	0.040229	0.322068	0.228619	0.157318	0.040229	0.053589	0.024759	0.027447
142	0.429606	0.391752	0.315754	0.043207	0.319531	0.230487	0.157573	0.043207	0.048692	0.024865	0.027053
142.2	0.429467	0.38588	0.318397	0.040098	0.324406	0.230008	0.160477	0.040098	0.046281	0.025337	0.026881
142.4	0.435201	0.391165	0.317689	0.043692	0.320527	0.22995	0.161749	0.043692	0.048108	0.025003	0.026862
142.6	0.432308	0.391053	0.317713	0.039291	0.31969	0.233593	0.158334	0.039291	0.048616	0.025109	0.027103
142.8	0.43681	0.390704	0.31615	0.042235	0.318143	0.228104	0.159742	0.042235	0.051141	0.0244	0.027462
143	0.431924	0.389737	0.318681	0.03895	0.320685	0.2316	0.160448	0.03895	0.046194	0.025126	0.026586
143.2	0.432568	0.38987	0.316545	0.039644	0.320657	0.22723	0.156862	0.039644	0.051491	0.025184	0.027474
143.4	0.433243	0.387166	0.318572	0.04197	0.321615	0.228851	0.154133	0.04197	0.048009	0.025027	0.026972
143.6	0.43113	0.389547	0.317563	0.040732	0.322081	0.229939	0.161597	0.040732	0.048462	0.024799	0.027569
143.8	0.435363	0.391242	0.314134	0.041543	0.320149	0.230135	0.158849	0.041543	0.049418	0.024859	0.027404
144	0.434359	0.390251	0.316697	0.039285	0.322177	0.231163	0.151323	0.039285	0.047464	0.024589	0.027288
144.2	0.435449	0.388611	0.316061	0.036944	0.321396	0.231322	0.153955	0.036944	0.047682	0.024855	0.026888
144.4	0.43397	0.391552	0.313076	0.042857	0.3237	0.225975	0.160867	0.042857	0.052217	0.024914	0.027199
144.6	0.434336	0.385429	0.319693	0.043574	0.319118	0.228812	0.159612	0.043574	0.047424	0.025093	0.027505
144.8	0.434723	0.395231	0.315309	0.040752	0.321178	0.232564	0.157199	0.040752	0.050729	0.025671	0.026911
145	0.438185	0.388316	0.317288	0.039597	0.320794	0.225646	0.157325	0.039597	0.051179	0.024963	0.026906
145.2	0.430854	0.388382	0.316651	0.041231	0.323549	0.232028	0.156978	0.041231	0.052279	0.024831	0.026893
145.4	0.439967	0.390349	0.317125	0.037772	0.320392	0.229938	0.158136	0.037772	0.048322	0.024999	0.027087
145.6	0.433684	0.388857	0.316429	0.03854	0.324885	0.230438	0.15629	0.03854	0.048287	0.02518	0.027384
145.8	0.439723	0.390629	0.318595	0.039043	0.320179	0.229244	0.158724	0.039043	0.052447	0.024937	0.027133
146	0.432885	0.386264	0.321307	0.041139	0.318706	0.231575	0.157077	0.041139	0.049159	0.025143	0.026983
146.2	0.4339	0.388937	0.318537	0.038001	0.321037	0.229496	0.155772	0.038001	0.05087	0.025029	0.026637
146.4	0.436235	0.388298	0.316644	0.042489	0.319641	0.228049	0.160844	0.042489	0.047137	0.024769	0.027441
146.6	0.437816	0.383838	0.318692	0.039585	0.319766	0.231362	0.155743	0.039585	0.048884	0.025252	0.026944
146.8	0.433373	0.389382	0.317915	0.041157	0.322012	0.227998	0.156462	0.041157	0.048484	0.024743	0.026982
147	0.435421	0.390443	0.315874	0.040878	0.320755	0.226403	0.158643	0.040878	0.04636	0.024862	0.027422
147.2	0.431688	0.388987	0.316944	0.038949	0.321485	0.231432	0.156887	0.038949	0.050197	0.025028	0.027526
147.4	0.432957	0.388084	0.319209	0.040858	0.321019	0.227271	0.159638	0.040858	0.047886	0.024768	0.027039
147.6	0.442348	0.390877	0.318979	0.038091	0.32278	0.229399	0.156031	0.038091	0.047926	0.025106	0.026944
147.8	0.435768	0.391143	0.316075	0.037663	0.321424	0.226918	0.158766	0.037663	0.052074	0.025073	0.027494
148	0.434249	0.390598	0.317235	0.038248	0.321352	0.230694	0.160709	0.038248	0.051257	0.024964	0.026645
148.2	0.436185	0.3928	0.315228	0.036622	0.321704	0.226041	0.157178	0.036622	0.052032	0.024904	0.026893
148.4	0.435997	0.389889	0.317637	0.037712	0.320369	0.227226	0.158432	0.037712	0.045333	0.024851	0.027238
148.6	0.432314	0.392284	0.317514	0.037525	0.321506	0.230332	0.161582	0.037525	0.043478	0.024788	0.027053
148.8	0.437367	0.390724	0.318168	0.039755	0.32125	0.229539	0.158847	0.039755	0.047687	0.025009	0.027301
149	0.436295	0.388995	0.319267	0.038167	0.316975	0.230538	0.155462	0.038167	0.04769	0.024888	0.027348
149.2	0.437529	0.387773	0.314716	0.041513	0.32148	0.22918	0.155098	0.041513	0.049114	0.024794	0.027283
149.4	0.435918	0.390761	0.318932	0.039226	0.322078	0.226806	0.159187	0.039226	0.04897	0.025427	0.027178
149.6	0.431557	0.390962	0.317568	0.040171	0.317679	0.22877	0.155982	0.040171	0.048895	0.025136	0.02734
149.8	0.437737	0.391686	0.318071	0.041962	0.322359	0.230675	0.157919	0.041962	0.048329	0.025231	0.026914
150	0.439021	0.389021	0.319533	0.035526	0.321573	0.226918	0.159125	0.035526	0.047293	0.025062	0.02693
150.2	0.436679	0.391228	0.315549	0.041788	0.320821	0.227991	0.157977	0.041788	0.049415	0.024845	0.027008
150.4	0.434143	0.396359	0.320364	0.040331	0.322161	0.229809	0.15522	0.040331	0.051412	0.02512	0.027293
150.6	0.432127	0.391102	0.318739	0.035607	0.324591	0.228715	0.157869	0.035607	0.051954	0.025122	0.027435
150.8	0.433839	0.394213	0.321327	0.039247	0.321605	0.23082	0.155801	0.039247	0.046011	0.0247	0.027137
151	0.43541	0.391389	0.317916	0.039665	0.320657	0.228691	0.155828	0.039665	0.050096	0.025028	0.027051
151.2	0.426562	0.385634	0.317518	0.035241	0.320839	0.226713	0.159811	0.035241	0.05047	0.025197	0.027204
151.4	0.430868	0.390965	0.315851	0.04026	0.319674	0.228455	0.155491	0.04026	0.048391	0.025006	0.026966
151.6	0.439789	0.392167	0.318551	0.036845	0.320483	0.231498	0.154158	0.036845	0.046266	0.025389	0.026821
151.8	0.435081	0.389835	0.317783	0.038038	0.324022	0.232952	0.154428	0.038038	0.053947	0.024956	0.027039
152	0.435964	0.390099	0.318048	0.037428	0.317702	0.230708	0.157069	0.037428	0.04919	0.024609	0.027226
152.2	0.439688	0.390651	0.317559	0.03606	0.318173	0.229318	0.155036	0.03606	0.049691	0.024766	0.026935
152.4	0.434781	0.392711	0.31638	0.040669	0.321927	0.227133	0.155598	0.040669	0.047227	0.024783	0.027096
152.6	0.438008	0.393474	0.319368	0.041893	0.323557	0.230977	0.153053	0.041893	0.051667	0.02462	0.027141
152.8	0.43731	0.388314	0.318835	0.038054	0.321258	0.22973	0.157286	0.038054	0.054583	0.025266	0.026913
153	0.438442	0.395139	0.31451	0.038156	0.322001	0.225984	0.156014	0.038156	0.052059	0.024963	0.027117
153.2	0.434169	0.390554	0.316135	0.039006	0.324952	0.228881	0.157288	0.039006	0.049165	0.02475	0.026634
153.4	0.43436	0.387721	0.313635	0.03932	0.322989	0.22826	0.155613	0.03932	0.049737	0.025042	0.027523
153.6	0.43608	0.389496	0.320065	0.037136	0.321948	0.229399	0.15478	0.037136	0.049813	0.025205	0.027214
153.8	0.433942	0.392753	0.317822	0.037755	0.320112	0.229408	0.155535	0.037755	0.045937	0.025267	0.027205
154	0.440357	0.394813	0.318546	0.036247	0.31873	0.230878	0.155164	0.036247	0.050713	0.024857	0.026971
154.2	0.435123	0.392874	0.319223	0.040814	0.320362	0.228224	0.158598	0.040814	0.05118	0.024692	0.026962
154.4	0.435059	0.390063	0.314595	0.040573	0.320867	0.232004	0.153077	0.040573	0.050237	0.025073	0.027075
154.6	0.433497	0.394306	0.319327	0.039547	0.321654	0.227485	0.155727	0.039547	0.053878	0.024862	0.027195
154.8	0.441617	0.396123	0.317008	0.039852	0.320065	0.227619	0.160129	0.039852	0.052845	0.025066	0.027342
155	0.436524	0.390531	0.314512	0.03646	0.32329	0.22918	0.159726	0.03646	0.049431	0.024768	0.026756
155.2	0.436983	0.391953	0.319737	0.038466	0.320128	0.227353	0.157121	0.038466	0.04743	0.025424	0.027299
155.4	0.436824	0.390705	0.318627	0.041624	0.31946	0.225507	0.156136	0.041624	0.049784	0.024898	0.027231
155.6	0.435717	0.391415	0.320568	0.039759	0.31853	0.227521	0.157604	0.039759	0.049724	0.025014	0.027065
155.8	0.437267	0.394064	0.317069	0.038955	0.32128	0.229884	0.157314	0.038955	0.050734	0.025162	0.027116
156	0.438306	0.389087	0.31583	0.037172	0.320925	0.227276	0.156574	0.037172	0.048187	0.02492	0.026876
156.2	0.437548	0.391838	0.316107	0.040142	0.322425	0.228637	0.157811	0.040142	0.05146	0.025198	0.027252
156.4	0.434745	0.394691	0.316171	0.034586	0.318636	0.230839	0.160687	0.034586	0.052684	0.024724	0.027194
156.6	0.436888	0.393345	0.319471	0.035079	0.324105	0.231354	0.156611	0.035079	0.050755	0.024892	0.027035
156.8	0.436006	0.389207	0.313999	0.036821	0.319118	0.227676	0.154136	0.036821	0.051156	0.025184	0.027014
157	0.435633	0.392964	0.315295	0.035094	0.322435	0.228478	0.159923	0.035094	0.049463	0.025086	0.026807
157.2	0.438901	0.392251	0.321008	0.037455	0.319723	0.228524	0.154041	0.037455	0.048896	0.025039	0.02691
157.4	0.439552	0.391053	0.315885	0.038895	0.321143	0.230353	0.155756	0.038895	0.048867	0.024976	0.02749
157.6	0.438036	0.389043	0.320778	0.037928	0.323343	0.229583	0.155724	0.037928	0.050576	0.024989	0.026952
157.8	0.434552	0.393982	0.318956	0.035609	0.322334	0.226371	0.154187	0.035609	0.048626	0.024813	0.027405
158	0.439686	0.389074	0.314157	0.038456	0.323309	0.227556	0.157873	0.038456	0.051581	0.024887	0.027104
158.2	0.442249	0.387418	0.320212	0.038923	0.320731	0.227681	0.152907	0.038923	0.04797	0.025306	0.02709
158.4	0.434543	0.3944	0.318523	0.037405	0.320966	0.225512	0.156834	0.037405	0.051432	0.025082	0.027095
158.6	0.436892	0.393768	0.318094	0.034947	0.320696	0.229102	0.156635	0.034947	0.052473	0.024592	0.027442
158.8	0.433474	0.388653	0.31379	0.038903	0.318713	0.227298	0.155856	0.038903	0.049535	0.025156	0.026953
159	0.434654	0.391018	0.316007	0.037786	0.321584	0.228642	0.15821	0.037786	0.048841	0.024825	0.02698
159.2	0.43975	0.395419	0.319136	0.035427	0.323849	0.228262	0.157712	0.035427	0.050601	0.024874	0.027262
159.4	0.433828	0.391358	0.314659	0.033722	0.324407	0.229099	0.156513	0.033722	0.045023	0.024946	0.027186
159.6	0.435631	0.390145	0.315671	0.038966	0.321039	0.228616	0.154934	0.038966	0.045245	0.024882	0.027141
159.8	0.440486	0.391101	0.315466	0.036382	0.31978	0.228875	0.1524	0.036382	0.049174	0.025629	0.027076
160	0.437365	0.394235	0.318239	0.036266	0.321637	0.224204	0.156715	0.036266	0.044848	0.02484	0.026987
160.2	0.44269	0.392332	0.320931	0.035122	0.319157	0.230825	0.15554	0.035122	0.04607	0.025063	0.027191
160.4	0.433027	0.389384	0.319184	0.036267	0.318674	0.228576	0.161447	0.036267	0.047803	0.024779	0.027088
160.6	0.438481	0.389626	0.31947	0.030874	0.325666	0.224818	0.155663	0.030874	0.049247	0.024749	0.026886
160.8	0.437939	0.390822	0.314126	0.040273	0.321828	0.227128	0.154562	0.040273	0.049402	0.024921	0.027208
161	0.436678	0.393243	0.315239	0.035745	0.323143	0.226982	0.154322	0.035745	0.049686	0.024939	0.026807
161.2	0.435814	0.393032	0.319126	0.040204	0.321752	0.226137	0.159348	0.040204	0.049163	0.025038	0.027103
161.4	0.438812	0.389325	0.317666	0.038134	0.322611	0.227935	0.15899	0.038134	0.049498	0.025244	0.027238
161.6	0.437969	0.389094	0.319034	0.036283	0.319119	0.226969	0.156416	0.036283	0.04851	0.025012	0.027329
161.8	0.439522	0.393564	0.318959	0.037026	0.323422	0.228196	0.155195	0.037026	0.049181	0.025093	0.027108
162	0.438701	0.388225	0.31677	0.034155	0.321961	0.226764	0.156552	0.034155	0.049905	0.02516	0.02719
162.2	0.434682	0.393273	0.316025	0.038734	0.322021	0.230359	0.158253	0.038734	0.050133	0.025235	0.027489
162.4	0.437037	0.39733	0.314879	0.035889	0.317969	0.226845	0.15417	0.035889	0.048047	0.024764	0.02724
162.6	0.435758	0.391568	0.31581	0.036848	0.320009	0.225272	0.155943	0.036848	0.050697	0.025276	0.026882
162.8	0.437457	0.394454	0.319381	0.034267	0.322661	0.225086	0.153448	0.034267	0.052288	0.024997	0.026816
163	0.43621	0.394947	0.318351	0.037499	0.320942	0.229539	0.156485	0.037499	0.050238	0.024764	0.026943
163.2	0.437824	0.393286	0.315069	0.034466	0.322768	0.225426	0.152873	0.034466	0.050547	0.024946	0.027152
163.4	0.434527	0.392903	0.310434	0.034219	0.320944	0.226884	0.156094	0.034219	0.04913	0.02451	0.027167
163.6	0.436473	0.393395	0.315488	0.035963	0.321525	0.225509	0.159204	0.035963	0.053679	0.024815	0.027377
163.8	0.43221	0.392206	0.318375	0.035423	0.320946	0.225198	0.155308	0.035423	0.047803	0.025112	0.026718
164	0.438301	0.390101	0.31361	0.037293	0.320339	0.22788	0.155094	0.037293	0.046707	0.025067	0.026778
164.2	0.436401	0.387338	0.31771	0.034003	0.32152	0.230198	0.157064	0.034003	0.048623	0.024995	0.027151
164.4	0.436474	0.391629	0.314954	0.03575	0.323787	0.225288	0.15274	0.03575	0.048582	0.024847	0.026876
164.6	0.437059	0.391732	0.31692	0.030753	0.32024	0.229195	0.159365	0.030753	0.050489	0.024609	0.02693
164.8	0.438032	0.388996	0.318007	0.031734	0.319444	0.231162	0.154855	0.031734	0.050571	0.025193	0.027437
165	0.434667	0.394821	0.314436	0.032871	0.320651	0.227735	0.155313	0.032871	0.047705	0.025187	0.027252
165.2	0.438356	0.391121	0.316623	0.037974	0.322769	0.228229	0.153445	0.037974	0.053675	0.024786	0.027303
165.4	0.434724	0.393301	0.316152	0.035376	0.322533	0.229839	0.154119	0.035376	0.047691	0.025117	0.027094
165.6	0.437996	0.3946	0.316474	0.037829	0.32269	0.229269	0.15803	0.037829	0.049492	0.025094	0.02731
165.8	0.438154	0.393797	0.318392	0.036747	0.321678	0.223437	0.15864	0.036747	0.046136	0.025063	0.027075
166	0.442402	0.392422	0.321423	0.036682	0.319687	0.227183	0.154759	0.036682	0.049264	0.024694	0.027103
166.2	0.43438	0.394277	0.318875	0.035526	0.321414	0.226948	0.155835	0.035526	0.050866	0.024764	0.026548
166.4	0.440433	0.39169	0.316405	0.033481	0.324212	0.228396	0.154391	0.033481	0.051699	0.024975	0.026913
166.6	0.435198	0.394453	0.317799	0.034037	0.322998	0.229586	0.154937	0.034037	0.048092	0.025053	0.026929
166.8	0.436643	0.393308	0.316577	0.033008	0.318525	0.22806	0.152267	0.033008	0.049938	0.024851	0.027132
167	0.434736	0.396421	0.315082	0.03453	0.326069	0.227666	0.155346	0.03453	0.055915	0.024997	0.027313
167.2	0.432912	0.388395	0.317999	0.036462	0.322368	0.228906	0.155182	0.036462	0.050489	0.024763	0.02702
167.4	0.437642	0.391864	0.318236	0.030858	0.321833	0.225843	0.157494	0.030858	0.047533	0.024676	0.026975
167.6	0.438164	0.392606	0.314829	0.035288	0.32474	0.227833	0.155109	0.035288	0.048092	0.024741	0.027179
167.8	0.435816	0.396044	0.315925	0.034901	0.319978	0.224483	0.158959	0.034901	0.054174	0.024766	0.027161
168	0.439775	0.396891	0.317838	0.036497	0.320382	0.228741	0.158918	0.036497	0.050669	0.024708	0.026979
168.2	0.439548	0.390374	0.315988	0.034053	0.32065	0.226274	0.154821	0.034053	0.050253	0.025149	0.027258
168.4	0.440381	0.388999	0.317748	0.035385	0.320029	0.224751	0.154834	0.035385	0.050748	0.024787	0.027082
168.6	0.43762	0.39222	0.315203	0.034125	0.319868	0.228261	0.154856	0.034125	0.052567	0.024468	0.02731
168.8	0.43442	0.389906	0.320189	0.035243	0.318548	0.224588	0.157098	0.035243	0.048647	0.024972	0.026671
169	0.435957	0.393995	0.313335	0.034031	0.321799	0.227027	0.155657	0.034031	0.050856	0.024926	0.026918
169.2	0.435356	0.392407	0.316674	0.032727	0.3215	0.226116	0.158834	0.032727	0.04775	0.024959	0.026936
169.4	0.436238	0.389994	0.315705	0.03427	0.321577	0.227614	0.155898	0.03427	0.046564	0.025257	0.027453
169.6	0.439367	0.390125	0.317405	0.033682	0.318818	0.227625	0.154487	0.033682	0.05158	0.024858	0.027377
169.8	0.440046	0.393346	0.314272	0.036095	0.319944	0.229091	0.156144	0.036095	0.052904	0.024881	0.026954
170	0.439221	0.388163	0.313128	0.033287	0.322432	0.227123	0.156458	0.033287	0.050661	0.02536	0.027184
170.2	0.440401	0.390316	0.314419	0.034829	0.319869	0.227618	0.155782	0.034829	0.049253	0.025381	0.027425
170.4	0.436326	0.392997	0.317096	0.035141	0.322093	0.228069	0.153083	0.035141	0.051047	0.024809	0.027137
170.6	0.439732	0.394841	0.318926	0.038021	0.321088	0.225131	0.158744	0.038021	0.046131	0.024924	0.027042
170.8	0.436313	0.394163	0.316466	0.03427	0.316227	0.224295	0.157326	0.03427	0.047283	0.024688	0.027025
171	0.437938	0.395536	0.314637	0.035733	0.318712	0.224389	0.15824	0.035733	0.047769	0.024889	0.026987
171.2	0.438392	0.394588	0.316749	0.034715	0.321662	0.225041	0.156233	0.034715	0.047289	0.024646	0.027372
171.4	0.435678	0.390369	0.316874	0.032575	0.319669	0.224648	0.155345	0.032575	0.049256	0.025145	0.02713
171.6	0.437724	0.394199	0.318027	0.03154	0.32105	0.227075	0.153276	0.03154	0.048791	0.02493	0.027675
171.8	0.438643	0.392494	0.316692	0.031912	0.320519	0.226848	0.156455	0.031912	0.051375	0.0249	0.027031
172	0.438814	0.390981	0.318541	0.034268	0.322621	0.228147	0.1575	0.034268	0.048105	0.024663	0.026772
172.2	0.433651	0.394107	0.315196	0.034949	0.321172	0.224206	0.157457	0.034949	0.054409	0.024767	0.027085
172.4	0.435325	0.394147	0.316381	0.033438	0.322896	0.227735	0.155615	0.033438	0.050155	0.025002	0.026925
172.6	0.436216	0.390759	0.315971	0.030151	0.321505	0.227308	0.155216	0.030151	0.051632	0.025207	0.026863
172.8	0.438331	0.391637	0.315311	0.034714	0.323418	0.226144	0.154373	0.034714	0.048094	0.025079	0.026812
173	0.439717	0.395524	0.31675	0.033311	0.323539	0.225724	0.159035	0.033311	0.050816	0.025171	0.026896
173.2	0.436942	0.393431	0.314779	0.036096	0.326258	0.224973	0.156915	0.036096	0.049626	0.025092	0.02689
173.4	0.43721	0.39509	0.319321	0.033474	0.321687	0.226303	0.151826	0.033474	0.047742	0.024936	0.027622
173.6	0.436626	0.394707	0.31685	0.03393	0.320567	0.226072	0.157137	0.03393	0.047315	0.024697	0.026832
173.8	0.43975	0.391044	0.319452	0.034565	0.324069	0.222479	0.154316	0.034565	0.050749	0.024805	0.027424
174	0.441696	0.39195	0.318182	0.033932	0.322054	0.22856	0.156462	0.033932	0.050501	0.024489	0.027101
174.2	0.437643	0.395125	0.319517	0.034947	0.318208	0.227442	0.153688	0.034947	0.049383	0.025028	0.02682
174.4	0.438531	0.392528	0.316079	0.031933	0.322163	0.225258	0.154127	0.031933	0.052867	0.025185	0.026771
174.6	0.434147	0.390876	0.317603	0.038243	0.321075	0.227355	0.153759	0.038243	0.048012	0.024919	0.027208
174.8	0.436766	0.390447	0.31426	0.035584	0.321784	0.230175	0.15075	0.035584	0.052983	0.024661	0.026755
175	0.43529	0.397071	0.319176	0.032792	0.317473	0.224731	0.155263	0.032792	0.047802	0.024649	0.027124
175.2	0.436402	0.393057	0.318557	0.033384	0.32084	0.224716	0.153568	0.033384	0.053617	0.024921	0.027171
175.4	0.439266	0.39159	0.316007	0.035261	0.322046	0.226844	0.155643	0.035261	0.052643	0.024813	0.027291
175.6	0.440586	0.394842	0.318085	0.033701	0.319433	0.227096	0.154728	0.033701	0.04946	0.024812	0.026838
175.8	0.437001	0.391804	0.316246	0.034138	0.322907	0.223478	0.155925	0.034138	0.048134	0.024803	0.02727
176	0.439003	0.394063	0.317582	0.032417	0.323412	0.223581	0.152303	0.032417	0.051104	0.025093	0.027063
176.2	0.437898	0.394963	0.319392	0.034908	0.3215	0.223578	0.158403	0.034908	0.049541	0.024655	0.026728
176.4	0.437331	0.391295	0.318379	0.034851	0.321273	0.22329	0.154895	0.034851	0.048699	0.025377	0.027257
176.6	0.440538	0.391163	0.316524	0.032018	0.322884	0.23047	0.154852	0.032018	0.049947	0.024814	0.026772
176.8	0.436119	0.393099	0.319037	0.035195	0.322041	0.222934	0.156037	0.035195	0.05109	0.025239	0.027312
177	0.439571	0.391839	0.318363	0.029993	0.317869	0.224368	0.154696	0.029993	0.050162	0.024956	0.026972
177.2	0.443448	0.392116	0.32262	0.032973	0.320094	0.226361	0.153921	0.032973	0.049238	0.025118	0.027216
177.4	0.438826	0.392898	0.317	0.031298	0.321505	0.225854	0.154443	0.031298	0.048606	0.024813	0.027176
177.6	0.437895	0.395851	0.317325	0.035359	0.319138	0.221502	0.153608	0.035359	0.046747	0.024781	0.027019
177.8	0.435829	0.395739	0.318475	0.031681	0.321674	0.227966	0.151921	0.031681	0.056362	0.024937	0.027357
178	0.442819	0.394396	0.317536	0.03424	0.321634	0.22583	0.155003	0.03424	0.050504	0.024592	0.027083
178.2	0.438212	0.395532	0.314698	0.036341	0.323462	0.223281	0.154635	0.036341	0.0561	0.024703	0.027219
178.4	0.438201	0.392734	0.319087	0.034968	0.322837	0.225629	0.157399	0.034968	0.050574	0.025301	0.027103
178.6	0.43696	0.39129	0.319632	0.032521	0.31989	0.223141	0.155101	0.032521	0.046712	0.024788	0.027141
178.8	0.442412	0.394388	0.317207	0.032987	0.322227	0.223147	0.153532	0.032987	0.047731	0.025031	0.027024
179	0.440289	0.394368	0.31691	0.03355	0.321361	0.226901	0.156299	0.03355	0.047052	0.024999	0.02686
179.2	0.440348	0.390871	0.32028	0.032559	0.323048	0.226709	0.15609	0.032559	0.055364	0.025119	0.027117
179.4	0.438224	0.396003	0.320229	0.034433	0.319257	0.226945	0.155557	0.034433	0.053554	0.025028	0.026879
179.6	0.435935	0.394157	0.31511	0.033043	0.32379	0.223116	0.156667	0.033043	0.047892	0.024969	0.027157
179.8	0.435304	0.393101	0.316222	0.031544	0.321169	0.227076	0.156309	0.031544	0.049686	0.024838	0.027364
180	0.440961	0.393254	0.318455	0.03256	0.320091	0.22612	0.155514	0.03256	0.050003	0.025355	0.027042
180.2	0.437822	0.394792	0.319381	0.032259	0.322756	0.227312	0.152208	0.032259	0.046977	0.02505	0.02709
180.4	0.441496	0.392108	0.317711	0.033565	0.320531	0.22864	0.154553	0.033565	0.049026	0.024958	0.027323
180.6	0.440714	0.396591	0.321988	0.03034	0.320419	0.226493	0.153259	0.03034	0.045853	0.02493	0.027277
180.8	0.433646	0.395901	0.31278	0.027501	0.320773	0.225904	0.157995	0.027501	0.050121	0.025177	0.027364
181	0.441187	0.390233	0.316069	0.029847	0.319995	0.227182	0.155238	0.029847	0.049205	0.025359	0.027137
181.2	0.437325	0.393128	0.315711	0.034203	0.321865	0.22218	0.15467	0.034203	0.052212	0.024869	0.027344
181.4	0.441648	0.392844	0.317563	0.031142	0.318449	0.225903	0.152639	0.031142	0.053428	0.024628	0.02674
181.6	0.443581	0.395978	0.316404	0.034074	0.320098	0.227441	0.153027	0.034074	0.050174	0.024811	0.026676
181.8	0.437646	0.392158	0.317464	0.031788	0.321833	0.224717	0.153374	0.031788	0.048066	0.024862	0.027387
182	0.436042	0.396617	0.316007	0.035687	0.31983	0.225082	0.150788	0.035687	0.047876	0.025114	0.02723
182.2	0.436892	0.391969	0.317436	0.030574	0.320414	0.228759	0.152571	0.030574	0.053253	0.024619	0.026964
182.4	0.441051	0.395903	0.315724	0.029719	0.31801	0.226185	0.153422	0.029719	0.051805	0.025149	0.027396
182.6	0.440844	0.392484	0.321545	0.028961	0.319165	0.224688	0.152682	0.028961	0.051188	0.024801	0.027301
182.8	0.439339	0.395188	0.320584	0.026581	0.321219	0.224584	0.155126	0.026581	0.046874	0.024846	0.027572
183	0.438193	0.395314	0.316805	0.030214	0.32225	0.22467	0.155851	0.030214	0.054113	0.024942	0.027344
183.2	0.440337	0.399429	0.315305	0.029411	0.323947	0.222746	0.156946	0.029411	0.049235	0.024746	0.027316
183.4	0.440064	0.389752	0.313849	0.032014	0.321136	0.225182	0.157775	0.032014	0.050523	0.024768	0.027119
183.6	0.438998	0.396429	0.322842	0.032071	0.322194	0.228984	0.155897	0.032071	0.047954	0.025222	0.027465
183.8	0.437433	0.395666	0.31885	0.030023	0.320828	0.22682	0.153995	0.030023	0.049188	0.024742	0.027478
184	0.436961	0.394542	0.315808	0.026655	0.31774	0.225823	0.156687	0.026655	0.045296	0.025073	0.027226
184.2	0.442193	0.393651	0.318764	0.031006	0.320724	0.227825	0.154622	0.031006	0.048162	0.025118	0.027115
184.4	0.438772	0.392485	0.316299	0.031002	0.31867	0.225169	0.154287	0.031002	0.054009	0.025228	0.027083
184.6	0.440315	0.392687	0.315962	0.032961	0.320964	0.226129	0.154328	0.032961	0.0518	0.024832	0.027312
184.8	0.438998	0.393249	0.319194	0.033142	0.32017	0.223861	0.157736	0.033142	0.052244	0.024829	0.027422
185	0.439374	0.394903	0.32214	0.035527	0.32036	0.225593	0.156113	0.035527	0.050141	0.025245	0.027605
185.2	0.443782	0.394174	0.317813	0.030614	0.321827	0.224777	0.153932	0.030614	0.046294	0.024916	0.026836
185.4	0.436745	0.394988	0.319925	0.032951	0.319522	0.223821	0.153872	0.032951	0.051841	0.025087	0.027113
185.6	0.442715	0.394069	0.321132	0.028462	0.319976	0.221262	0.151853	0.028462	0.047499	0.024714	0.027284
185.8	0.442674	0.393888	0.31985	0.029576	0.319797	0.224909	0.154353	0.029576	0.052045	0.024888	0.027022
186	0.439144	0.396349	0.31761	0.033302	0.318576	0.225887	0.153785	0.033302	0.053826	0.024848	0.027266
186.2	0.436709	0.392353	0.314921	0.030368	0.319573	0.225499	0.157099	0.030368	0.051541	0.024636	0.026657
186.4	0.436031	0.396082	0.310299	0.035757	0.323691	0.223262	0.155083	0.035757	0.048235	0.02502	0.027379
186.6	0.436416	0.394566	0.315179	0.029127	0.318059	0.218701	0.153816	0.029127	0.049393	0.024789	0.027294
186.8	0.439635	0.390544	0.318153	0.031227	0.319136	0.222536	0.154001	0.031227	0.05345	0.024793	0.026928
187	0.438112	0.39747	0.317394	0.031173	0.321146	0.227742	0.154201	0.031173	0.0477	0.025207	0.027239
187.2	0.438668	0.393473	0.320951	0.030863	0.316932	0.227177	0.154967	0.030863	0.048493	0.025126	0.026785
187.4	0.438896	0.393662	0.317475	0.031527	0.32223	0.22408	0.155563	0.031527	0.053678	0.025203	0.027185
187.6	0.440702	0.393534	0.317784	0.026876	0.319671	0.222699	0.156028	0.026876	0.050491	0.024533	0.026921
187.8	0.439821	0.391819	0.318917	0.031564	0.31955	0.224338	0.156744	0.031564	0.045122	0.024348	0.027084
188	0.441912	0.398964	0.315454	0.032276	0.323429	0.226819	0.156027	0.032276	0.053216	0.024769	0.027214
188.2	0.441125	0.396286	0.324328	0.033397	0.322652	0.225623	0.155914	0.033397	0.049364	0.024769	0.027155
188.4	0.442721	0.398011	0.320003	0.031083	0.322349	0.225594	0.154079	0.031083	0.050629	0.024911	0.026626
188.6	0.440872	0.393954	0.315586	0.029522	0.319829	0.225567	0.151605	0.029522	0.051955	0.024897	0.02699
188.8	0.438906	0.39167	0.319388	0.031579	0.320297	0.228824	0.154339	0.031579	0.053797	0.02489	0.02745
189	0.440435	0.393297	0.317181	0.033472	0.315681	0.223324	0.154329	0.033472	0.047306	0.024833	0.027164
189.2	0.439859	0.394255	0.316302	0.027272	0.317994	0.225547	0.154437	0.027272	0.052024	0.024729	0.027391
189.4	0.443675	0.394724	0.318039	0.027324	0.319549	0.224891	0.153122	0.027324	0.047205	0.024942	0.026876
189.6	0.442725	0.392725	0.321665	0.026939	0.319818	0.222612	0.152928	0.026939	0.049939	0.025141	0.027369
189.8	0.440504	0.391931	0.317223	0.029186	0.320863	0.222861	0.155624	0.029186	0.049453	0.025195	0.027361
190	0.442688	0.395254	0.314836	0.031976	0.319015	0.222262	0.154264	0.031976	0.049298	0.024601	0.026629
190.2	0.442345	0.395878	0.320961	0.031241	0.322741	0.222506	0.155354	0.031241	0.049413	0.02501	0.027467
190.4	0.439257	0.395472	0.317945	0.027973	0.319983	0.220536	0.152395	0.027973	0.05131	0.025047	0.027399
190.6	0.440252	0.390488	0.31589	0.029659	0.318021	0.225736	0.157333	0.029659	0.04986	0.024839	0.027342
190.8	0.439113	0.395846	0.314041	0.029377	0.320268	0.222972	0.157221	0.029377	0.047933	0.024627	0.026886
191	0.440658	0.395641	0.317483	0.031301	0.315419	0.225007	0.152013	0.031301	0.052051	0.025395	0.027358
191.2	0.442267	0.397165	0.316488	0.033603	0.319141	0.222262	0.152708	0.033603	0.050602	0.024919	0.026975
191.4	0.446477	0.394313	0.321435	0.031344	0.321578	0.222753	0.152039	0.031344	0.050059	0.024969	0.027273
191.6	0.438159	0.399716	0.317128	0.029157	0.323025	0.226696	0.154011	0.029157	0.050064	0.024723	0.027001
191.8	0.441377	0.394879	0.319043	0.028958	0.317599	0.224534	0.154533	0.028958	0.052108	0.025167	0.026994
192	0.441553	0.395969	0.316965	0.030732	0.322034	0.223656	0.153069	0.030732	0.051392	0.025458	0.02703
192.2	0.437571	0.394102	0.314417	0.030665	0.32298	0.225065	0.151209	0.030665	0.051733	0.025206	0.027178
192.4	0.440152	0.399803	0.320313	0.034864	0.318504	0.225238	0.153943	0.034864	0.052234	0.024917	0.026837
192.6	0.440914	0.3943	0.321964	0.033797	0.321471	0.223525	0.154049	0.033797	0.05323	0.024974	0.027144
192.8	0.439594	0.391767	0.317222	0.027961	0.321211	0.22268	0.157096	0.027961	0.050911	0.024981	0.0271
193	0.438021	0.392903	0.317624	0.025049	0.319836	0.222136	0.151634	0.025049	0.050255	0.024594	0.027088
193.2	0.436538	0.397914	0.317433	0.026829	0.322651	0.222491	0.150358	0.026829	0.050551	0.025071	0.027505
193.4	0.440156	0.397023	0.321713	0.029135	0.318779	0.226623	0.155766	0.029135	0.047739	0.025118	0.027386
193.6	0.441588	0.398941	0.313874	0.029114	0.319655	0.223206	0.156949	0.029114	0.052187	0.025024	0.027059
193.8	0.441626	0.39778	0.319566	0.026001	0.320576	0.223159	0.151469	0.026001	0.049315	0.025388	0.027301
194	0.439859	0.394567	0.31719	0.028908	0.318873	0.221715	0.152603	0.028908	0.053768	0.025285	0.027362
194.2	0.438199	0.395573	0.318956	0.024963	0.322505	0.223176	0.155556	0.024963	0.051467	0.024943	0.026896
194.4	0.442083	0.398406	0.317861	0.027176	0.321673	0.221535	0.153859	0.027176	0.050254	0.024743	0.027167
194.6	0.445085	0.398239	0.318145	0.027124	0.320532	0.221896	0.156186	0.027124	0.054286	0.024978	0.026942
194.8	0.441784	0.394066	0.318093	0.029851	0.320678	0.222957	0.154262	0.029851	0.045179	0.024972	0.026875
195	0.440447	0.393822	0.316764	0.029691	0.324098	0.222895	0.155914	0.029691	0.049442	0.025073	0.027353
195.2	0.443478	0.39416	0.321518	0.025445	0.323536	0.224489	0.150544	0.025445	0.0468	0.024819	0.027203
195.4	0.440666	0.392345	0.321206	0.030309	0.322818	0.224648	0.159085	0.030309	0.050125	0.025146	0.027349
195.6	0.441428	0.392733	0.318954	0.030124	0.318162	0.223464	0.15237	0.030124	0.051083	0.025268	0.026885
195.8	0.440702	0.39482	0.316586	0.028824	0.320074	0.224488	0.15404	0.028824	0.048715	0.025076	0.027497
196	0.443092	0.399725	0.319159	0.029782	0.317832	0.223576	0.152124	0.029782	0.05104	0.025116	0.02708
196.2	0.438366	0.395355	0.316881	0.02861	0.324232	0.227612	0.152365	0.02861	0.052083	0.024946	0.027311
196.4	0.445298	0.398171	0.321868	0.028284	0.317896	0.221373	0.154374	0.028284	0.050763	0.02489	0.027222
196.6	0.441256	0.393462	0.31806	0.027437	0.321967	0.221021	0.151063	0.027437	0.052314	0.024887	0.02689
196.8	0.441845	0.395801	0.321411	0.030458	0.320279	0.224791	0.153497	0.030458	0.050795	0.025058	0.026874
197	0.442267	0.39783	0.316307	0.031294	0.321122	0.223379	0.151357	0.031294	0.051406	0.024863	0.027501
197.2	0.443661	0.398057	0.316141	0.031844	0.318027	0.226053	0.153648	0.031844	0.046243	0.025158	0.026833
197.4	0.444646	0.397345	0.313166	0.030475	0.320856	0.222158	0.153805	0.030475	0.048989	0.024797	0.027183
197.6	0.442658	0.395539	0.321002	0.028446	0.316967	0.221103	0.153196	0.028446	0.051282	0.025143	0.02727
197.8	0.439504	0.396365	0.320645	0.030802	0.321266	0.224227	0.153783	0.030802	0.048912	0.025247	0.027449
198	0.439329	0.394397	0.318158	0.025268	0.319035	0.223195	0.156459	0.025268	0.053568	0.024953	0.027486
198.2	0.441425	0.399341	0.316344	0.025384	0.317518	0.223965	0.155432	0.025384	0.052147	0.024884	0.027411
198.4	0.440752	0.399827	0.315094	0.028122	0.319553	0.224944	0.149633	0.028122	0.051711	0.02506	0.027145
198.6	0.442457	0.391519	0.317457	0.030576	0.322414	0.224826	0.156414	0.030576	0.051571	0.024502	0.027145
198.8	0.442625	0.397797	0.316825	0.025461	0.320203	0.222552	0.154583	0.025461	0.051792	0.024525	0.027217
199	0.443307	0.390024	0.319521	0.03024	0.3216	0.223354	0.154113	0.03024	0.052059	0.024917	0.027082
199.2	0.441259	0.39741	0.318785	0.028241	0.321334	0.223351	0.152337	0.028241	0.051796	0.024485	0.02727
199.4	0.445662	0.395249	0.315072	0.025034	0.323433	0.225312	0.15146	0.025034	0.051957	0.024607	0.027239
199.6	0.444138	0.39659	0.320276	0.027108	0.320587	0.224645	0.156539	0.027108	0.0521	0.02478	0.027519
199.8	0.441977	0.393724	0.318192	0.024063	0.31915	0.225572	0.155701	0.024063	0.045981	0.024925	0.027181
200	0.440488	0.397277	0.320887	0.028571	0.317167	0.222265	0.153417	0.028571	0.048852	0.02494	0.027131
200.2	0.44265	0.396174	0.323239	0.02858	0.321917	0.221704	0.15393	0.02858	0.052288	0.024969	0.027475
200.4	0.442272	0.396653	0.320598	0.02784	0.317403	0.218266	0.152161	0.02784	0.049114	0.024916	0.027486
200.6	0.441536	0.393861	0.318819	0.027037	0.320388	0.220176	0.15004	0.027037	0.054456	0.02495	0.02728
200.8	0.439902	0.396652	0.315641	0.02915	0.317869	0.223357	0.148733	0.02915	0.051202	0.024851	0.027268
201	0.443371	0.395802	0.321961	0.027517	0.318487	0.221882	0.151197	0.027517	0.049149	0.024918	0.027152
201.2	0.440704	0.398117	0.32012	0.029349	0.320168	0.22233	0.15456	0.029349	0.049525	0.024991	0.027189
201.4	0.438056	0.394283	0.321247	0.030572	0.321083	0.222296	0.153227	0.030572	0.055253	0.025013	0.027203
201.6	0.440917	0.397831	0.318367	0.027635	0.318965	0.224576	0.150963	0.027635	0.050453	0.024805	0.027361
201.8	0.444656	0.398341	0.317889	0.024596	0.322685	0.222213	0.153388	0.024596	0.049826	0.02507	0.027048
202	0.443288	0.396483	0.317136	0.034183	0.321335	0.223236	0.150962	0.034183	0.050265	0.025229	0.027483
202.2	0.440337	0.400018	0.316858	0.024647	0.321063	0.219798	0.154543	0.024647	0.053085	0.025024	0.027059
202.4	0.442464	0.394967	0.318904	0.029315	0.317565	0.225306	0.151669	0.029315	0.04898	0.025055	0.027047
202.6	0.441336	0.393812	0.316052	0.029203	0.321938	0.226797	0.155049	0.029203	0.052511	0.024913	0.027225
202.8	0.439055	0.395344	0.319541	0.028747	0.324718	0.223998	0.152125	0.028747	0.053176	0.025368	0.027389
203	0.44229	0.395985	0.317318	0.024869	0.318772	0.220328	0.155513	0.024869	0.052657	0.02478	0.027465
203.2	0.440603	0.395661	0.316557	0.031998	0.317996	0.224528	0.152115	0.031998	0.050754	0.024671	0.027527
203.4	0.442067	0.396042	0.318171	0.027742	0.319257	0.224871	0.15297	0.027742	0.049209	0.024862	0.027268
203.6	0.443579	0.400927	0.320677	0.02819	0.320101	0.221865	0.152965	0.02819	0.050764	0.024858	0.027159
203.8	0.440934	0.398143	0.321169	0.02615	0.320551	0.221235	0.157163	0.02615	0.052219	0.025049	0.02706
204	0.441424	0.397172	0.31989	0.031386	0.317567	0.222874	0.15058	0.031386	0.0528	0.025057	0.02768
204.2	0.443607	0.396306	0.314788	0.024526	0.317824	0.220654	0.151484	0.024526	0.055838	0.024771	0.02715
204.4	0.445276	0.395184	0.321369	0.025717	0.320862	0.221695	0.153029	0.025717	0.048831	0.025367	0.027219
204.6	0.440915	0.397306	0.317802	0.025011	0.321092	0.22012	0.151453	0.025011	0.050088	0.024769	0.027479
204.8	0.43691	0.392553	0.320824	0.022929	0.318994	0.217983	0.156579	0.022929	0.052087	0.024949	0.027049
205	0.444514	0.400521	0.320201	0.028463	0.319293	0.222592	0.156502	0.028463	0.052131	0.024614	0.027361
205.2	0.443306	0.395991	0.320148	0.028738	0.320635	0.221138	0.151542	0.028738	0.053579	0.024926	0.027176
205.4	0.440845	0.394019	0.316394	0.02491	0.322057	0.221111	0.151919	0.02491	0.051921	0.025087	0.026986
205.6	0.441429	0.395783	0.315525	0.028507	0.319749	0.219034	0.151366	0.028507	0.047589	0.02517	0.027284
205.8	0.444171	0.397826	0.320214	0.02509	0.321684	0.220381	0.152882	0.02509	0.053228	0.024809	0.027765
206	0.437473	0.397861	0.316848	0.025238	0.320027	0.222528	0.154556	0.025238	0.05007	0.024994	0.027405
206.2	0.444159	0.396299	0.31886	0.027052	0.320226	0.223132	0.15472	0.027052	0.050166	0.025592	0.027395
206.4	0.440902	0.399909	0.323069	0.025347	0.321085	0.219781	0.152924	0.025347	0.053278	0.025049	0.0274
206.6	0.440941	0.399683	0.319411	0.028592	0.320485	0.222198	0.152834	0.028592	0.048088	0.024753	0.027178
206.8	0.436631	0.396608	0.3182	0.02623	0.318617	0.223259	0.149843	0.02623	0.051721	0.024809	0.027486
207	0.443691	0.399667	0.318318	0.02769	0.32111	0.217525	0.154091	0.02769	0.05174	0.025417	0.027346
207.2	0.442072	0.398318	0.318641	0.02556	0.323277	0.225066	0.155879	0.02556	0.050021	0.025067	0.027184
207.4	0.439335	0.395998	0.320797	0.024144	0.319978	0.21964	0.152815	0.024144	0.053449	0.025025	0.027229
207.6	0.444097	0.396422	0.319097	0.025508	0.315225	0.219726	0.152598	0.025508	0.055239	0.025075	0.027485
207.8	0.443783	0.394282	0.319353	0.028281	0.319314	0.217322	0.150219	0.028281	0.048761	0.025257	0.027047
208	0.440219	0.397548	0.322135	0.027386	0.317975	0.222044	0.151832	0.027386	0.050376	0.024865	0.027011
208.2	0.441794	0.398197	0.31635	0.028255	0.320102	0.222426	0.15547	0.028255	0.052168	0.025086	0.027117
208.4	0.447901	0.397946	0.322129	0.026485	0.322278	0.222515	0.152537	0.026485	0.052702	0.024775	0.0271
208.6	0.439865	0.397843	0.319511	0.028385	0.322106	0.222013	0.149652	0.028385	0.047909	0.024656	0.027154
208.8	0.440425	0.395505	0.322274	0.025035	0.319603	0.221761	0.153447	0.025035	0.045609	0.025158	0.027413
209	0.438891	0.397859	0.3156	0.025936	0.318642	0.220728	0.152501	0.025936	0.052842	0.02529	0.027341
209.2	0.440876	0.40152	0.318936	0.026529	0.317201	0.223153	0.153119	0.026529	0.051492	0.025066	0.027159
209.4	0.441378	0.398677	0.32155	0.027938	0.316818	0.221016	0.150977	0.027938	0.047839	0.024925	0.026991
209.6	0.438285	0.397816	0.318902	0.028763	0.322128	0.223429	0.150797	0.028763	0.052256	0.025105	0.027328
209.8	0.445559	0.395443	0.319262	0.028132	0.318514	0.222043	0.14964	0.028132	0.048227	0.024613	0.027244
210	0.369171	0.343947	0.303087	0.025302	0.216303	0.155369	0.137576	0.025302	0.049161	0.024728	0.027278
210.2	0.342313	0.318438	0.289023	0.028679	0.177943	0.134172	0.136065	0.028679	0.049294	0.024777	0.02734
210.4	0.320722	0.30212	0.279906	0.027027	0.156003	0.120291	0.130537	0.027027	0.050744	0.024729	0.027406
210.6	0.29972	0.282775	0.203087	0.026064	0.144589	0.112934	0.076562	0.026064	0.052342	0.024926	0.026968
210.8	0.288312	0.276361	0.189023	0.027587	0.134692	0.110459	0.083622	0.027587	0.052006	0.024879	0.027386
211	0.278951	0.267216	0.179906	0.028193	0.132108	0.099058	0.073773	0.028193	0.049342	0.025138	0.027462
211.2	0.269051	0.254395	0.173559	0.026712	0.124588	0.099732	0.080232	0.026712	0.052719	0.024811	0.026838
211.4	0.264575	0.24992	0.169961	0.031493	0.12134	0.097222	0.075635	0.031493	0.053061	0.025441	0.027395
211.6	0.253049	0.239963	0.165915	0.033349	0.120485	0.099706	0.074318	0.033349	0.047055	0.025015	0.027715
211.8	0.252572	0.238228	0.166707	0.025207	0.117719	0.093365	0.0732	0.025207	0.048585	0.025163	0.027375
212	0.246388	0.236325	0.155418	0.028072	0.125287	0.093554	0.071787	0.028072	0.050144	0.024809	0.027345
212.2	0.245419	0.233508	0.153464	0.028804	0.116545	0.094998	0.072526	0.028804	0.049261	0.025082	0.02721
212.4	0.244796	0.229122	0.153627	0.025153	0.118097	0.091517	0.073797	0.025153	0.054744	0.024963	0.027224
212.6	0.240261	0.228143	0.158305	0.027188	0.115888	0.096478	0.078248	0.027188	0.050932	0.024774	0.027053
212.8	0.239175	0.227698	0.15288	0.029449	0.116229	0.092734	0.076285	0.029449	0.052639	0.024732	0.027252
213	0.233003	0.224317	0.151147	0.028183	0.120061	0.091593	0.074035	0.028183	0.049191	0.025075	0.027533
213.2	0.234264	0.224875	0.149063	0.030327	0.114395	0.095328	0.070599	0.030327	0.051317	0.02505	0.026897
213.4	0.234286	0.218367	0.145006	0.029459	0.118015	0.086783	0.072461	0.029459	0.053003	0.024938	0.027202
213.6	0.231629	0.219342	0.144976	0.025398	0.118531	0.091029	0.075017	0.025398	0.054137	0.025287	0.027295
213.8	0.22719	0.212535	0.146001	0.028134	0.118125	0.093163	0.069701	0.028134	0.049235	0.024801	0.027372
214	0.230902	0.214739	0.148088	0.027119	0.119387	0.089676	0.073926	0.027119	0.053615	0.025298	0.027289
214.2	0.226468	0.21243	0.143685	0.02748	0.11659	0.088757	0.069358	0.02748	0.050535	0.02478	0.027367
214.4	0.222712	0.214696	0.144102	0.028314	0.114315	0.090049	0.072366	0.028314	0.042548	0.025362	0.02748
214.6	0.21724	0.211992	0.14301	0.028649	0.116233	0.094006	0.069528	0.028649	0.051105	0.025264	0.027342
214.8	0.215407	0.207413	0.142708	0.028655	0.114098	0.09199	0.068874	0.028655	0.047146	0.024946	0.027213
215	0.218385	0.206823	0.138807	0.027362	0.109951	0.092069	0.072431	0.027362	0.046502	0.024813	0.027334
215.2	0.212274	0.205864	0.138804	0.027429	0.110067	0.092773	0.069747	0.027429	0.052175	0.02511	0.027231
215.4	0.213368	0.205882	0.139027	0.0296	0.11244	0.088794	0.072407	0.0296	0.048882	0.024954	0.027537
215.6	0.218038	0.206633	0.136173	0.029845	0.113713	0.087401	0.070984	0.029845	0.048354	0.02487	0.027456
215.8	0.215145	0.204061	0.137394	0.025246	0.114225	0.089311	0.073776	0.025246	0.048905	0.024995	0.027394
216	0.214142	0.204524	0.137067	0.031911	0.110525	0.087131	0.072567	0.031911	0.048353	0.025109	0.027645
216.2	0.214787	0.199422	0.132476	0.026481	0.112268	0.08322	0.071748	0.026481	0.053996	0.025016	0.027357
216.4	0.211035	0.20169	0.138274	0.028686	0.112525	0.088475	0.073937	0.028686	0.048169	0.024924	0.027436
216.6	0.212668	0.197692	0.135497	0.026528	0.108643	0.085019	0.073074	0.026528	0.046207	0.024861	0.027059
216.8	0.209137	0.20018	0.138134	0.031317	0.109569	0.084223	0.070258	0.031317	0.051638	0.024675	0.027567
217	0.20556	0.196287	0.133269	0.029465	0.110673	0.087497	0.070317	0.029465	0.046162	0.025636	0.027241
217.2	0.209519	0.194274	0.136001	0.029909	0.109245	0.087608	0.06951	0.029909	0.053845	0.02505	0.027199
217.4	0.21117	0.199853	0.135953	0.023607	0.109052	0.087403	0.07264	0.023607	0.052811	0.02561	0.027443
217.6	0.207582	0.195418	0.131626	0.028724	0.1098	0.087239	0.073128	0.028724	0.054663	0.025057	0.027484
217.8	0.209529	0.193634	0.130876	0.026662	0.11179	0.085073	0.06975	0.026662	0.049667	0.024671	0.026903
218	0.205769	0.196703	0.129965	0.026909	0.110054	0.08016	0.072473	0.026909	0.051794	0.024773	0.027037
218.2	0.211076	0.195223	0.129492	0.028151	0.10561	0.083779	0.069149	0.028151	0.052597	0.024705	0.027155
218.4	0.208727	0.194961	0.133016	0.026541	0.10947	0.084147	0.073265	0.026541	0.056941	0.025536	0.027352
218.6	0.210384	0.193902	0.13135	0.028428	0.109224	0.084704	0.068983	0.028428	0.055781	0.025355	0.027231
218.8	0.203921	0.190756	0.133947	0.029584	0.105968	0.086181	0.073219	0.029584	0.055338	0.024789	0.027433
219	0.205411	0.19167	0.127073	0.026351	0.107763	0.08676	0.071048	0.026351	0.052829	0.024969	0.027231
219.2	0.204441	0.194103	0.126395	0.027002	0.105477	0.079711	0.06689	0.027002	0.05661	0.025	0.026881
219.4	0.202861	0.19011	0.135276	0.02816	0.108465	0.082394	0.068535	0.02816	0.055733	0.024698	0.027747
219.6	0.203879	0.187488	0.128784	0.026807	0.107267	0.082097	0.068113	0.026807	0.055368	0.024903	0.027278
219.8	0.202921	0.189411	0.129266	0.027334	0.10307	0.085323	0.073419	0.027334	0.051638	0.024585	0.027367
220	0.202577	0.189947	0.128286	0.029155	0.10754	0.087671	0.067699	0.029155	0.053136	0.025012	0.027174
220.2	0.20412	0.186312	0.125212	0.023474	0.111626	0.080425	0.067929	0.023474	0.053098	0.024921	0.027248
220.4	0.20376	0.187964	0.125646	0.023817	0.10664	0.083995	0.068613	0.023817	0.052267	0.025221	0.027759
220.6	0.203457	0.190971	0.131688	0.028355	0.108917	0.082261	0.074052	0.028355	0.054455	0.025343	0.027194
220.8	0.202834	0.186455	0.12724	0.025251	0.10258	0.082423	0.071192	0.025251	0.055103	0.025017	0.027099
221	0.203096	0.186936	0.126281	0.022927	0.10381	0.080919	0.070448	0.022927	0.056262	0.024807	0.027376
221.2	0.20178	0.184752	0.125265	0.029458	0.101945	0.085224	0.067616	0.029458	0.056242	0.024788	0.027012
221.4	0.203551	0.184694	0.128383	0.028094	0.105153	0.082157	0.066151	0.028094	0.057816	0.025325	0.027356
221.6	0.201847	0.184343	0.12525	0.023072	0.106849	0.079747	0.069247	0.023072	0.054788	0.025181	0.026971
221.8	0.199237	0.187087	0.123772	0.026617	0.106522	0.080741	0.064256	0.026617	0.055998	0.025119	0.027006
222	0.195578	0.182377	0.122492	0.025292	0.105039	0.083713	0.06919	0.025292	0.061037	0.024687	0.027273
222.2	0.196173	0.18342	0.126107	0.026052	0.103156	0.080086	0.067988	0.026052	0.057193	0.025411	0.027051
222.4	0.202039	0.182988	0.126537	0.026531	0.104831	0.08388	0.069962	0.026531	0.059232	0.024924	0.027155
222.6	0.197844	0.188631	0.122116	0.02516	0.10299	0.079725	0.065779	0.02516	0.053954	0.025052	0.027737
222.8	0.196698	0.185629	0.121893	0.026656	0.103586	0.080239	0.063925	0.026656	0.054409	0.024795	0.027616
223	0.199154	0.18309	0.125334	0.026538	0.101081	0.079521	0.067808	0.026538	0.055227	0.024919	0.027372
223.2	0.19916	0.181777	0.123133	0.030044	0.103417	0.075682	0.068007	0.030044	0.056652	0.02453	0.027488
223.4	0.194724	0.178364	0.119055	0.027057	0.106744	0.077661	0.067474	0.027057	0.056198	0.024816	0.027534
223.6	0.194448	0.182626	0.128377	0.025707	0.104529	0.076024	0.070291	0.025707	0.056424	0.025401	0.02722
223.8	0.195214	0.185657	0.123047	0.024886	0.104205	0.077556	0.069696	0.024886	0.059203	0.02518	0.027417
224	0.191737	0.182	0.12337	0.027924	0.101919	0.080015	0.066301	0.027924	0.056042	0.025224	0.027363
224.2	0.195678	0.179046	0.121554	0.027822	0.102659	0.080005	0.067581	0.027822	0.055687	0.025014	0.027261
224.4	0.192368	0.17967	0.119627	0.025865	0.103465	0.079364	0.068441	0.025865	0.056348	0.024629	0.027155
224.6	0.195323	0.180561	0.126826	0.028807	0.103185	0.076841	0.066501	0.028807	0.057509	0.025184	0.027838
224.8	0.191277	0.174629	0.122359	0.024628	0.101249	0.076484	0.070789	0.024628	0.055651	0.02475	0.027506
225	0.195867	0.176819	0.121559	0.024408	0.098568	0.076669	0.069199	0.024408	0.054583	0.025204	0.027288
225.2	0.195194	0.179981	0.120734	0.029055	0.102789	0.077029	0.06703	0.029055	0.057119	0.025383	0.027272
225.4	0.196967	0.178658	0.124065	0.025882	0.09859	0.075711	0.069258	0.025882	0.061988	0.025154	0.027215
225.6	0.19419	0.176844	0.125349	0.026205	0.098165	0.077217	0.065763	0.026205	0.059161	0.024823	0.027603
225.8	0.192201	0.174983	0.121309	0.027807	0.102102	0.074033	0.06522	0.027807	0.055465	0.024939	0.027659
226	0.193207	0.176654	0.116152	0.025415	0.100742	0.075695	0.067024	0.025415	0.055419	0.025345	0.027635
226.2	0.190914	0.175697	0.124051	0.024325	0.097561	0.075225	0.068522	0.024325	0.056664	0.02477	0.027214
226.4	0.195608	0.174938	0.119899	0.026703	0.099352	0.080332	0.066625	0.026703	0.05438	0.024849	0.027051
226.6	0.193712	0.176002	0.11868	0.028482	0.098945	0.072897	0.068764	0.028482	0.057859	0.025368	0.026945
226.8	0.191048	0.177197	0.119682	0.024449	0.096885	0.073619	0.06938	0.024449	0.0528	0.025049	0.027303
227	0.187338	0.175093	0.119641	0.026356	0.101854	0.077056	0.06597	0.026356	0.057472	0.024512	0.02732
227.2	0.191518	0.17465	0.117828	0.026542	0.102244	0.078789	0.065251	0.026542	0.058209	0.025322	0.027497
227.4	0.191057	0.172668	0.118229	0.026449	0.096649	0.075847	0.064307	0.026449	0.05481	0.024936	0.027366
227.6	0.190261	0.177768	0.12237	0.029557	0.099004	0.073788	0.06777	0.029557	0.058707	0.025063	0.027428
227.8	0.191172	0.172831	0.122887	0.026164	0.098451	0.07625	0.061865	0.026164	0.058416	0.025196	0.027232
228	0.186359	0.172961	0.123796	0.02468	0.099255	0.074374	0.067259	0.02468	0.061071	0.02538	0.027248
228.2	0.188094	0.174606	0.119479	0.027591	0.096241	0.076491	0.066052	0.027591	0.05437	0.024731	0.027228
228.4	0.191133	0.171348	0.11828	0.022683	0.099499	0.072771	0.064266	0.022683	0.056996	0.025202	0.027582
228.6	0.186344	0.176008	0.123385	0.027734	0.09693	0.074916	0.065151	0.027734	0.051325	0.02472	0.027174
228.8	0.188191	0.176655	0.118252	0.024658	0.096424	0.072146	0.067673	0.024658	0.052809	0.024994	0.027433
229	0.190489	0.178421	0.118306	0.023763	0.092203	0.071887	0.065327	0.023763	0.054928	0.024945	0.027218
229.2	0.18932	0.1743	0.119024	0.026077	0.096834	0.071219	0.069422	0.026077	0.059688	0.02493	0.027595
229.4	0.190672	0.168629	0.121056	0.026935	0.093204	0.072864	0.065569	0.026935	0.057515	0.024941	0.027602
229.6	0.19015	0.173378	0.117693	0.025913	0.097351	0.074792	0.06582	0.025913	0.054019	0.025131	0.027497
229.8	0.188898	0.170896	0.119673	0.026546	0.094555	0.073662	0.065303	0.026546	0.056636	0.024986	0.027255
230	0.183415	0.17142	0.113504	0.023515	0.097651	0.071272	0.062513	0.023515	0.056758	0.024793	0.0275
230.2	0.190435	0.173256	0.120432	0.026682	0.098589	0.072152	0.063915	0.026682	0.058911	0.025205	0.027325
230.4	0.18719	0.17308	0.120947	0.025394	0.093163	0.066761	0.064106	0.025394	0.053342	0.02506	0.027108
230.6	0.187969	0.169781	0.122133	0.025834	0.092786	0.074797	0.068595	0.025834	0.057076	0.025006	0.027491
230.8	0.190531	0.168402	0.117175	0.023928	0.092732	0.071295	0.064373	0.023928	0.053644	0.025006	0.027382
231	0.184002	0.167626	0.116396	0.026681	0.091804	0.071947	0.066529	0.026681	0.059237	0.025211	0.027212
231.2	0.192351	0.168259	0.116233	0.027671	0.095313	0.072741	0.061099	0.027671	0.058204	0.025139	0.027719
231.4	0.186582	0.17423	0.113754	0.023919	0.09313	0.069453	0.06795	0.023919	0.057747	0.025173	0.027553
231.6	0.184527	0.167664	0.116836	0.025228	0.090707	0.071857	0.067132	0.025228	0.056747	0.025223	0.027408
231.8	0.187315	0.173018	0.119755	0.028607	0.093875	0.068443	0.065624	0.028607	0.058283	0.025323	0.027547
232	0.188837	0.169349	0.121472	0.027867	0.09959	0.071625	0.066148	0.027867	0.059596	0.025091	0.027091
232.2	0.185618	0.169455	0.11645	0.027442	0.089587	0.073592	0.066756	0.027442	0.056376	0.025025	0.027619
232.4	0.187654	0.166251	0.11935	0.027896	0.094066	0.064718	0.063521	0.027896	0.0549	0.025055	0.027209
232.6	0.184153	0.166196	0.119916	0.023984	0.094041	0.072587	0.066674	0.023984	0.055382	0.024774	0.027355
232.8	0.187883	0.169073	0.116918	0.024258	0.093214	0.069337	0.06397	0.024258	0.056665	0.025219	0.027777
233	0.185795	0.169423	0.120847	0.027147	0.090456	0.067638	0.064368	0.027147	0.056316	0.024931	0.027291
233.2	0.184597	0.165165	0.118882	0.025508	0.090025	0.071788	0.063947	0.025508	0.053423	0.025377	0.027193
233.4	0.183096	0.161609	0.120203	0.026314	0.093698	0.07073	0.063841	0.026314	0.052298	0.025147	0.027546
233.6	0.184952	0.170206	0.117639	0.025208	0.094725	0.069301	0.061996	0.025208	0.058507	0.025025	0.027478
233.8	0.188504	0.164864	0.119265	0.023755	0.092264	0.070486	0.058586	0.023755	0.060328	0.025429	0.027336
234	0.184298	0.166208	0.114561	0.025608	0.088746	0.070411	0.063708	0.025608	0.055126	0.024518	0.027225
234.2	0.183319	0.167036	0.117834	0.022323	0.090218	0.069966	0.061094	0.022323	0.055244	0.024944	0.027644
234.4	0.185587	0.16588	0.118986	0.02385	0.092071	0.069019	0.064925	0.02385	0.059416	0.02468	0.027219
234.6	0.185018	0.168505	0.118458	0.022512	0.091583	0.066427	0.062821	0.022512	0.058177	0.025012	0.027465
234.8	0.183348	0.168256	0.118333	0.02885	0.095362	0.067437	0.061544	0.02885	0.056137	0.025108	0.027336
235	0.180539	0.166692	0.11553	0.023303	0.09005	0.07127	0.064449	0.023303	0.054401	0.024872	0.027157
235.2	0.184599	0.167728	0.115376	0.022811	0.091877	0.065769	0.06246	0.022811	0.055073	0.025104	0.02726
235.4	0.185016	0.16789	0.113735	0.0277	0.090836	0.070938	0.062318	0.0277	0.060922	0.025208	0.0274
235.6	0.183876	0.169069	0.117162	0.024148	0.089702	0.062525	0.058762	0.024148	0.057679	0.025076	0.027561
235.8	0.184934	0.164106	0.117941	0.024403	0.091931	0.067988	0.063066	0.024403	0.056577	0.025231	0.027354
236	0.183321	0.16515	0.113536	0.026181	0.091318	0.070214	0.062253	0.026181	0.058821	0.02508	0.027497
236.2	0.180529	0.163604	0.112156	0.025076	0.085596	0.066969	0.062767	0.025076	0.056236	0.025141	0.027731
236.4	0.182	0.167314	0.11338	0.022235	0.090045	0.064411	0.060451	0.022235	0.057502	0.024624	0.02733
236.6	0.181184	0.165853	0.119041	0.023176	0.090685	0.069436	0.063341	0.023176	0.053179	0.024899	0.027786
236.8	0.181347	0.161278	0.114866	0.023742	0.089963	0.064041	0.061968	0.023742	0.05745	0.025128	0.027743
237	0.18063	0.165017	0.11476	0.024318	0.089845	0.067165	0.061995	0.024318	0.058654	0.024891	0.027232
237.2	0.185944	0.160129	0.115411	0.026451	0.090748	0.066373	0.060144	0.026451	0.051959	0.025357	0.027668
237.4	0.18195	0.165047	0.116223	0.020525	0.093376	0.069399	0.062453	0.020525	0.057447	0.025215	0.027426
237.6	0.185022	0.162286	0.112439	0.021573	0.093444	0.064703	0.063247	0.021573	0.058901	0.025171	0.027219
237.8	0.184775	0.164931	0.111582	0.029747	0.087725	0.065192	0.060928	0.029747	0.058176	0.025157	0.027412
238	0.182446	0.164166	0.11124	0.026711	0.090863	0.063433	0.062746	0.026711	0.058063	0.025179	0.027879
238.2	0.183531	0.164934	0.118844	0.024087	0.084289	0.063066	0.060274	0.024087	0.057536	0.025206	0.02713
238.4	0.182725	0.165806	0.112652	0.024801	0.088702	0.066376	0.06037	0.024801	0.058276	0.02518	0.027273
238.6	0.180437	0.164016	0.114112	0.02388	0.088661	0.065722	0.067157	0.02388	0.057375	0.025196	0.027326
238.8	0.18375	0.162186	0.118473	0.023598	0.084235	0.06688	0.058776	0.023598	0.059154	0.02521	0.027248
239	0.183532	0.16204	0.112095	0.024363	0.083166	0.068044	0.060188	0.024363	0.056253	0.024598	0.027724
239.2	0.179872	0.163601	0.111595	0.025357	0.086975	0.062801	0.060201	0.025357	0.057859	0.024885	0.027449
239.4	0.179681	0.159928	0.115508	0.022899	0.090833	0.064306	0.056827	0.022899	0.058568	0.025229	0.027375
239.6	0.178982	0.159666	0.110874	0.024422	0.086589	0.063971	0.058702	0.024422	0.055418	0.024911	0.027251
239.8	0.1804	0.164881	0.108765	0.024453	0.086205	0.062181	0.058383	0.024453	0.060708	0.025446	0.027971
240	0.178272	0.160567	0.112966	0.018946	0.086037	0.06899	0.059727	0.018946	0.058835	0.02512	0.028022
240.2	0.182989	0.158525	0.113743	0.024225	0.084262	0.061574	0.059899	0.024225	0.0591	0.024915	0.027169
240.4	0.182329	0.164465	0.112983	0.026296	0.087851	0.063426	0.06027	0.026296	0.056016	0.024952	0.027485
240.6	0.180304	0.161169	0.110552	0.021212	0.082628	0.061123	0.058934	0.021212	0.059605	0.025525	0.027581
240.8	0.178743	0.163515	0.11268	0.023792	0.082205	0.059025	0.059966	0.023792	0.0593	0.025045	0.027308
241	0.183108	0.161203	0.112508	0.023681	0.085109	0.065184	0.06001	0.023681	0.057464	0.024983	0.027122
241.2	0.178454	0.163813	0.112028	0.021203	0.08439	0.059456	0.060715	0.021203	0.055556	0.025027	0.027394
241.4	0.179462	0.161943	0.113587	0.024464	0.084124	0.064203	0.060902	0.024464	0.055869	0.025308	0.027567
241.6	0.183337	0.162674	0.109459	0.025615	0.086594	0.063363	0.05886	0.025615	0.056072	0.024898	0.027463
241.8	0.180553	0.158539	0.110541	0.021787	0.082392	0.062293	0.055421	0.021787	0.056296	0.025251	0.02734
242	0.180484	0.159106	0.113196	0.026175	0.080844	0.063225	0.059176	0.026175	0.052119	0.025318	0.027635
242.2	0.180221	0.160574	0.110783	0.026564	0.082726	0.06437	0.05556	0.026564	0.054514	0.025266	0.027597
242.4	0.182419	0.159166	0.111147	0.024143	0.085417	0.062028	0.059011	0.024143	0.05733	0.025075	0.027242
242.6	0.174986	0.160766	0.110462	0.024813	0.085411	0.05794	0.054995	0.024813	0.058461	0.024921	0.027438
242.8	0.177727	0.160708	0.114052	0.026365	0.08796	0.060698	0.062016	0.026365	0.055565	0.025076	0.027375
243	0.179545	0.157493	0.107667	0.017833	0.084285	0.061847	0.057997	0.017833	0.053191	0.025222	0.027376
243.2	0.1797	0.163597	0.110206	0.020171	0.080466	0.059979	0.056542	0.020171	0.060106	0.02528	0.027773
243.4	0.181156	0.15698	0.110959	0.024757	0.08139	0.060227	0.060165	0.024757	0.054975	0.025584	0.027759
243.6	0.176819	0.158437	0.109714	0.02482	0.083576	0.058047	0.05764	0.02482	0.05713	0.024883	0.027191
243.8	0.180018	0.157851	0.112393	0.021648	0.083806	0.057482	0.059836	0.021648	0.05564	0.025009	0.02761
244	0.178301	0.161919	0.11056	0.021741	0.082149	0.059983	0.059027	0.021741	0.058248	0.025209	0.027054
244.2	0.176399	0.159933	0.110014	0.022494	0.080683	0.057484	0.056972	0.022494	0.055254	0.025213	0.027293
244.4	0.175698	0.157252	0.111897	0.024131	0.082191	0.057647	0.057707	0.024131	0.056475	0.025358	0.027618
244.6	0.177026	0.156612	0.112588	0.022024	0.080626	0.061086	0.062012	0.022024	0.05706	0.025192	0.027513
244.8	0.180606	0.16017	0.115272	0.026889	0.080366	0.062098	0.059712	0.026889	0.059404	0.024759	0.027498
245	0.181127	0.156409	0.112166	0.024331	0.083816	0.059622	0.055906	0.024331	0.056568	0.025323	0.027192
245.2	0.17753	0.156975	0.111115	0.024648	0.081914	0.057695	0.057097	0.024648	0.055792	0.025007	0.027575
245.4	0.178905	0.159839	0.109614	0.024801	0.082763	0.059771	0.05767	0.024801	0.05229	0.025017	0.027675
245.6	0.176477	0.159334	0.112555	0.020021	0.081367	0.060115	0.057117	0.020021	0.054545	0.025328	0.027968
245.8	0.177019	0.158797	0.110906	0.020692	0.082816	0.060635	0.062319	0.020692	0.053541	0.024809	0.027387
246	0.174049	0.159066	0.105799	0.022669	0.081553	0.05881	0.059934	0.022669	0.058467	0.025172	0.027503
246.2	0.17963	0.158442	0.109985	0.025257	0.079583	0.061405	0.056772	0.025257	0.057882	0.025174	0.027707
246.4	0.180515	0.157103	0.112404	0.024313	0.079513	0.057655	0.056471	0.024313	0.054198	0.025002	0.027568
246.6	0.179808	0.159491	0.108225	0.017664	0.080828	0.058941	0.059853	0.017664	0.055644	0.025345	0.027778
246.8	0.175956	0.150467	0.111793	0.022264	0.076259	0.057008	0.059262	0.022264	0.057881	0.025524	0.027418
247	0.178195	0.155422	0.109654	0.022922	0.083029	0.057381	0.057521	0.022922	0.057558	0.024876	0.027468
247.2	0.178157	0.156543	0.109841	0.024044	0.080761	0.058373	0.055781	0.024044	0.055555	0.025038	0.027809
247.4	0.176254	0.153123	0.109763	0.02356	0.081397	0.054472	0.059406	0.02356	0.056565	0.025217	0.027697
247.6	0.176314	0.153385	0.110741	0.022125	0.080726	0.052547	0.055992	0.022125	0.057586	0.02527	0.027525
247.8	0.174688	0.15452	0.108818	0.02312	0.078235	0.058759	0.057307	0.02312	0.055523	0.024791	0.027414
248	0.174516	0.153555	0.106938	0.021847	0.079839	0.057611	0.058437	0.021847	0.058472	0.024561	0.027022
248.2	0.176317	0.15425	0.108323	0.020612	0.075227	0.059257	0.056286	0.020612	0.060439	0.025284	0.027537
248.4	0.176886	0.156986	0.107514	0.020816	0.077047	0.060669	0.060613	0.020816	0.051681	0.025149	0.027594
248.6	0.174087	0.155523	0.110771	0.022062	0.081377	0.057664	0.054537	0.022062	0.053663	0.024784	0.027279
248.8	0.174944	0.154321	0.104644	0.023734	0.077894	0.058741	0.056442	0.023734	0.054261	0.025226	0.027721
249	0.174903	0.152482	0.112054	0.02057	0.075669	0.059407	0.053879	0.02057	0.054311	0.024823	0.027574
249.2	0.177496	0.150971	0.10601	0.022884	0.081427	0.056683	0.053755	0.022884	0.058532	0.024916	0.027468
249.4	0.173589	0.156353	0.108858	0.020749	0.075436	0.056633	0.054663	0.020749	0.055376	0.024929	0.027414
249.6	0.173531	0.154431	0.105073	0.022501	0.078329	0.055071	0.057803	0.022501	0.056923	0.025074	0.027618
249.8	0.17283	0.155758	0.10666	0.023454	0.081982	0.055776	0.058337	0.023454	0.050143	0.025234	0.027339
250	0.178824	0.15675	0.105759	0.020568	0.078021	0.055647	0.057654	0.020568	0.053103	0.025201	0.027266

## Sheet: Figure 4
Figure 4A
Time-dependent killing of E. coli ATCC 25922 by 24AA-WT, 24AA-2M, or 19AA-2M-tag.
Time (hr)	DMSO			Concentrations of 24AA-WT									Concentrations of 24AA-2M
				370μM			185μM			92.5μM			370μM			185μM			92.5μM
0	100000000	100000000	100000000	100000000	100000000	100000000	100000000	100000000	100000000	100000000	100000000	100000000	100000000	100000000	100000000	100000000	100000000	100000000	100000000	100000000	100000000
3	700000000	610000000	520000000	4.33333e+08	433000000	333000000	767000000	800000000	533000000	767000000	800000000	733000000	2000000	2500000	3000000	400000000	333000000	433000000	633000000	600000000	533000000
6	8.33333e+08	9.33333e+08	7.33333e+08	666666670	533000000	733000000	933000000	900000000	933000000	900000000	833000000	1030000000	10000	20000	10000	20000000	25000000	10000000	767000000	700000000	633000000
24	1.33333e+09	2.33333e+09	1.93333e+09	1766666670	2530000000	2730000000	1930000000	2800000000	2330000000	1500000000	1730000000	3030000000	1500010000	2200000000	2800000000	2300000000	1930000000	2600000000	2770000000	1900000000	2230000000
Time (hr)	DMSO			Concentrations of 24AA-2M									Concentrations of 19AA-2M-tag									Concentrations of 5W
				370μM			185μM			92.5μM			370μM			185μM			92.5μM			370μM			185μM			92.5μM
0	200000000	200000000	200000000	200000000	200000000	200000000	200000000	200000000	200000000	200000000	200000000	200000000	200000000	200000000	200000000	200000000	200000000	200000000	200000000	200000000	200000000	200000000	200000000	200000000	200000000	200000000	200000000	200000000	200000000	200000000
3	700000000	610000000	820000000	1000000	1500000	1000000	400000000	333000000	433000000	633000000	600000000	533000000	483333	250000	300000	400000000	333000000	367000000	633000000	700000000	933000000	540000000	610000000	520000000	700000000	610000000	720000000	700000000	810000000	820000000
6	8.33333e+08	9.33333e+08	1.13333e+09	15000	20000	50000	50000000	70000000	40000000	767000000	700000000	633000000	36667	25000	40000	55000000	48000000	50000000	76700000	70000000	63300000	3.33333e+08	2.33333e+08	3.13333e+08	8.33333e+08	9.33333e+08	9.13333e+08	1333333333	9.33333e+08	1.13333e+09
24	2.33333e+09	2.33333e+09	2.93333e+09	1170000000	1230000000	1000000000	1530000000	1470000000	1700000000	1670000000	1700000000	2330000000	6000	8000	7333.3	266667	166667	300000	6000000	5.66067e+06	6.66607e+06	7.33333e+08	7.33333e+08	6.93333e+08	1.33333e+09	1.33333e+09	1.93333e+09	2.33333e+09	2.93333e+09	2.93333e+09
Figure 4D
Evaluation of the bacterial membrane permeability through PI staining (%)
Concentrations	24AA-2M			19AA-2M-tag
0	4.3	5.1	3.6	5.8	6.7	3.7
23.12	11.4	9.6	7.4	45	44.5	56
46.25	13.8	10.1	15.7	58	55	63
92.5	24	25	21	80.4	81	78
185	67	58	63	89	95	81
Figure 4E
Evaluation of the bactericidal ability of 19AA-2M-tag in vivo
Organs	DMSO			19AA-2M-tag
Spleen	500000	300000	66666.7	0	1000	500
	200000	300000	240000	2000	1600	6000
Liver	140000	200000	160000	6000	4000	2000
	110000	90000	166667	7333.33	1666.67	4499.5

## Sheet: Figure S1
Figure S1B
MCR-1 library susceptibility towards AMP, CAZ, IMP, SM, TET, NAL and VAN
Antibiotics	Conc. (×MICs)	Control			MCR-1			MCR-1 library
AMP	0.8	0	0	0	0	0	0	131	0	170
	1	0	0	0	0	0	0	48	0	30
	1.5	0	0	0	0	0	0	83	0	70
	2	0	0	0	0	0	0	112	0	100
CAZ	0.8	0	0	0	0	0	0	20	23	25
	1	0	0	0	0	0	0	50	53	56
	1.5	0	0	0	0	0	0	40	44	43
	2	0	0	0	0	0	0	50	50	55
IMP	0.8	0	0	0	0	0	0	40	44	47
	1	0	0	0	0	0	0	30	37	36
	1.5	0	0	0	0	0	0	60	60	64
	2	0	0	0	0	0	0	30	30	32
SM	0.8	0	0	0	300	352	397	290	280	307
	1	0	0	0	50	55	54	80	80	84
	1.5	0	0	0	0	0	0	0	0	0
	2	0	0	0	10	12	11	10	16	19
TET	0.8	5560	5150	4760	2134	2360	2600	3400	3950	4500
	1	4160	3510	2860	2100	1970	1800	3300	2650	1900
	1.5	2560	3450	4360	1000	1230	1500	2500	2660	2800
	2	1360	1250	1160	420	470	530	1710	1820	1910
NAL	0.8	0	0	0	0	0	0	0	0	0
	1	0	0	0	0	0	0	0	0	0
	1.5	0	0	0	0	0	0	0	0	0
	2	0	0	0	0	0	0	0	0	0
VAN	0.8	0	0	0	0	0	0	0	0	0
	1	0	0	0	0	0	0	0	0	0
	1.5	0	0	0	0	0	0	0	0	0
	2	0	0	0	0	0	0	0	0	0
Figure S1C
MCR-1 library susceptibility towards AMP, CAZ, IMP, SM, TET, NAL and VAN
Antibiotics	Conc. (×MICs)	Control			MCR-1			MCR-1 library
CTX	0.8	0	0	0	0	0	0	10	15	17
	1	0	0	0	0	0	0	30	38	36
	1.5	0	0	0	0	0	0	0	0	0
	2	0	0	0	0	0	0	0	0	0
FEP	0.8	0	0	0	0	0	0	50	65	55
	1	0	0	0	0	0	0	30	37	30
	1.5	0	0	0	0	0	0	40	68	55
	2	0	0	0	0	0	0	30	21	29
CRO	0.8	0	0	0	0	0	0	0	0	0
	1	0	0	0	0	0	0	50	43	44
	1.5	0	0	0	0	0	0	20	28	21
	2	0	0	0	0	0	0	10	11	11
ETP	0.8	0	0	0	0	0	0	20	21	20
	1	0	0	0	0	0	0	10	13	11
	1.5	0	0	0	0	0	0	10	19	19
	2	0	0	0	0	0	0	10	13	12
MEM	0.8	0	0	0	0	0	0	60	75	65
	1	0	0	0	0	0	0	30	37	40
	1.5	0	0	0	0	0	0	20	22	20
	2	0	0	0	0	0	0	40	47	44
FOX	0.8	6	13	11	2	3	5	400	450	430
	1	1	5	3	0	0	0	200	380	291
	1.5	0	0	0	0	0	0	150	187	166
	2	0	0	0	0	0	0	101	157	130

## Sheet: Figure S3
Figure S3A
Inhibition zone of indicated strains (mm)
Antibiotics	Control			MCR-1			M6
VAN	210	211	215	220	205	228	237	248	225
NAL	177	168	179	178	190	171	170	168	169
TET	350	357	355	354	355	353	360	350	351
SM	218	210	221	217	220	209	201	211	208
AMP	190	201	205	220	221	209	87	83	95
CAZ	223	225	228	221	220	218	95	90	99
IMP	290	301	283	270	267	265	253	255	253
Figure S3B
MICs of indicated strains upon CT, AMP, FOX and CAZ (μg/ml)
	M6			MCR-1			Control			P188A			P195S
CT	24	24	24	24	24	24	1	1	1	1	1	1	1	1	1
AMP	16	16	16	8	8	8	8	8	8	8	8	8	8	8	8
FOX	10	10	10	4	4	4	4	4	4	4	4	4	4	4	4
CAZ	0.7	0.7	0.7	0.3	0.3	0.3	0.3	0.3	0.3	0.3	0.3	0.3	0.3	0.3	0.3

## Sheet: Figure S4
Figure S4A
Sensitivity of indicated strains towards CT and β-lactam antibiotics (μg/ml)
	M6			MCR-1			NP MCR-1			Control			NP M6
CT	24	24	24	24	24	24	24	24	24	1	1	1	24	24	24
AMP	16	16	16	8	8	8	8	8	8	8	8	8	16	16	16
FOX	10	10	10	4	4	4	4	4	4	4	4	4	10	10	10
CAZ	0.3	0.3	0.3	0.3	0.3	0.3	0.3	0.3	0.3	0.6	0.6	0.6	0.3	0.3	0.3
Figure S4C
NPN absorbance of indicated strains
Strains	Control			MCR-1			M6			NP MCR-1			NP M6
Intensity (a.u.)	556	513	587	2406	2388	2231	2015	2091	2174	2103	2113	2070	2009	1987	2234
Figure S4D
PI staining assay of indicated strains (%)
Time (hr)	Control			MCR-1			M6			NP MCR-1			NP M6
0	1.34	1.22	1.78	2.45	2.88	1.97	1.24	1	2.45	10.11	12.3	20.3	1.89	1.07	1.65
8	1.66	2.34	2.33	92.5	93.6	94.9	1.54	1.28	1.34	56.5	43.4	56.3	2.11	1.66	2.14

## Sheet: Figure S5
Figure S5B
Percentage of cells exhibiting shrinkage at pole(s)
Strains	Control			MCR-1			M6
Percentage (%)	0	0	1	60	55	69	84	95	93

## Sheet: Figure S6
Figure S6

## Sheet: Figure S8
Figure S8A
Antibiotic sensitivity of indicated cells in the presence of copper (μg/ml)
Antibiotics	Treatment
	Untreated									3.75 mM CuSO4
	Strains
	Control			MCR-1			M6			Control			MCR-1			M6
CAZ	0.2	0.2	0.2	0.2	0.2	0.2	0.8	0.8	0.8	0.2	0.2	0.2	0.2	0.2	0.2	0.4	0.4	0.4
AMP	8	8	8	8	8	8	16	16	16	8	8	8	8	8	8	8	8	8
Figure S8B
Antibiotics susceptibility of LDTs deletants (μg/ml)
Antibiotics	Strains	Control			MCR-1			M6
FOX	WT	4	4	4	4	4	4	10	10	10
	ΔycbB	4	4	4	4	4	4	4	4	4
	ΔycfM	4	4	4	4	4	4	4	4	4
AMP	WT	8	8	8	8	8	8	16	16	16
	ΔycbB	16	16	16	16	16	16	16	16	16
	ΔycfM	8	8	8	8	8	8	8	8	8
CAZ	WT	0.2	0.2	0.2	0.2	0.2	0.2	0.6	0.6	0.6
	ΔycbB	0.2	0.2	0.2	0.2	0.2	0.2	0.6	0.6	0.6
	ΔycfM	0.2	0.2	0.2	0.2	0.2	0.2	0.6	0.6	0.6
Figure S8D
NPN absorbance of indicated strains
	M6			MCR-1			ΔmrcB M6			Control
Intensity (a.u.)	3298	2028	2290	3100	1800	3698	3245	2287	2785	380	266	270
Figure S8F
PI staining assay of indicated strains (%)
Strains	Time (hr)
	0			4			8
Control	0.27	0.35	0.1	3.4	3.5	4.5	9.1	8.7	1.4
MCR-1	0.11	0.23	0.4	56.9	55	58	82	77.4	84.9
M6	0.13	0.2	0.54	11.05	9.1	6.4	21	13.6	17.3
ΔPBP1B M6	0.2	0.3	0.33	45	43.2	48	81.9	80.1	87

[truncated: 5 more sheets: Figure S10, Figure S11, Figure S15, Figure S16, Figure S17]
