# Supplementary material for: A new variant of the colistin resistance gene MCR-1 with co-resistance to β-lactam antibiotics reveals a potential novel antimicrobial peptide
Source: PLoS Biol. 2023 Dec 13;21(12):e3002433. doi: 10.1371/journal.pbio.3002433 (PMC10786390; doi:10.1371/journal.pbio.3002433)
Supplement: S1 Supplementary PDB file — The PDB file reveals the structure of MCR-1-lipid A complex. The catalytic domain, linker domain, and transmembrane domain are in cyan, magenta, and orange, respectively, with LPS is shown as green sticks. (PDB) [file pbio.3002433.s034.pdb]

HETATM    1  P1  LPA B 999      -6.430   4.272  20.828  1.00 46.42           P  
HETATM    2  P45 LPA B 999      -2.058  16.455  19.212  1.00 53.43           P  
HETATM    3  C1  LPA B 999      -4.286  11.912  19.865  1.00 44.10           C  
HETATM    4  N1  LPA B 999      -5.784   5.509  17.449  1.00 51.65           N  
HETATM    5  O1  LPA B 999      -5.524   5.729  20.514  1.00 47.96           O  
HETATM    6  C2  LPA B 999      -4.581  12.424  18.443  1.00 42.37           C  
HETATM    7  N2  LPA B 999      -4.299  11.440  17.378  1.00 41.06           N  
HETATM    8  O2  LPA B 999      -5.430   3.280  21.438  1.00 43.27           O1-
HETATM    9  C3  LPA B 999      -3.860  13.799  18.305  1.00 42.35           C  
HETATM   10  O3  LPA B 999      -3.975  14.380  17.005  1.00 38.15           O  
HETATM   11  C4  LPA B 999      -4.345  14.772  19.399  1.00 46.55           C  
HETATM   12  O4  LPA B 999      -3.778  16.086  19.341  1.00 51.61           O  
HETATM   13  C5  LPA B 999      -4.175  14.102  20.789  1.00 46.60           C  
HETATM   14  O5  LPA B 999      -4.825  12.816  20.797  1.00 47.08           O  
HETATM   15  C6  LPA B 999      -4.771  14.958  21.927  1.00 45.67           C  
HETATM   16  O6  LPA B 999      -4.549  14.349  23.190  1.00 51.44           O  
HETATM   17  C7  LPA B 999      -5.215  10.728  16.708  1.00 38.67           C  
HETATM   18  O7  LPA B 999      -6.418  10.835  16.918  1.00 38.70           O  
HETATM   19  C8  LPA B 999      -4.707   9.709  15.692  1.00 37.97           C  
HETATM   20  O8  LPA B 999      -6.947   3.781  19.471  1.00 50.11           O1-
HETATM   21  C9  LPA B 999      -5.920   7.988   4.327  1.00 41.19           C  
HETATM   22  O9  LPA B 999      -7.568   4.641  21.786  1.00 41.42           O  
HETATM   23  C10 LPA B 999      -5.545   9.277   3.576  1.00 39.90           C  
HETATM   24  O10 LPA B 999      -4.375   2.808  15.611  1.00 61.83           O  
HETATM   25  C11 LPA B 999      -4.840   9.076   2.224  1.00 39.95           C  
HETATM   26  O11 LPA B 999      -5.583   6.428  15.411  1.00 57.70           O  
HETATM   27  C12 LPA B 999      -5.808   8.786   1.074  1.00 40.67           C  
HETATM   28  O12 LPA B 999      -5.781   7.992  20.229  1.00 49.16           O  
HETATM   29  C13 LPA B 999      -0.044   9.540   3.391  1.00 66.14           C  
HETATM   30  O13 LPA B 999      -4.909  10.673  19.998  1.00 45.14           O  
HETATM   31  C14 LPA B 999      -0.745   8.393   2.680  1.00 69.54           C  
HETATM   32  O14 LPA B 999      -2.150   8.358  19.512  1.00 46.59           O  
HETATM   33  C15 LPA B 999      -6.008   6.721  19.627  1.00 49.55           C  
HETATM   34  O15 LPA B 999      -3.005   6.790  17.290  1.00 45.64           O  
HETATM   35  C16 LPA B 999      -4.511  10.301  14.280  1.00 37.72           C  
HETATM   36  O16 LPA B 999      -2.843   4.506  17.266  1.00 45.87           O  
HETATM   37  C17 LPA B 999      -3.243   9.762  13.583  1.00 35.74           C  
HETATM   38  O17 LPA B 999       0.028   4.220  15.748  1.00 46.12           O  
HETATM   39  C18 LPA B 999      -3.256   8.264  13.187  1.00 33.28           C  
HETATM   40  O18 LPA B 999      -5.916  12.099  12.641  1.00 65.69           O  
HETATM   41  C19 LPA B 999      -3.520   7.987  11.693  1.00 30.88           C  
HETATM   42  O19 LPA B 999      -0.962  12.034  13.957  1.00 89.07           O  
HETATM   43  C20 LPA B 999      -2.268   8.041  10.805  1.00 30.04           C  
HETATM   44  C21 LPA B 999      -2.564   7.649   9.346  1.00 29.25           C  
HETATM   45  C22 LPA B 999      -1.420   7.977   8.372  1.00 28.90           C  
HETATM   46  C23 LPA B 999      -0.232   7.009   8.447  1.00 29.25           C  
HETATM   47  C24 LPA B 999       0.856   7.330   7.411  1.00 29.69           C  
HETATM   48  C25 LPA B 999       2.003   6.317   7.438  1.00 29.79           C  
HETATM   49  C26 LPA B 999      -8.569   3.157   3.593  1.00 48.54           C  
HETATM   50  C27 LPA B 999      -9.688   2.121   3.439  1.00 47.88           C  
HETATM   51  C28 LPA B 999      -3.120  14.011  16.031  1.00 40.70           C  
HETATM   52  C29 LPA B 999      -3.332  14.789  14.741  1.00 42.66           C  
HETATM   53  C30 LPA B 999      -2.845  14.090  13.456  1.00 42.58           C  
HETATM   54  C31 LPA B 999      -3.478  14.785  12.239  1.00 36.76           C  
HETATM   55  C32 LPA B 999      -3.041  14.272  10.859  1.00 33.36           C  
HETATM   56  C33 LPA B 999      -3.437  12.822  10.569  1.00 31.44           C  
HETATM   57  C34 LPA B 999      -3.025  12.400   9.161  1.00 30.41           C  
HETATM   58  C35 LPA B 999      -3.722  11.111   8.705  1.00 30.31           C  
HETATM   59  C36 LPA B 999      -3.237  10.645   7.326  1.00 30.82           C  
HETATM   60  C37 LPA B 999      -3.696  11.554   6.180  1.00 30.96           C  
HETATM   61  C38 LPA B 999      -2.800  11.434   4.946  1.00 31.30           C  
HETATM   62  C39 LPA B 999      -3.296  12.326   3.805  1.00 32.74           C  
HETATM   63  C40 LPA B 999      -2.287  12.430   2.670  1.00 34.65           C  
HETATM   64  C41 LPA B 999      -2.738  13.411   1.593  1.00 36.19           C  
HETATM   65  C42 LPA B 999      -5.330   6.667  18.241  1.00 48.88           C  
HETATM   66  O42 LPA B 999      -2.273  13.124  16.157  1.00 39.98           O  
HETATM   67  C43 LPA B 999      -5.867   5.465  16.112  1.00 56.26           C  
HETATM   68  O43 LPA B 999      -1.429  14.185  13.300  1.00 53.32           O  
HETATM   69  C44 LPA B 999      -6.375   4.180  15.465  1.00 56.44           C  
HETATM   70  O44 LPA B 999      -5.624   9.991  13.448  1.00 46.72           O  
HETATM   71  C45 LPA B 999      -5.318   3.343  14.709  1.00 56.74           C  
HETATM   72  C46 LPA B 999      -4.569   4.024  13.543  1.00 51.43           C  
HETATM   73  O46 LPA B 999      -1.351  15.584  20.259  1.00 56.42           O1-
HETATM   74  C47 LPA B 999      -5.449   4.551  12.391  1.00 46.39           C  
HETATM   75  O47 LPA B 999      -1.923  17.957  19.497  1.00 48.48           O1-
HETATM   76  C48 LPA B 999      -6.358   3.483  11.765  1.00 43.14           C  
HETATM   77  O48 LPA B 999      -1.631  16.107  17.780  1.00 52.93           O  
HETATM   78  C49 LPA B 999      -7.071   3.957  10.490  1.00 41.83           C  
HETATM   79  C50 LPA B 999      -8.136   2.941  10.044  1.00 43.05           C  
HETATM   80  C51 LPA B 999      -8.838   3.253   8.715  1.00 44.51           C  
HETATM   81  C52 LPA B 999      -7.929   3.169   7.482  1.00 44.40           C  
HETATM   82  C53 LPA B 999      -8.719   3.311   6.172  1.00 45.54           C  
HETATM   83  C54 LPA B 999      -7.826   3.113   4.937  1.00 47.54           C  
HETATM   84  C55 LPA B 999      -3.797   6.840  18.482  1.00 47.15           C  
HETATM   85  C56 LPA B 999      -3.529   8.191  19.192  1.00 47.34           C  
HETATM   86  C57 LPA B 999      -4.416   8.359  20.463  1.00 48.40           C  
HETATM   87  C58 LPA B 999      -4.401   9.803  21.009  1.00 48.05           C  
HETATM   88  C59 LPA B 999      -2.562   5.614  16.801  1.00 45.51           C  
HETATM   89  C60 LPA B 999      -1.762   5.789  15.516  1.00 45.66           C  
HETATM   90  C61 LPA B 999      -1.113   4.505  14.969  1.00 44.27           C  
HETATM   91  C62 LPA B 999      -0.697   4.654  13.498  1.00 42.98           C  
HETATM   92  C63 LPA B 999      -0.224   3.336  12.851  1.00 41.14           C  
HETATM   93  C64 LPA B 999       0.219   3.483  11.385  1.00 39.26           C  
HETATM   94  C65 LPA B 999      -0.862   3.985  10.405  1.00 38.78           C  
HETATM   95  C66 LPA B 999      -2.079   3.050  10.302  1.00 38.44           C  
HETATM   96  C67 LPA B 999      -3.202   3.522   9.363  1.00 38.11           C  
HETATM   97  C68 LPA B 999      -2.840   3.441   7.871  1.00 39.84           C  
HETATM   98  C69 LPA B 999      -3.924   4.057   6.968  1.00 41.30           C  
HETATM   99  C70 LPA B 999      -3.705   3.821   5.459  1.00 43.58           C  
HETATM  100  C71 LPA B 999      -2.329   4.245   4.905  1.00 46.36           C  
HETATM  101  C72 LPA B 999      -1.991   5.724   5.141  1.00 47.90           C  
HETATM  102  C73 LPA B 999      -6.065  10.882  12.544  1.00 59.39           C  
HETATM  103  C74 LPA B 999      -6.778  10.262  11.333  1.00 54.15           C  
HETATM  104  C75 LPA B 999      -7.167   8.769  11.461  1.00 50.38           C  
HETATM  105  C76 LPA B 999      -7.801   8.156  10.203  1.00 48.36           C  
HETATM  106  C77 LPA B 999      -6.914   8.062   8.945  1.00 47.51           C  
HETATM  107  C78 LPA B 999      -7.627   7.272   7.824  1.00 47.36           C  
HETATM  108  C79 LPA B 999      -6.800   7.026   6.548  1.00 44.92           C  
HETATM  109  C80 LPA B 999      -6.561   8.287   5.698  1.00 41.87           C  
HETATM  110  C81 LPA B 999      -0.628  13.118  13.478  1.00 77.05           C  
HETATM  111  C82 LPA B 999       0.797  13.360  12.986  1.00 76.78           C  
HETATM  112  C83 LPA B 999       1.349  12.305  11.997  1.00 73.49           C  
HETATM  113  C84 LPA B 999       0.414  11.927  10.825  1.00 67.72           C  
HETATM  114  C85 LPA B 999       1.111  11.130   9.714  1.00 62.01           C  
HETATM  115  C86 LPA B 999       1.997  11.989   8.798  1.00 56.94           C  
HETATM  116  C87 LPA B 999       2.739  11.151   7.745  1.00 53.37           C  
HETATM  117  C88 LPA B 999       3.362  12.021   6.642  1.00 52.95           C  
HETATM  118  C89 LPA B 999       4.194  11.257   5.594  1.00 54.40           C  
HETATM  119  C90 LPA B 999       3.463  10.101   4.889  1.00 55.83           C  
HETATM  120  C91 LPA B 999       2.131  10.480   4.236  1.00 59.81           C  
HETATM  121  C92 LPA B 999       1.444   9.270   3.602  1.00 63.59           C  
HETATM  122  HN1 LPA B 999      -5.993   4.662  17.963  1.00 51.65           H  
HETATM  123  HN2 LPA B 999      -3.341  11.386  17.060  1.00 41.06           H  
HETATM  124  HC1 LPA B 999      -3.210  11.824  20.051  1.00 44.10           H  
HETATM  125 HC15 LPA B 999      -7.084   6.580  19.526  1.00 49.55           H  
HETATM  126 HC16 LPA B 999      -4.385  11.382  14.382  1.00 37.72           H  
HETATM  127  HC2 LPA B 999      -5.653  12.637  18.418  1.00 42.37           H  
HETATM  128  HC3 LPA B 999      -2.796  13.643  18.491  1.00 42.35           H  
HETATM  129 HC30 LPA B 999      -3.182  13.051  13.452  1.00 42.58           H  
HETATM  130  HC4 LPA B 999      -5.408  14.954  19.236  1.00 46.55           H  
HETATM  131 HC42 LPA B 999      -5.700   7.556  17.727  1.00 48.88           H  
HETATM  132 HC45 LPA B 999      -5.832   2.471  14.301  1.00 56.74           H  
HETATM  133  HC5 LPA B 999      -3.115  13.955  21.002  1.00 46.60           H  
HETATM  134 HC55 LPA B 999      -3.446   6.040  19.138  1.00 47.15           H  
HETATM  135 HC56 LPA B 999      -3.774   8.983  18.488  1.00 47.34           H  
HETATM  136 HC57 LPA B 999      -4.035   7.704  21.249  1.00 48.40           H  
HETATM  137 HC61 LPA B 999      -1.808   3.664  15.037  1.00 44.27           H  
HETATM  138 HO10 LPA B 999      -3.878   3.512  16.055  1.00 61.83           H  
HETATM  139 HO14 LPA B 999      -1.635   8.272  18.699  1.00 46.59           H  
HETATM  140 HO17 LPA B 999       0.672   3.785  15.177  1.00 46.12           H  
HETATM  141  HO6 LPA B 999      -4.964  13.477  23.170  1.00 51.44           H  
HETATM  142 H101 LPA B 999      -4.886   9.848   4.220  1.00 39.90           H  
HETATM  143 H102 LPA B 999      -6.424   9.900   3.428  1.00 39.90           H  
HETATM  144 H111 LPA B 999      -4.106   8.276   2.304  1.00 39.95           H  
HETATM  145 H112 LPA B 999      -4.274   9.975   1.976  1.00 39.95           H  
HETATM  146 H121 LPA B 999      -6.497   9.617   0.919  1.00 40.67           H  
HETATM  147 H122 LPA B 999      -5.270   8.626   0.140  1.00 40.67           H  
HETATM  148 H123 LPA B 999      -6.401   7.897   1.278  1.00 40.67           H  
HETATM  149 H131 LPA B 999      -0.173  10.458   2.820  1.00 66.14           H  
HETATM  150 H132 LPA B 999      -0.518   9.704   4.359  1.00 66.14           H  
HETATM  151 H141 LPA B 999      -0.392   8.289   1.654  1.00 69.54           H  
HETATM  152 H142 LPA B 999      -0.573   7.445   3.184  1.00 69.54           H  
HETATM  153 H143 LPA B 999      -1.819   8.569   2.657  1.00 69.54           H  
HETATM  154 H171 LPA B 999      -2.424   9.930  14.274  1.00 35.74           H  
HETATM  155 H172 LPA B 999      -3.008  10.376  12.715  1.00 35.74           H  
HETATM  156 H181 LPA B 999      -3.996   7.732  13.783  1.00 33.28           H  
HETATM  157 H182 LPA B 999      -2.300   7.816  13.454  1.00 33.28           H  
HETATM  158 H191 LPA B 999      -4.252   8.693  11.305  1.00 30.88           H  
HETATM  159 H192 LPA B 999      -3.970   7.001  11.594  1.00 30.88           H  
HETATM  160 H201 LPA B 999      -1.507   7.370  11.204  1.00 30.04           H  
HETATM  161 H202 LPA B 999      -1.847   9.048  10.841  1.00 30.04           H  
HETATM  162 H211 LPA B 999      -3.467   8.153   9.006  1.00 29.25           H  
HETATM  163 H212 LPA B 999      -2.801   6.588   9.284  1.00 29.25           H  
HETATM  164 H221 LPA B 999      -1.073   8.995   8.543  1.00 28.90           H  
HETATM  165 H222 LPA B 999      -1.815   7.970   7.355  1.00 28.90           H  
HETATM  166 H231 LPA B 999      -0.596   5.998   8.268  1.00 29.25           H  
HETATM  167 H232 LPA B 999       0.196   7.013   9.449  1.00 29.25           H  
HETATM  168 H241 LPA B 999       1.252   8.331   7.583  1.00 29.69           H  
HETATM  169 H242 LPA B 999       0.418   7.345   6.411  1.00 29.69           H  
HETATM  170 H251 LPA B 999       2.690   6.485   6.610  1.00 29.79           H  
HETATM  171 H252 LPA B 999       2.570   6.385   8.365  1.00 29.79           H  
HETATM  172 H253 LPA B 999       1.632   5.298   7.348  1.00 29.79           H  
HETATM  173 H261 LPA B 999      -7.848   2.978   2.797  1.00 48.54           H  
HETATM  174 H262 LPA B 999      -8.962   4.159   3.427  1.00 48.54           H  
HETATM  175 H271 LPA B 999     -10.080   2.141   2.423  1.00 47.88           H  
HETATM  176 H272 LPA B 999      -9.332   1.109   3.636  1.00 47.88           H  
HETATM  177 H273 LPA B 999     -10.517   2.325   4.114  1.00 47.88           H  
HETATM  178 H291 LPA B 999      -2.850  15.760  14.843  1.00 42.66           H  
HETATM  179 H292 LPA B 999      -4.402  14.980  14.661  1.00 42.66           H  
HETATM  180 H311 LPA B 999      -3.252  15.852  12.284  1.00 36.76           H  
HETATM  181 H312 LPA B 999      -4.561  14.687  12.320  1.00 36.76           H  
HETATM  182 H321 LPA B 999      -1.964  14.372  10.750  1.00 33.36           H  
HETATM  183 H322 LPA B 999      -3.484  14.919  10.100  1.00 33.36           H  
HETATM  184 H331 LPA B 999      -4.515  12.718  10.662  1.00 31.44           H  
HETATM  185 H332 LPA B 999      -2.992  12.147  11.298  1.00 31.44           H  
HETATM  186 H341 LPA B 999      -1.942  12.274   9.113  1.00 30.41           H  
HETATM  187 H342 LPA B 999      -3.258  13.207   8.470  1.00 30.41           H  
HETATM  188 H351 LPA B 999      -4.805  11.249   8.685  1.00 30.31           H  
HETATM  189 H352 LPA B 999      -3.531  10.334   9.443  1.00 30.31           H  
HETATM  190 H361 LPA B 999      -3.587   9.631   7.128  1.00 30.82           H  
HETATM  191 H362 LPA B 999      -2.148  10.592   7.336  1.00 30.82           H  
HETATM  192 H371 LPA B 999      -3.690  12.599   6.483  1.00 30.96           H  
HETATM  193 H372 LPA B 999      -4.733  11.329   5.931  1.00 30.96           H  
HETATM  194 H381 LPA B 999      -2.743  10.398   4.613  1.00 31.30           H  
HETATM  195 H382 LPA B 999      -1.783  11.721   5.217  1.00 31.30           H  
HETATM  196 H391 LPA B 999      -3.519  13.323   4.178  1.00 32.74           H  
HETATM  197 H392 LPA B 999      -4.234  11.937   3.415  1.00 32.74           H  
HETATM  198 H401 LPA B 999      -2.162  11.440   2.237  1.00 34.65           H  
HETATM  199 H402 LPA B 999      -1.309  12.731   3.051  1.00 34.65           H  
HETATM  200 H411 LPA B 999      -3.706  13.130   1.185  1.00 36.19           H  
HETATM  201 H412 LPA B 999      -2.810  14.431   1.973  1.00 36.19           H  
HETATM  202 H413 LPA B 999      -2.030  13.399   0.770  1.00 36.19           H  
HETATM  203 H441 LPA B 999      -7.152   4.484  14.767  1.00 56.44           H  
HETATM  204 H442 LPA B 999      -6.873   3.557  16.208  1.00 56.44           H  
HETATM  205 H461 LPA B 999      -3.856   3.310  13.129  1.00 51.43           H  
HETATM  206 H462 LPA B 999      -3.966   4.848  13.919  1.00 51.43           H  
HETATM  207 H471 LPA B 999      -4.792   4.941  11.614  1.00 46.39           H  
HETATM  208 H472 LPA B 999      -6.045   5.399  12.731  1.00 46.39           H  
HETATM  209 H481 LPA B 999      -7.102   3.165  12.495  1.00 43.14           H  
HETATM  210 H482 LPA B 999      -5.767   2.597  11.526  1.00 43.14           H  
HETATM  211 H491 LPA B 999      -6.334   4.107   9.701  1.00 41.83           H  
HETATM  212 H492 LPA B 999      -7.534   4.927  10.660  1.00 41.83           H  
HETATM  213 H501 LPA B 999      -8.891   2.853  10.827  1.00 43.05           H  
HETATM  214 H502 LPA B 999      -7.674   1.961   9.961  1.00 43.05           H  
HETATM  215 H511 LPA B 999      -9.284   4.240   8.745  1.00 44.51           H  
HETATM  216 H512 LPA B 999      -9.664   2.551   8.595  1.00 44.51           H  
HETATM  217 H521 LPA B 999      -7.398   2.216   7.487  1.00 44.40           H  
HETATM  218 H522 LPA B 999      -7.168   3.948   7.529  1.00 44.40           H  
HETATM  219 H531 LPA B 999      -9.202   4.290   6.128  1.00 45.54           H  
HETATM  220 H532 LPA B 999      -9.520   2.571   6.167  1.00 45.54           H  
HETATM  221 H541 LPA B 999      -7.308   2.161   5.021  1.00 47.54           H  
HETATM  222 H542 LPA B 999      -7.043   3.873   4.932  1.00 47.54           H  
HETATM  223 H581 LPA B 999      -3.386  10.054  21.324  1.00 48.05           H  
HETATM  224 H582 LPA B 999      -5.025   9.887  21.898  1.00 48.05           H  
HETATM  225 H601 LPA B 999      -1.006   6.558  15.666  1.00 45.66           H  
HETATM  226 H602 LPA B 999      -2.457   6.177  14.780  1.00 45.66           H  
HETATM  227 H621 LPA B 999       0.077   5.413  13.403  1.00 42.98           H  
HETATM  228 H622 LPA B 999      -1.552   5.030  12.935  1.00 42.98           H  
HETATM  229 H631 LPA B 999      -1.005   2.579  12.929  1.00 41.14           H  
HETATM  230 H632 LPA B 999       0.614   2.926  13.413  1.00 41.14           H  
HETATM  231 H641 LPA B 999       0.579   2.508  11.050  1.00 39.26           H  
HETATM  232 H642 LPA B 999       1.083   4.147  11.336  1.00 39.26           H  
HETATM  233 H651 LPA B 999      -0.404   4.079   9.422  1.00 38.78           H  
HETATM  234 H652 LPA B 999      -1.183   4.991  10.676  1.00 38.78           H  
HETATM  235 H661 LPA B 999      -2.508   2.912  11.292  1.00 38.44           H  
HETATM  236 H662 LPA B 999      -1.734   2.072   9.974  1.00 38.44           H  
HETATM  237 H671 LPA B 999      -3.500   4.534   9.630  1.00 38.11           H  
HETATM  238 H672 LPA B 999      -4.085   2.904   9.536  1.00 38.11           H  
HETATM  239 H681 LPA B 999      -2.677   2.398   7.594  1.00 39.84           H  
HETATM  240 H682 LPA B 999      -1.895   3.953   7.690  1.00 39.84           H  
HETATM  241 H691 LPA B 999      -3.995   5.126   7.167  1.00 41.30           H  
HETATM  242 H692 LPA B 999      -4.894   3.640   7.239  1.00 41.30           H  
HETATM  243 H701 LPA B 999      -4.489   4.336   4.900  1.00 43.58           H  
HETATM  244 H702 LPA B 999      -3.847   2.761   5.254  1.00 43.58           H  
HETATM  245 H711 LPA B 999      -2.293   4.037   3.835  1.00 46.36           H  
HETATM  246 H712 LPA B 999      -1.549   3.623   5.345  1.00 46.36           H  
HETATM  247 H721 LPA B 999      -2.691   6.385   4.630  1.00 47.90           H  
HETATM  248 H722 LPA B 999      -2.008   5.972   6.200  1.00 47.90           H  
HETATM  249 H723 LPA B 999      -0.989   5.948   4.781  1.00 47.90           H  
HETATM  250 H741 LPA B 999      -6.107  10.384  10.484  1.00 54.15           H  
HETATM  251 H742 LPA B 999      -7.657  10.865  11.113  1.00 54.15           H  
HETATM  252 H751 LPA B 999      -7.876   8.676  12.282  1.00 50.38           H  
HETATM  253 H752 LPA B 999      -6.317   8.154  11.754  1.00 50.38           H  
HETATM  254 H761 LPA B 999      -8.711   8.699   9.966  1.00 48.36           H  
HETATM  255 H762 LPA B 999      -8.122   7.148  10.458  1.00 48.36           H  
HETATM  256 H771 LPA B 999      -5.974   7.568   9.195  1.00 47.51           H  
HETATM  257 H772 LPA B 999      -6.654   9.061   8.592  1.00 47.51           H  
HETATM  258 H781 LPA B 999      -8.557   7.774   7.553  1.00 47.36           H  
HETATM  259 H782 LPA B 999      -7.924   6.299   8.218  1.00 47.36           H  
HETATM  260 H791 LPA B 999      -7.325   6.289   5.937  1.00 44.92           H  
HETATM  261 H792 LPA B 999      -5.845   6.567   6.806  1.00 44.92           H  
HETATM  262 H801 LPA B 999      -5.932   8.982   6.257  1.00 41.87           H  
HETATM  263 H802 LPA B 999      -7.510   8.797   5.534  1.00 41.87           H  
HETATM  264 H821 LPA B 999       1.432  13.417  13.864  1.00 76.78           H  
HETATM  265 H822 LPA B 999       0.843  14.342  12.527  1.00 76.78           H  
HETATM  266 H831 LPA B 999       1.623  11.398  12.537  1.00 73.49           H  
HETATM  267 H832 LPA B 999       2.288  12.691  11.602  1.00 73.49           H  
HETATM  268 H841 LPA B 999      -0.042  12.813  10.391  1.00 67.72           H  
HETATM  269 H842 LPA B 999      -0.421  11.336  11.202  1.00 67.72           H  
HETATM  270 H851 LPA B 999       0.353  10.644   9.101  1.00 62.01           H  
HETATM  271 H852 LPA B 999       1.701  10.329  10.155  1.00 62.01           H  
HETATM  272 H861 LPA B 999       2.731  12.543   9.382  1.00 56.94           H  
HETATM  273 H862 LPA B 999       1.373  12.734   8.302  1.00 56.94           H  
HETATM  274 H871 LPA B 999       2.041  10.451   7.290  1.00 53.37           H  
HETATM  275 H872 LPA B 999       3.510  10.547   8.227  1.00 53.37           H  
HETATM  276 H881 LPA B 999       3.984  12.787   7.093  1.00 52.95           H  
HETATM  277 H882 LPA B 999       2.569  12.566   6.139  1.00 52.95           H  
HETATM  278 H891 LPA B 999       5.086  10.858   6.075  1.00 54.40           H  
HETATM  279 H892 LPA B 999       4.558  11.962   4.847  1.00 54.40           H  
HETATM  280 H901 LPA B 999       3.252   9.321   5.615  1.00 55.83           H  
HETATM  281 H902 LPA B 999       4.125   9.649   4.151  1.00 55.83           H  
HETATM  282 H911 LPA B 999       2.269  11.253   3.482  1.00 59.81           H  
HETATM  283 H912 LPA B 999       1.472  10.908   4.991  1.00 59.81           H  
HETATM  284 H921 LPA B 999       1.552   8.395   4.246  1.00 63.59           H  
HETATM  285 H922 LPA B 999       1.930   9.019   2.657  1.00 63.59           H  
HETATM  286 H6_1 LPA B 999      -5.842  15.102  21.773  1.00 45.67           H  
HETATM  287 H6_2 LPA B 999      -4.314  15.949  21.934  1.00 45.67           H  
HETATM  288 H8_1 LPA B 999      -5.402   8.875  15.657  1.00 37.97           H  
HETATM  289 H8_2 LPA B 999      -3.772   9.291  16.066  1.00 37.97           H  
HETATM  290 H9_1 LPA B 999      -6.601   7.388   3.722  1.00 41.19           H  
HETATM  291 H9_2 LPA B 999      -5.023   7.381   4.469  1.00 41.19           H  
ATOM    292  N   MET A   1      30.277 -10.032 -12.307  1.00 38.14           N1+
ATOM    293  CA  MET A   1      28.883 -10.593 -12.366  1.00 38.14           C  
ATOM    294  C   MET A   1      27.862  -9.416 -12.427  1.00 38.14           C  
ATOM    295  O   MET A   1      28.189  -8.278 -12.768  1.00 38.14           O  
ATOM    296  CB  MET A   1      28.610 -11.699 -11.307  1.00 38.14           C  
ATOM    297  CG  MET A   1      28.604 -11.269  -9.828  1.00 38.14           C  
ATOM    298  SD  MET A   1      27.912 -12.541  -8.741  1.00 38.14           S  
ATOM    299  CE  MET A   1      26.141 -12.182  -8.864  1.00 38.14           C  
ATOM    300  HA  MET A   1      28.868 -11.051 -13.352  1.00 38.14           H  
ATOM    301  HB2 MET A   1      27.661 -12.185 -11.536  1.00 38.14           H  
ATOM    302  HB3 MET A   1      29.348 -12.494 -11.425  1.00 38.14           H  
ATOM    303  HG2 MET A   1      29.622 -11.066  -9.495  1.00 38.14           H  
ATOM    304  HG3 MET A   1      28.052 -10.344  -9.679  1.00 38.14           H  
ATOM    305  HE1 MET A   1      25.901 -11.250  -8.351  1.00 38.14           H  
ATOM    306  HE2 MET A   1      25.819 -12.111  -9.902  1.00 38.14           H  
ATOM    307  HE3 MET A   1      25.581 -12.984  -8.387  1.00 38.14           H  
ATOM    308  H1  MET A   1      30.485  -9.500 -13.142  1.00 38.14           H  
ATOM    309  H2  MET A   1      30.342  -9.417 -11.507  1.00 38.14           H  
ATOM    310  H3  MET A   1      30.941 -10.785 -12.200  1.00 38.14           H  
ATOM    311  N   MET A   2      26.580  -9.736 -12.167  1.00 39.12           N  
ATOM    312  CA  MET A   2      25.438  -8.813 -12.190  1.00 39.12           C  
ATOM    313  C   MET A   2      25.271  -8.107 -13.549  1.00 39.12           C  
ATOM    314  O   MET A   2      24.896  -6.939 -13.600  1.00 39.12           O  
ATOM    315  CB  MET A   2      25.488  -7.814 -11.008  1.00 39.12           C  
ATOM    316  CG  MET A   2      25.346  -8.464  -9.629  1.00 39.12           C  
ATOM    317  SD  MET A   2      25.369  -7.306  -8.240  1.00 39.12           S  
ATOM    318  CE  MET A   2      23.854  -6.354  -8.535  1.00 39.12           C  
ATOM    319  H   MET A   2      26.350 -10.699 -11.972  1.00 39.12           H  
ATOM    320  HA  MET A   2      24.549  -9.430 -12.076  1.00 39.12           H  
ATOM    321  HB2 MET A   2      26.401  -7.219 -11.047  1.00 39.12           H  
ATOM    322  HB3 MET A   2      24.672  -7.104 -11.106  1.00 39.12           H  
ATOM    323  HG2 MET A   2      24.414  -9.024  -9.579  1.00 39.12           H  
ATOM    324  HG3 MET A   2      26.150  -9.176  -9.471  1.00 39.12           H  
ATOM    325  HE1 MET A   2      23.010  -7.006  -8.755  1.00 39.12           H  
ATOM    326  HE2 MET A   2      23.613  -5.763  -7.652  1.00 39.12           H  
ATOM    327  HE3 MET A   2      23.990  -5.667  -9.366  1.00 39.12           H  
ATOM    328  N   GLN A   3      25.569  -8.817 -14.646  1.00 42.66           N  
ATOM    329  CA  GLN A   3      25.647  -8.256 -15.997  1.00 42.66           C  
ATOM    330  C   GLN A   3      24.333  -7.595 -16.462  1.00 42.66           C  
ATOM    331  O   GLN A   3      24.364  -6.565 -17.140  1.00 42.66           O  
ATOM    332  CB  GLN A   3      26.152  -9.355 -16.949  1.00 42.66           C  
ATOM    333  CG  GLN A   3      26.428  -8.905 -18.397  1.00 42.66           C  
ATOM    334  CD  GLN A   3      27.037 -10.021 -19.246  1.00 42.66           C  
ATOM    335  NE2 GLN A   3      27.316  -9.741 -20.510  1.00 42.66           N  
ATOM    336  OE1 GLN A   3      27.255 -11.135 -18.777  1.00 42.66           O  
ATOM    337  H   GLN A   3      25.842  -9.781 -14.534  1.00 42.66           H  
ATOM    338  HA  GLN A   3      26.400  -7.472 -15.960  1.00 42.66           H  
ATOM    339  HB2 GLN A   3      27.074  -9.769 -16.537  1.00 42.66           H  
ATOM    340  HB3 GLN A   3      25.435 -10.173 -16.975  1.00 42.66           H  
ATOM    341  HG2 GLN A   3      25.507  -8.570 -18.876  1.00 42.66           H  
ATOM    342  HG3 GLN A   3      27.114  -8.058 -18.396  1.00 42.66           H  
ATOM    343 HE21 GLN A   3      27.136  -8.827 -20.897  1.00 42.66           H  
ATOM    344 HE22 GLN A   3      27.721 -10.451 -21.100  1.00 42.66           H  
ATOM    345  N   HID A   4      23.207  -8.161 -16.011  1.00 43.08           N  
ATOM    346  CA  HID A   4      21.862  -7.643 -16.240  1.00 43.08           C  
ATOM    347  C   HID A   4      21.567  -6.260 -15.641  1.00 43.08           C  
ATOM    348  O   HID A   4      20.611  -5.645 -16.095  1.00 43.08           O  
ATOM    349  CB  HID A   4      20.801  -8.682 -15.838  1.00 43.08           C  
ATOM    350  CG  HID A   4      20.691  -9.845 -16.793  1.00 43.08           C  
ATOM    351  CD2 HID A   4      21.526 -10.304 -17.790  1.00 43.08           C  
ATOM    352  ND1 HID A   4      19.578 -10.667 -16.843  1.00 43.08           N  
ATOM    353  CE1 HID A   4      19.777 -11.558 -17.814  1.00 43.08           C  
ATOM    354  NE2 HID A   4      20.941 -11.397 -18.430  1.00 43.08           N  
ATOM    355  H   HID A   4      23.281  -9.000 -15.454  1.00 43.08           H  
ATOM    356  HA  HID A   4      21.768  -7.491 -17.316  1.00 43.08           H  
ATOM    357  HB2 HID A   4      20.993  -9.049 -14.829  1.00 43.08           H  
ATOM    358  HB3 HID A   4      19.820  -8.206 -15.802  1.00 43.08           H  
ATOM    359  HD1 HID A   4      18.744 -10.617 -16.271  1.00 43.08           H  
ATOM    360  HD2 HID A   4      22.491  -9.931 -18.102  1.00 43.08           H  
ATOM    361  HE1 HID A   4      19.063 -12.327 -18.073  1.00 43.08           H  
ATOM    362  N   THR A   5      22.401  -5.730 -14.738  1.00 38.54           N  
ATOM    363  CA  THR A   5      22.307  -4.337 -14.279  1.00 38.54           C  
ATOM    364  C   THR A   5      22.372  -3.328 -15.447  1.00 38.54           C  
ATOM    365  O   THR A   5      21.603  -2.368 -15.461  1.00 38.54           O  
ATOM    366  CB  THR A   5      23.461  -4.000 -13.309  1.00 38.54           C  
ATOM    367  CG2 THR A   5      23.342  -4.749 -11.977  1.00 38.54           C  
ATOM    368  OG1 THR A   5      24.710  -4.321 -13.898  1.00 38.54           O  
ATOM    369  H   THR A   5      23.200  -6.255 -14.406  1.00 38.54           H  
ATOM    370  HA  THR A   5      21.353  -4.199 -13.772  1.00 38.54           H  
ATOM    371  HB  THR A   5      23.472  -2.931 -13.098  1.00 38.54           H  
ATOM    372  HG1 THR A   5      24.892  -5.263 -13.725  1.00 38.54           H  
ATOM    373 HG21 THR A   5      23.178  -5.815 -12.116  1.00 38.54           H  
ATOM    374 HG22 THR A   5      24.235  -4.606 -11.369  1.00 38.54           H  
ATOM    375 HG23 THR A   5      22.494  -4.392 -11.399  1.00 38.54           H  
ATOM    376  N   SER A   6      23.213  -3.608 -16.452  1.00 45.66           N  
ATOM    377  CA  SER A   6      23.281  -2.823 -17.677  1.00 45.66           C  
ATOM    378  C   SER A   6      22.024  -2.985 -18.546  1.00 45.66           C  
ATOM    379  O   SER A   6      21.557  -2.001 -19.112  1.00 45.66           O  
ATOM    380  CB  SER A   6      24.591  -3.130 -18.418  1.00 45.66           C  
ATOM    381  OG  SER A   6      24.656  -4.453 -18.939  1.00 45.66           O  
ATOM    382  H   SER A   6      23.825  -4.408 -16.360  1.00 45.66           H  
ATOM    383  HA  SER A   6      23.320  -1.773 -17.383  1.00 45.66           H  
ATOM    384  HB2 SER A   6      24.693  -2.434 -19.250  1.00 45.66           H  
ATOM    385  HB3 SER A   6      25.438  -2.930 -17.765  1.00 45.66           H  
ATOM    386  HG  SER A   6      24.653  -5.107 -18.221  1.00 45.66           H  
ATOM    387  N   VAL A   7      21.449  -4.194 -18.580  1.00 46.76           N  
ATOM    388  CA  VAL A   7      20.192  -4.485 -19.262  1.00 46.76           C  
ATOM    389  C   VAL A   7      19.021  -3.743 -18.585  1.00 46.76           C  
ATOM    390  O   VAL A   7      18.246  -3.092 -19.279  1.00 46.76           O  
ATOM    391  CB  VAL A   7      19.898  -6.012 -19.327  1.00 46.76           C  
ATOM    392  CG1 VAL A   7      18.560  -6.368 -20.004  1.00 46.76           C  
ATOM    393  CG2 VAL A   7      21.044  -6.771 -20.024  1.00 46.76           C  
ATOM    394  H   VAL A   7      21.846  -4.935 -18.023  1.00 46.76           H  
ATOM    395  HA  VAL A   7      20.272  -4.109 -20.283  1.00 46.76           H  
ATOM    396  HB  VAL A   7      19.826  -6.401 -18.313  1.00 46.76           H  
ATOM    397 HG11 VAL A   7      17.710  -5.996 -19.435  1.00 46.76           H  
ATOM    398 HG12 VAL A   7      18.499  -5.951 -21.009  1.00 46.76           H  
ATOM    399 HG13 VAL A   7      18.435  -7.449 -20.084  1.00 46.76           H  
ATOM    400 HG21 VAL A   7      21.164  -6.442 -21.057  1.00 46.76           H  
ATOM    401 HG22 VAL A   7      22.001  -6.624 -19.523  1.00 46.76           H  
ATOM    402 HG23 VAL A   7      20.854  -7.845 -20.039  1.00 46.76           H  
ATOM    403  N   TRP A   8      18.962  -3.763 -17.248  1.00 42.62           N  
ATOM    404  CA  TRP A   8      17.991  -3.017 -16.441  1.00 42.62           C  
ATOM    405  C   TRP A   8      18.115  -1.493 -16.612  1.00 42.62           C  
ATOM    406  O   TRP A   8      17.105  -0.798 -16.555  1.00 42.62           O  
ATOM    407  CB  TRP A   8      18.106  -3.409 -14.956  1.00 42.62           C  
ATOM    408  CG  TRP A   8      18.065  -4.867 -14.601  1.00 42.62           C  
ATOM    409  CD1 TRP A   8      17.459  -5.843 -15.314  1.00 42.62           C  
ATOM    410  CD2 TRP A   8      18.610  -5.524 -13.415  1.00 42.62           C  
ATOM    411  CE2 TRP A   8      18.331  -6.923 -13.505  1.00 42.62           C  
ATOM    412  CE3 TRP A   8      19.317  -5.086 -12.271  1.00 42.62           C  
ATOM    413  NE1 TRP A   8      17.617  -7.054 -14.676  1.00 42.62           N  
ATOM    414  CZ2 TRP A   8      18.744  -7.836 -12.521  1.00 42.62           C  
ATOM    415  CZ3 TRP A   8      19.759  -5.996 -11.289  1.00 42.62           C  
ATOM    416  CH2 TRP A   8      19.475  -7.369 -11.416  1.00 42.62           C  
ATOM    417  H   TRP A   8      19.617  -4.355 -16.736  1.00 42.62           H  
ATOM    418  HA  TRP A   8      17.000  -3.301 -16.788  1.00 42.62           H  
ATOM    419  HB2 TRP A   8      19.039  -3.017 -14.555  1.00 42.62           H  
ATOM    420  HB3 TRP A   8      17.304  -2.922 -14.403  1.00 42.62           H  
ATOM    421  HD1 TRP A   8      16.957  -5.684 -16.255  1.00 42.62           H  
ATOM    422  HE1 TRP A   8      17.247  -7.924 -15.044  1.00 42.62           H  
ATOM    423  HE3 TRP A   8      19.524  -4.033 -12.150  1.00 42.62           H  
ATOM    424  HZ2 TRP A   8      18.493  -8.882 -12.602  1.00 42.62           H  
ATOM    425  HZ3 TRP A   8      20.304  -5.637 -10.428  1.00 42.62           H  
ATOM    426  HH2 TRP A   8      19.801  -8.067 -10.658  1.00 42.62           H  
ATOM    427  N   TYR A   9      19.340  -1.012 -16.858  1.00 49.11           N  
ATOM    428  CA  TYR A   9      19.647   0.394 -17.128  1.00 49.11           C  
ATOM    429  C   TYR A   9      19.312   0.807 -18.578  1.00 49.11           C  
ATOM    430  O   TYR A   9      19.253   1.999 -18.870  1.00 49.11           O  
ATOM    431  CB  TYR A   9      21.139   0.630 -16.809  1.00 49.11           C  
ATOM    432  CG  TYR A   9      21.531   2.069 -16.541  1.00 49.11           C  
ATOM    433  CD1 TYR A   9      22.222   2.833 -17.505  1.00 49.11           C  
ATOM    434  CD2 TYR A   9      21.188   2.653 -15.307  1.00 49.11           C  
ATOM    435  CE1 TYR A   9      22.571   4.172 -17.231  1.00 49.11           C  
ATOM    436  CE2 TYR A   9      21.526   3.989 -15.041  1.00 49.11           C  
ATOM    437  CZ  TYR A   9      22.226   4.748 -15.992  1.00 49.11           C  
ATOM    438  OH  TYR A   9      22.552   6.039 -15.703  1.00 49.11           O  
ATOM    439  H   TYR A   9      20.130  -1.643 -16.801  1.00 49.11           H  
ATOM    440  HA  TYR A   9      19.041   1.021 -16.470  1.00 49.11           H  
ATOM    441  HB2 TYR A   9      21.395   0.094 -15.897  1.00 49.11           H  
ATOM    442  HB3 TYR A   9      21.770   0.207 -17.591  1.00 49.11           H  
ATOM    443  HD1 TYR A   9      22.481   2.397 -18.460  1.00 49.11           H  
ATOM    444  HD2 TYR A   9      20.630   2.090 -14.573  1.00 49.11           H  
ATOM    445  HE1 TYR A   9      23.100   4.747 -17.977  1.00 49.11           H  
ATOM    446  HE2 TYR A   9      21.203   4.443 -14.120  1.00 49.11           H  
ATOM    447  HH  TYR A   9      22.641   6.594 -16.485  1.00 49.11           H  
ATOM    448  N   ARG A  10      19.116  -0.175 -19.468  1.00 51.42           N  
ATOM    449  CA  ARG A  10      18.717   0.017 -20.863  1.00 51.42           C  
ATOM    450  C   ARG A  10      17.201  -0.200 -21.040  1.00 51.42           C  
ATOM    451  O   ARG A  10      16.607   0.444 -21.904  1.00 51.42           O  
ATOM    452  CB  ARG A  10      19.554  -0.918 -21.758  1.00 51.42           C  
ATOM    453  CG  ARG A  10      21.054  -0.548 -21.760  1.00 51.42           C  
ATOM    454  CD  ARG A  10      21.964  -1.693 -22.237  1.00 51.42           C  
ATOM    455  NE  ARG A  10      23.394  -1.402 -22.009  1.00 51.42           N  
ATOM    456  CZ  ARG A  10      24.426  -2.257 -22.127  1.00 51.42           C  
ATOM    457  NH1 ARG A  10      24.252  -3.531 -22.501  1.00 51.42           N  
ATOM    458  NH2 ARG A  10      25.663  -1.828 -21.863  1.00 51.42           N1+
ATOM    459  H   ARG A  10      19.214  -1.130 -19.153  1.00 51.42           H  
ATOM    460  HA  ARG A  10      18.921   1.044 -21.172  1.00 51.42           H  
ATOM    461  HB2 ARG A  10      19.418  -1.948 -21.425  1.00 51.42           H  
ATOM    462  HB3 ARG A  10      19.181  -0.884 -22.783  1.00 51.42           H  
ATOM    463  HG2 ARG A  10      21.147   0.275 -22.469  1.00 51.42           H  
ATOM    464  HG3 ARG A  10      21.397  -0.138 -20.810  1.00 51.42           H  
ATOM    465  HD2 ARG A  10      21.653  -2.657 -21.834  1.00 51.42           H  
ATOM    466  HD3 ARG A  10      21.875  -1.764 -23.322  1.00 51.42           H  
ATOM    467  HE  ARG A  10      23.593  -0.460 -21.700  1.00 51.42           H  
ATOM    468 HH11 ARG A  10      23.327  -3.882 -22.692  1.00 51.42           H  
ATOM    469 HH12 ARG A  10      25.028  -4.173 -22.549  1.00 51.42           H  
ATOM    470 HH21 ARG A  10      25.832  -0.887 -21.520  1.00 51.42           H  
ATOM    471 HH22 ARG A  10      26.453  -2.451 -21.937  1.00 51.42           H  
ATOM    472  N   ARG A  11      16.586  -1.031 -20.184  1.00 72.54           N  
ATOM    473  CA  ARG A  11      15.143  -1.066 -19.939  1.00 72.54           C  
ATOM    474  C   ARG A  11      14.652   0.259 -19.331  1.00 72.54           C  
ATOM    475  O   ARG A  11      15.436   1.057 -18.822  1.00 72.54           O  
ATOM    476  CB  ARG A  11      14.795  -2.194 -18.938  1.00 72.54           C  
ATOM    477  CG  ARG A  11      14.971  -3.630 -19.447  1.00 72.54           C  
ATOM    478  CD  ARG A  11      14.640  -4.649 -18.342  1.00 72.54           C  
ATOM    479  NE  ARG A  11      14.956  -6.028 -18.749  1.00 72.54           N  
ATOM    480  CZ  ARG A  11      14.942  -7.128 -17.976  1.00 72.54           C  
ATOM    481  NH1 ARG A  11      14.557  -7.099 -16.693  1.00 72.54           N  
ATOM    482  NH2 ARG A  11      15.332  -8.290 -18.505  1.00 72.54           N1+
ATOM    483  H   ARG A  11      17.165  -1.549 -19.533  1.00 72.54           H  
ATOM    484  HA  ARG A  11      14.625  -1.228 -20.885  1.00 72.54           H  
ATOM    485  HB2 ARG A  11      15.378  -2.051 -18.029  1.00 72.54           H  
ATOM    486  HB3 ARG A  11      13.754  -2.098 -18.622  1.00 72.54           H  
ATOM    487  HG2 ARG A  11      14.247  -3.750 -20.254  1.00 72.54           H  
ATOM    488  HG3 ARG A  11      15.946  -3.813 -19.898  1.00 72.54           H  
ATOM    489  HD2 ARG A  11      15.079  -4.378 -17.383  1.00 72.54           H  
ATOM    490  HD3 ARG A  11      13.561  -4.647 -18.186  1.00 72.54           H  
ATOM    491  HE  ARG A  11      15.261  -6.128 -19.707  1.00 72.54           H  
ATOM    492 HH11 ARG A  11      14.246  -6.245 -16.254  1.00 72.54           H  
ATOM    493 HH12 ARG A  11      14.685  -7.911 -16.105  1.00 72.54           H  
ATOM    494 HH21 ARG A  11      15.602  -8.364 -19.474  1.00 72.54           H  
ATOM    495 HH22 ARG A  11      15.443  -9.101 -17.911  1.00 72.54           H  
ATOM    496  N   SER A  12      13.332   0.423 -19.319  1.00 85.53           N  
ATOM    497  CA  SER A  12      12.659   1.383 -18.465  1.00 85.53           C  
ATOM    498  C   SER A  12      11.471   0.669 -17.805  1.00 85.53           C  
ATOM    499  O   SER A  12      11.063  -0.397 -18.279  1.00 85.53           O  
ATOM    500  CB  SER A  12      12.316   2.643 -19.291  1.00 85.53           C  
ATOM    501  OG  SER A  12      11.639   2.340 -20.498  1.00 85.53           O  
ATOM    502  H   SER A  12      12.710  -0.299 -19.656  1.00 85.53           H  
ATOM    503  HA  SER A  12      13.326   1.658 -17.647  1.00 85.53           H  
ATOM    504  HB2 SER A  12      11.709   3.330 -18.704  1.00 85.53           H  
ATOM    505  HB3 SER A  12      13.229   3.183 -19.540  1.00 85.53           H  
ATOM    506  HG  SER A  12      12.273   1.905 -21.077  1.00 85.53           H  
ATOM    507  N   VAL A  13      10.984   1.234 -16.699  1.00 90.80           N  
ATOM    508  CA  VAL A  13       9.849   0.729 -15.937  1.00 90.80           C  
ATOM    509  C   VAL A  13       8.907   1.920 -15.714  1.00 90.80           C  
ATOM    510  O   VAL A  13       9.369   2.978 -15.292  1.00 90.80           O  
ATOM    511  CB  VAL A  13      10.292   0.157 -14.557  1.00 90.80           C  
ATOM    512  CG1 VAL A  13       9.122  -0.275 -13.648  1.00 90.80           C  
ATOM    513  CG2 VAL A  13      11.267  -1.024 -14.731  1.00 90.80           C  
ATOM    514  H   VAL A  13      11.380   2.111 -16.370  1.00 90.80           H  
ATOM    515  HA  VAL A  13       9.328  -0.050 -16.493  1.00 90.80           H  
ATOM    516  HB  VAL A  13      10.835   0.938 -14.019  1.00 90.80           H  
ATOM    517 HG11 VAL A  13       8.475  -0.997 -14.146  1.00 90.80           H  
ATOM    518 HG12 VAL A  13       9.489  -0.739 -12.732  1.00 90.80           H  
ATOM    519 HG13 VAL A  13       8.509   0.569 -13.336  1.00 90.80           H  
ATOM    520 HG21 VAL A  13      11.534  -1.471 -13.772  1.00 90.80           H  
ATOM    521 HG22 VAL A  13      10.836  -1.805 -15.356  1.00 90.80           H  
ATOM    522 HG23 VAL A  13      12.197  -0.709 -15.204  1.00 90.80           H  
ATOM    523  N   SER A  14       7.613   1.767 -16.017  1.00 91.33           N  
ATOM    524  CA  SER A  14       6.618   2.813 -15.764  1.00 91.33           C  
ATOM    525  C   SER A  14       6.337   2.888 -14.242  1.00 91.33           C  
ATOM    526  O   SER A  14       6.168   1.824 -13.634  1.00 91.33           O  
ATOM    527  CB  SER A  14       5.369   2.500 -16.615  1.00 91.33           C  
ATOM    528  OG  SER A  14       4.512   3.622 -16.723  1.00 91.33           O  
ATOM    529  H   SER A  14       7.278   0.879 -16.359  1.00 91.33           H  
ATOM    530  HA  SER A  14       7.055   3.745 -16.116  1.00 91.33           H  
ATOM    531  HB2 SER A  14       5.667   2.232 -17.629  1.00 91.33           H  
ATOM    532  HB3 SER A  14       4.815   1.651 -16.210  1.00 91.33           H  
ATOM    533  HG  SER A  14       4.981   4.295 -17.240  1.00 91.33           H  
ATOM    534  N   PRO A  15       6.378   4.108 -13.644  1.00 91.92           N  
ATOM    535  CA  PRO A  15       6.586   4.311 -12.195  1.00 91.92           C  
ATOM    536  C   PRO A  15       5.658   3.526 -11.268  1.00 91.92           C  
ATOM    537  O   PRO A  15       6.141   2.964 -10.296  1.00 91.92           O  
ATOM    538  CB  PRO A  15       6.444   5.827 -11.977  1.00 91.92           C  
ATOM    539  CG  PRO A  15       5.822   6.373 -13.248  1.00 91.92           C  
ATOM    540  CD  PRO A  15       6.288   5.399 -14.320  1.00 91.92           C  
ATOM    541  HA  PRO A  15       7.610   4.015 -11.960  1.00 91.92           H  
ATOM    542  HB2 PRO A  15       5.852   6.089 -11.098  1.00 91.92           H  
ATOM    543  HB3 PRO A  15       7.431   6.255 -11.822  1.00 91.92           H  
ATOM    544  HG2 PRO A  15       4.737   6.329 -13.156  1.00 91.92           H  
ATOM    545  HG3 PRO A  15       6.096   7.406 -13.454  1.00 91.92           H  
ATOM    546  HD2 PRO A  15       5.590   5.398 -15.154  1.00 91.92           H  
ATOM    547  HD3 PRO A  15       7.275   5.673 -14.691  1.00 91.92           H  
ATOM    548  N   PHE A  16       4.375   3.445 -11.624  1.00 92.06           N  
ATOM    549  CA  PHE A  16       3.291   2.721 -10.950  1.00 92.06           C  
ATOM    550  C   PHE A  16       3.673   1.270 -10.605  1.00 92.06           C  
ATOM    551  O   PHE A  16       3.356   0.792  -9.520  1.00 92.06           O  
ATOM    552  CB  PHE A  16       2.061   2.722 -11.893  1.00 92.06           C  
ATOM    553  CG  PHE A  16       1.898   3.998 -12.705  1.00 92.06           C  
ATOM    554  CD1 PHE A  16       2.561   4.126 -13.945  1.00 92.06           C  
ATOM    555  CD2 PHE A  16       1.299   5.135 -12.131  1.00 92.06           C  
ATOM    556  CE1 PHE A  16       2.581   5.345 -14.604  1.00 92.06           C  
ATOM    557  CE2 PHE A  16       1.331   6.342 -12.812  1.00 92.06           C  
ATOM    558  CZ  PHE A  16       1.967   6.452 -14.040  1.00 92.06           C  
ATOM    559  H   PHE A  16       4.063   3.983 -12.420  1.00 92.06           H  
ATOM    560  HA  PHE A  16       3.056   3.260 -10.031  1.00 92.06           H  
ATOM    561  HB2 PHE A  16       2.112   1.888 -12.594  1.00 92.06           H  
ATOM    562  HB3 PHE A  16       1.157   2.556 -11.306  1.00 92.06           H  
ATOM    563  HD1 PHE A  16       3.078   3.280 -14.374  1.00 92.06           H  
ATOM    564  HD2 PHE A  16       0.816   5.078 -11.166  1.00 92.06           H  
ATOM    565  HE1 PHE A  16       3.092   5.432 -15.550  1.00 92.06           H  
ATOM    566  HE2 PHE A  16       0.844   7.201 -12.387  1.00 92.06           H  
ATOM    567  HZ  PHE A  16       1.990   7.403 -14.548  1.00 92.06           H  
ATOM    568  N   VAL A  17       4.392   0.613 -11.524  1.00 93.42           N  
ATOM    569  CA  VAL A  17       4.839  -0.763 -11.365  1.00 93.42           C  
ATOM    570  C   VAL A  17       6.057  -0.843 -10.428  1.00 93.42           C  
ATOM    571  O   VAL A  17       6.122  -1.747  -9.604  1.00 93.42           O  
ATOM    572  CB  VAL A  17       5.230  -1.386 -12.731  1.00 93.42           C  
ATOM    573  CG1 VAL A  17       5.565  -2.886 -12.637  1.00 93.42           C  
ATOM    574  CG2 VAL A  17       4.127  -1.139 -13.778  1.00 93.42           C  
ATOM    575  H   VAL A  17       4.712   1.097 -12.353  1.00 93.42           H  
ATOM    576  HA  VAL A  17       4.029  -1.351 -10.926  1.00 93.42           H  
ATOM    577  HB  VAL A  17       6.133  -0.896 -13.099  1.00 93.42           H  
ATOM    578 HG11 VAL A  17       4.743  -3.448 -12.194  1.00 93.42           H  
ATOM    579 HG12 VAL A  17       5.759  -3.305 -13.621  1.00 93.42           H  
ATOM    580 HG13 VAL A  17       6.453  -3.077 -12.034  1.00 93.42           H  
ATOM    581 HG21 VAL A  17       4.254  -0.175 -14.270  1.00 93.42           H  
ATOM    582 HG22 VAL A  17       4.088  -1.908 -14.548  1.00 93.42           H  
ATOM    583 HG23 VAL A  17       3.151  -1.118 -13.301  1.00 93.42           H  
ATOM    584  N   LEU A  18       6.975   0.124 -10.539  1.00 95.66           N  
ATOM    585  CA  LEU A  18       8.125   0.299  -9.648  1.00 95.66           C  
ATOM    586  C   LEU A  18       7.666   0.582  -8.202  1.00 95.66           C  
ATOM    587  O   LEU A  18       8.108  -0.091  -7.275  1.00 95.66           O  
ATOM    588  CB  LEU A  18       9.071   1.362 -10.280  1.00 95.66           C  
ATOM    589  CG  LEU A  18       9.901   2.271  -9.346  1.00 95.66           C  
ATOM    590  CD1 LEU A  18      10.847   1.463  -8.443  1.00 95.66           C  
ATOM    591  CD2 LEU A  18      10.651   3.345 -10.155  1.00 95.66           C  
ATOM    592  H   LEU A  18       6.767   0.899 -11.151  1.00 95.66           H  
ATOM    593  HA  LEU A  18       8.669  -0.648  -9.618  1.00 95.66           H  
ATOM    594  HB2 LEU A  18       9.748   0.852 -10.966  1.00 95.66           H  
ATOM    595  HB3 LEU A  18       8.481   2.027 -10.911  1.00 95.66           H  
ATOM    596  HG  LEU A  18       9.210   2.812  -8.698  1.00 95.66           H  
ATOM    597 HD11 LEU A  18      11.899   1.680  -8.627  1.00 95.66           H  
ATOM    598 HD12 LEU A  18      10.643   1.680  -7.396  1.00 95.66           H  
ATOM    599 HD13 LEU A  18      10.719   0.389  -8.571  1.00 95.66           H  
ATOM    600 HD21 LEU A  18      11.685   3.483  -9.835  1.00 95.66           H  
ATOM    601 HD22 LEU A  18      10.674   3.102 -11.217  1.00 95.66           H  
ATOM    602 HD23 LEU A  18      10.161   4.314 -10.051  1.00 95.66           H  
ATOM    603  N   VAL A  19       6.725   1.518  -8.063  1.00 95.72           N  
ATOM    604  CA  VAL A  19       6.045   1.907  -6.833  1.00 95.72           C  
ATOM    605  C   VAL A  19       5.295   0.727  -6.165  1.00 95.72           C  
ATOM    606  O   VAL A  19       5.394   0.566  -4.945  1.00 95.72           O  
ATOM    607  CB  VAL A  19       5.111   3.115  -7.154  1.00 95.72           C  
ATOM    608  CG1 VAL A  19       4.035   3.467  -6.124  1.00 95.72           C  
ATOM    609  CG2 VAL A  19       5.938   4.389  -7.427  1.00 95.72           C  
ATOM    610  H   VAL A  19       6.439   2.034  -8.893  1.00 95.72           H  
ATOM    611  HA  VAL A  19       6.810   2.227  -6.128  1.00 95.72           H  
ATOM    612  HB  VAL A  19       4.571   2.869  -8.069  1.00 95.72           H  
ATOM    613 HG11 VAL A  19       3.387   2.631  -5.867  1.00 95.72           H  
ATOM    614 HG12 VAL A  19       4.485   3.850  -5.215  1.00 95.72           H  
ATOM    615 HG13 VAL A  19       3.388   4.254  -6.510  1.00 95.72           H  
ATOM    616 HG21 VAL A  19       6.426   4.743  -6.518  1.00 95.72           H  
ATOM    617 HG22 VAL A  19       6.720   4.234  -8.168  1.00 95.72           H  
ATOM    618 HG23 VAL A  19       5.305   5.201  -7.787  1.00 95.72           H  
ATOM    619  N   ALA A  20       4.647  -0.126  -6.977  1.00 96.17           N  
ATOM    620  CA  ALA A  20       4.073  -1.404  -6.549  1.00 96.17           C  
ATOM    621  C   ALA A  20       5.137  -2.431  -6.130  1.00 96.17           C  
ATOM    622  O   ALA A  20       4.959  -3.107  -5.122  1.00 96.17           O  
ATOM    623  CB  ALA A  20       3.171  -1.977  -7.655  1.00 96.17           C  
ATOM    624  H   ALA A  20       4.521   0.122  -7.951  1.00 96.17           H  
ATOM    625  HA  ALA A  20       3.454  -1.222  -5.673  1.00 96.17           H  
ATOM    626  HB1 ALA A  20       2.673  -2.887  -7.317  1.00 96.17           H  
ATOM    627  HB2 ALA A  20       2.395  -1.268  -7.941  1.00 96.17           H  
ATOM    628  HB3 ALA A  20       3.736  -2.228  -8.551  1.00 96.17           H  
ATOM    629  N   SER A  21       6.238  -2.525  -6.880  1.00 96.74           N  
ATOM    630  CA  SER A  21       7.330  -3.461  -6.605  1.00 96.74           C  
ATOM    631  C   SER A  21       8.043  -3.144  -5.278  1.00 96.74           C  
ATOM    632  O   SER A  21       8.287  -4.054  -4.484  1.00 96.74           O  
ATOM    633  CB  SER A  21       8.308  -3.462  -7.793  1.00 96.74           C  
ATOM    634  OG  SER A  21       7.644  -3.822  -8.990  1.00 96.74           O  
ATOM    635  H   SER A  21       6.323  -1.944  -7.704  1.00 96.74           H  
ATOM    636  HA  SER A  21       6.904  -4.459  -6.498  1.00 96.74           H  
ATOM    637  HB2 SER A  21       8.788  -2.492  -7.918  1.00 96.74           H  
ATOM    638  HB3 SER A  21       9.104  -4.185  -7.624  1.00 96.74           H  
ATOM    639  HG  SER A  21       7.008  -3.119  -9.213  1.00 96.74           H  
ATOM    640  N   VAL A  22       8.288  -1.851  -5.026  1.00 97.91           N  
ATOM    641  CA  VAL A  22       8.771  -1.346  -3.745  1.00 97.91           C  
ATOM    642  C   VAL A  22       7.764  -1.643  -2.613  1.00 97.91           C  
ATOM    643  O   VAL A  22       8.176  -2.153  -1.573  1.00 97.91           O  
ATOM    644  CB  VAL A  22       9.080   0.180  -3.809  1.00 97.91           C  
ATOM    645  CG1 VAL A  22       9.376   0.823  -2.438  1.00 97.91           C  
ATOM    646  CG2 VAL A  22      10.249   0.477  -4.765  1.00 97.91           C  
ATOM    647  H   VAL A  22       8.082  -1.155  -5.739  1.00 97.91           H  
ATOM    648  HA  VAL A  22       9.693  -1.877  -3.503  1.00 97.91           H  
ATOM    649  HB  VAL A  22       8.204   0.683  -4.223  1.00 97.91           H  
ATOM    650 HG11 VAL A  22       9.888   1.779  -2.535  1.00 97.91           H  
ATOM    651 HG12 VAL A  22       8.460   0.998  -1.874  1.00 97.91           H  
ATOM    652 HG13 VAL A  22      10.020   0.182  -1.837  1.00 97.91           H  
ATOM    653 HG21 VAL A  22      11.205   0.203  -4.323  1.00 97.91           H  
ATOM    654 HG22 VAL A  22      10.162  -0.058  -5.710  1.00 97.91           H  
ATOM    655 HG23 VAL A  22      10.293   1.538  -5.003  1.00 97.91           H  
ATOM    656  N   ALA A  23       6.466  -1.401  -2.857  1.00 98.12           N  
ATOM    657  CA  ALA A  23       5.397  -1.704  -1.908  1.00 98.12           C  
ATOM    658  C   ALA A  23       5.291  -3.196  -1.541  1.00 98.12           C  
ATOM    659  O   ALA A  23       5.180  -3.492  -0.352  1.00 98.12           O  
ATOM    660  CB  ALA A  23       4.059  -1.143  -2.404  1.00 98.12           C  
ATOM    661  H   ALA A  23       6.188  -0.982  -3.736  1.00 98.12           H  
ATOM    662  HA  ALA A  23       5.643  -1.176  -0.985  1.00 98.12           H  
ATOM    663  HB1 ALA A  23       3.236  -1.437  -1.752  1.00 98.12           H  
ATOM    664  HB2 ALA A  23       4.084  -0.054  -2.426  1.00 98.12           H  
ATOM    665  HB3 ALA A  23       3.817  -1.488  -3.405  1.00 98.12           H  
ATOM    666  N   VAL A  24       5.376  -4.113  -2.521  1.00 97.88           N  
ATOM    667  CA  VAL A  24       5.416  -5.559  -2.263  1.00 97.88           C  
ATOM    668  C   VAL A  24       6.687  -5.977  -1.497  1.00 97.88           C  
ATOM    669  O   VAL A  24       6.591  -6.781  -0.570  1.00 97.88           O  
ATOM    670  CB  VAL A  24       5.280  -6.443  -3.542  1.00 97.88           C  
ATOM    671  CG1 VAL A  24       5.554  -7.949  -3.316  1.00 97.88           C  
ATOM    672  CG2 VAL A  24       3.889  -6.294  -4.175  1.00 97.88           C  
ATOM    673  H   VAL A  24       5.413  -3.805  -3.491  1.00 97.88           H  
ATOM    674  HA  VAL A  24       4.565  -5.791  -1.619  1.00 97.88           H  
ATOM    675  HB  VAL A  24       6.006  -6.099  -4.282  1.00 97.88           H  
ATOM    676 HG11 VAL A  24       6.616  -8.154  -3.190  1.00 97.88           H  
ATOM    677 HG12 VAL A  24       5.044  -8.317  -2.425  1.00 97.88           H  
ATOM    678 HG13 VAL A  24       5.215  -8.556  -4.153  1.00 97.88           H  
ATOM    679 HG21 VAL A  24       3.098  -6.418  -3.436  1.00 97.88           H  
ATOM    680 HG22 VAL A  24       3.769  -5.320  -4.641  1.00 97.88           H  
ATOM    681 HG23 VAL A  24       3.714  -7.038  -4.948  1.00 97.88           H  
ATOM    682  N   PHE A  25       7.843  -5.403  -1.855  1.00 98.44           N  
ATOM    683  CA  PHE A  25       9.101  -5.659  -1.156  1.00 98.44           C  
ATOM    684  C   PHE A  25       9.046  -5.191   0.308  1.00 98.44           C  
ATOM    685  O   PHE A  25       9.383  -5.966   1.205  1.00 98.44           O  
ATOM    686  CB  PHE A  25      10.276  -5.054  -1.945  1.00 98.44           C  
ATOM    687  CG  PHE A  25      11.653  -5.379  -1.394  1.00 98.44           C  
ATOM    688  CD1 PHE A  25      12.222  -4.560  -0.401  1.00 98.44           C  
ATOM    689  CD2 PHE A  25      12.302  -6.588  -1.727  1.00 98.44           C  
ATOM    690  CE1 PHE A  25      13.431  -4.908   0.175  1.00 98.44           C  
ATOM    691  CE2 PHE A  25      13.524  -6.910  -1.157  1.00 98.44           C  
ATOM    692  CZ  PHE A  25      14.092  -6.067  -0.215  1.00 98.44           C  
ATOM    693  H   PHE A  25       7.870  -4.759  -2.640  1.00 98.44           H  
ATOM    694  HA  PHE A  25       9.241  -6.740  -1.127  1.00 98.44           H  
ATOM    695  HB2 PHE A  25      10.227  -5.406  -2.972  1.00 98.44           H  
ATOM    696  HB3 PHE A  25      10.169  -3.970  -2.004  1.00 98.44           H  
ATOM    697  HD1 PHE A  25      11.715  -3.664  -0.071  1.00 98.44           H  
ATOM    698  HD2 PHE A  25      11.874  -7.274  -2.437  1.00 98.44           H  
ATOM    699  HE1 PHE A  25      13.837  -4.261   0.937  1.00 98.44           H  
ATOM    700  HE2 PHE A  25      14.031  -7.818  -1.446  1.00 98.44           H  
ATOM    701  HZ  PHE A  25      15.042  -6.336   0.223  1.00 98.44           H  
ATOM    702  N   LEU A  26       8.543  -3.970   0.537  1.00 98.38           N  
ATOM    703  CA  LEU A  26       8.293  -3.428   1.871  1.00 98.38           C  
ATOM    704  C   LEU A  26       7.294  -4.280   2.662  1.00 98.38           C  
ATOM    705  O   LEU A  26       7.585  -4.607   3.809  1.00 98.38           O  
ATOM    706  CB  LEU A  26       7.807  -1.967   1.785  1.00 98.38           C  
ATOM    707  CG  LEU A  26       8.919  -0.960   1.441  1.00 98.38           C  
ATOM    708  CD1 LEU A  26       8.330   0.437   1.178  1.00 98.38           C  
ATOM    709  CD2 LEU A  26      10.029  -0.930   2.509  1.00 98.38           C  
ATOM    710  H   LEU A  26       8.303  -3.370  -0.251  1.00 98.38           H  
ATOM    711  HA  LEU A  26       9.235  -3.474   2.419  1.00 98.38           H  
ATOM    712  HB2 LEU A  26       6.994  -1.901   1.061  1.00 98.38           H  
ATOM    713  HB3 LEU A  26       7.371  -1.669   2.740  1.00 98.38           H  
ATOM    714  HG  LEU A  26       9.374  -1.284   0.506  1.00 98.38           H  
ATOM    715 HD11 LEU A  26       8.304   1.043   2.083  1.00 98.38           H  
ATOM    716 HD12 LEU A  26       8.927   0.970   0.439  1.00 98.38           H  
ATOM    717 HD13 LEU A  26       7.309   0.389   0.797  1.00 98.38           H  
ATOM    718 HD21 LEU A  26       9.758  -1.481   3.409  1.00 98.38           H  
ATOM    719 HD22 LEU A  26      10.946  -1.379   2.125  1.00 98.38           H  
ATOM    720 HD23 LEU A  26      10.270   0.083   2.822  1.00 98.38           H  
ATOM    721  N   THR A  27       6.181  -4.674   2.024  1.00 98.12           N  
ATOM    722  CA  THR A  27       5.191  -5.603   2.570  1.00 98.12           C  
ATOM    723  C   THR A  27       5.849  -6.906   3.060  1.00 98.12           C  
ATOM    724  O   THR A  27       5.751  -7.210   4.248  1.00 98.12           O  
ATOM    725  CB  THR A  27       4.074  -5.949   1.544  1.00 98.12           C  
ATOM    726  CG2 THR A  27       3.014  -6.975   1.978  1.00 98.12           C  
ATOM    727  OG1 THR A  27       3.405  -4.760   1.197  1.00 98.12           O  
ATOM    728  H   THR A  27       6.018  -4.347   1.077  1.00 98.12           H  
ATOM    729  HA  THR A  27       4.716  -5.113   3.419  1.00 98.12           H  
ATOM    730  HB  THR A  27       4.520  -6.333   0.632  1.00 98.12           H  
ATOM    731  HG1 THR A  27       4.010  -4.214   0.666  1.00 98.12           H  
ATOM    732 HG21 THR A  27       3.444  -7.967   2.114  1.00 98.12           H  
ATOM    733 HG22 THR A  27       2.528  -6.684   2.906  1.00 98.12           H  
ATOM    734 HG23 THR A  27       2.237  -7.073   1.220  1.00 98.12           H  
ATOM    735  N   ALA A  28       6.561  -7.594   2.158  1.00 96.68           N  
ATOM    736  CA  ALA A  28       7.119  -8.917   2.391  1.00 96.68           C  
ATOM    737  C   ALA A  28       8.271  -8.972   3.402  1.00 96.68           C  
ATOM    738  O   ALA A  28       8.360  -9.962   4.123  1.00 96.68           O  
ATOM    739  CB  ALA A  28       7.545  -9.523   1.045  1.00 96.68           C  
ATOM    740  H   ALA A  28       6.659  -7.229   1.212  1.00 96.68           H  
ATOM    741  HA  ALA A  28       6.318  -9.522   2.813  1.00 96.68           H  
ATOM    742  HB1 ALA A  28       6.733  -9.495   0.318  1.00 96.68           H  
ATOM    743  HB2 ALA A  28       8.391  -8.986   0.612  1.00 96.68           H  
ATOM    744  HB3 ALA A  28       7.832 -10.568   1.166  1.00 96.68           H  
ATOM    745  N   THR A  29       9.141  -7.957   3.426  1.00 97.71           N  
ATOM    746  CA  THR A  29      10.389  -8.029   4.186  1.00 97.71           C  
ATOM    747  C   THR A  29      10.303  -7.380   5.582  1.00 97.71           C  
ATOM    748  O   THR A  29      10.949  -7.875   6.505  1.00 97.71           O  
ATOM    749  CB  THR A  29      11.543  -7.346   3.405  1.00 97.71           C  
ATOM    750  CG2 THR A  29      11.817  -8.028   2.062  1.00 97.71           C  
ATOM    751  OG1 THR A  29      11.295  -5.973   3.151  1.00 97.71           O  
ATOM    752  H   THR A  29       9.034  -7.175   2.789  1.00 97.71           H  
ATOM    753  HA  THR A  29      10.676  -9.072   4.341  1.00 97.71           H  
ATOM    754  HB  THR A  29      12.452  -7.418   4.003  1.00 97.71           H  
ATOM    755  HG1 THR A  29      10.709  -5.907   2.377  1.00 97.71           H  
ATOM    756 HG21 THR A  29      10.999  -7.919   1.351  1.00 97.71           H  
ATOM    757 HG22 THR A  29      12.720  -7.633   1.598  1.00 97.71           H  
ATOM    758 HG23 THR A  29      11.962  -9.091   2.216  1.00 97.71           H  
ATOM    759  N   ALA A  30       9.541  -6.289   5.738  1.00 97.89           N  
ATOM    760  CA  ALA A  30       9.704  -5.402   6.892  1.00 97.89           C  
ATOM    761  C   ALA A  30       8.700  -5.655   8.037  1.00 97.89           C  
ATOM    762  O   ALA A  30       8.854  -5.098   9.125  1.00 97.89           O  
ATOM    763  CB  ALA A  30       9.636  -3.956   6.383  1.00 97.89           C  
ATOM    764  H   ALA A  30       9.040  -5.913   4.940  1.00 97.89           H  
ATOM    765  HA  ALA A  30      10.701  -5.539   7.311  1.00 97.89           H  
ATOM    766  HB1 ALA A  30       8.688  -3.761   5.888  1.00 97.89           H  
ATOM    767  HB2 ALA A  30       9.736  -3.231   7.188  1.00 97.89           H  
ATOM    768  HB3 ALA A  30      10.432  -3.757   5.665  1.00 97.89           H  
ATOM    769  N   ASN A  31       7.679  -6.478   7.786  1.00 97.97           N  
ATOM    770  CA  ASN A  31       6.481  -6.576   8.630  1.00 97.97           C  
ATOM    771  C   ASN A  31       6.359  -7.946   9.294  1.00 97.97           C  
ATOM    772  O   ASN A  31       5.248  -8.384   9.593  1.00 97.97           O  
ATOM    773  CB  ASN A  31       5.233  -6.273   7.783  1.00 97.97           C  
ATOM    774  CG  ASN A  31       5.355  -4.901   7.155  1.00 97.97           C  
ATOM    775  ND2 ASN A  31       5.615  -4.841   5.865  1.00 97.97           N  
ATOM    776  OD1 ASN A  31       5.309  -3.898   7.848  1.00 97.97           O  
ATOM    777  H   ASN A  31       7.646  -6.920   6.877  1.00 97.97           H  
ATOM    778  HA  ASN A  31       6.509  -5.859   9.454  1.00 97.97           H  
ATOM    779  HB2 ASN A  31       5.079  -7.038   7.020  1.00 97.97           H  
ATOM    780  HB3 ASN A  31       4.339  -6.261   8.402  1.00 97.97           H  
ATOM    781 HD21 ASN A  31       5.721  -5.689   5.311  1.00 97.97           H  
ATOM    782 HD22 ASN A  31       5.911  -3.964   5.464  1.00 97.97           H  
ATOM    783  N   LEU A  32       7.486  -8.628   9.520  1.00 95.90           N  
ATOM    784  CA  LEU A  32       7.486 -10.027   9.941  1.00 95.90           C  
ATOM    785  C   LEU A  32       6.895 -10.243  11.343  1.00 95.90           C  
ATOM    786  O   LEU A  32       6.197 -11.235  11.541  1.00 95.90           O  
ATOM    787  CB  LEU A  32       8.881 -10.654   9.781  1.00 95.90           C  
ATOM    788  CG  LEU A  32       9.605 -10.324   8.455  1.00 95.90           C  
ATOM    789  CD1 LEU A  32      10.889 -11.147   8.332  1.00 95.90           C  
ATOM    790  CD2 LEU A  32       8.733 -10.477   7.193  1.00 95.90           C  
ATOM    791  H   LEU A  32       8.373  -8.219   9.258  1.00 95.90           H  
ATOM    792  HA  LEU A  32       6.817 -10.559   9.266  1.00 95.90           H  
ATOM    793  HB2 LEU A  32       9.515 -10.364  10.618  1.00 95.90           H  
ATOM    794  HB3 LEU A  32       8.774 -11.731   9.872  1.00 95.90           H  
ATOM    795  HG  LEU A  32       9.918  -9.280   8.498  1.00 95.90           H  
ATOM    796 HD11 LEU A  32      10.708 -12.213   8.479  1.00 95.90           H  
ATOM    797 HD12 LEU A  32      11.348 -11.013   7.352  1.00 95.90           H  
ATOM    798 HD13 LEU A  32      11.610 -10.824   9.079  1.00 95.90           H  
ATOM    799 HD21 LEU A  32       7.814 -11.026   7.370  1.00 95.90           H  
ATOM    800 HD22 LEU A  32       8.455  -9.502   6.793  1.00 95.90           H  
ATOM    801 HD23 LEU A  32       9.253 -11.004   6.396  1.00 95.90           H  
ATOM    802  N   THR A  33       7.089  -9.279  12.255  1.00 94.61           N  
ATOM    803  CA  THR A  33       6.400  -9.266  13.549  1.00 94.61           C  
ATOM    804  C   THR A  33       4.885  -9.021  13.415  1.00 94.61           C  
ATOM    805  O   THR A  33       4.118  -9.664  14.127  1.00 94.61           O  
ATOM    806  CB  THR A  33       6.965  -8.202  14.521  1.00 94.61           C  
ATOM    807  CG2 THR A  33       6.420  -8.270  15.956  1.00 94.61           C  
ATOM    808  OG1 THR A  33       8.348  -8.409  14.655  1.00 94.61           O  
ATOM    809  H   THR A  33       7.714  -8.515  12.038  1.00 94.61           H  
ATOM    810  HA  THR A  33       6.535 -10.248  14.008  1.00 94.61           H  
ATOM    811  HB  THR A  33       6.798  -7.201  14.118  1.00 94.61           H  
ATOM    812  HG1 THR A  33       8.802  -8.196  13.826  1.00 94.61           H  
ATOM    813 HG21 THR A  33       6.894  -7.518  16.589  1.00 94.61           H  
ATOM    814 HG22 THR A  33       5.347  -8.096  16.000  1.00 94.61           H  
ATOM    815 HG23 THR A  33       6.613  -9.244  16.406  1.00 94.61           H  
ATOM    816  N   PHE A  34       4.465  -8.156  12.476  1.00 96.42           N  
ATOM    817  CA  PHE A  34       3.054  -7.968  12.129  1.00 96.42           C  
ATOM    818  C   PHE A  34       2.434  -9.286  11.655  1.00 96.42           C  
ATOM    819  O   PHE A  34       1.527  -9.790  12.312  1.00 96.42           O  
ATOM    820  CB  PHE A  34       2.853  -6.764  11.172  1.00 96.42           C  
ATOM    821  CG  PHE A  34       1.600  -6.767  10.311  1.00 96.42           C  
ATOM    822  CD1 PHE A  34       0.373  -6.312  10.840  1.00 96.42           C  
ATOM    823  CD2 PHE A  34       1.615  -7.367   9.033  1.00 96.42           C  
ATOM    824  CE1 PHE A  34      -0.778  -6.390  10.070  1.00 96.42           C  
ATOM    825  CE2 PHE A  34       0.450  -7.439   8.285  1.00 96.42           C  
ATOM    826  CZ  PHE A  34      -0.740  -6.948   8.799  1.00 96.42           C  
ATOM    827  H   PHE A  34       5.133  -7.763  11.828  1.00 96.42           H  
ATOM    828  HA  PHE A  34       2.524  -7.716  13.050  1.00 96.42           H  
ATOM    829  HB2 PHE A  34       2.836  -5.843  11.752  1.00 96.42           H  
ATOM    830  HB3 PHE A  34       3.709  -6.653  10.513  1.00 96.42           H  
ATOM    831  HD1 PHE A  34       0.325  -5.884  11.831  1.00 96.42           H  
ATOM    832  HD2 PHE A  34       2.529  -7.775   8.622  1.00 96.42           H  
ATOM    833  HE1 PHE A  34      -1.713  -6.020  10.462  1.00 96.42           H  
ATOM    834  HE2 PHE A  34       0.463  -7.881   7.299  1.00 96.42           H  
ATOM    835  HZ  PHE A  34      -1.639  -7.004   8.202  1.00 96.42           H  
ATOM    836  N   PHE A  35       3.035  -9.868  10.609  1.00 95.65           N  
ATOM    837  CA  PHE A  35       2.662 -11.151  10.027  1.00 95.65           C  
ATOM    838  C   PHE A  35       2.603 -12.299  11.044  1.00 95.65           C  
ATOM    839  O   PHE A  35       1.597 -13.006  11.089  1.00 95.65           O  
ATOM    840  CB  PHE A  35       3.626 -11.503   8.881  1.00 95.65           C  
ATOM    841  CG  PHE A  35       3.479 -10.715   7.594  1.00 95.65           C  
ATOM    842  CD1 PHE A  35       2.216 -10.557   6.989  1.00 95.65           C  
ATOM    843  CD2 PHE A  35       4.628 -10.309   6.886  1.00 95.65           C  
ATOM    844  CE1 PHE A  35       2.111  -9.963   5.740  1.00 95.65           C  
ATOM    845  CE2 PHE A  35       4.505  -9.743   5.629  1.00 95.65           C  
ATOM    846  CZ  PHE A  35       3.252  -9.562   5.060  1.00 95.65           C  
ATOM    847  H   PHE A  35       3.795  -9.371  10.149  1.00 95.65           H  
ATOM    848  HA  PHE A  35       1.652 -11.043   9.635  1.00 95.65           H  
ATOM    849  HB2 PHE A  35       4.650 -11.406   9.240  1.00 95.65           H  
ATOM    850  HB3 PHE A  35       3.508 -12.545   8.606  1.00 95.65           H  
ATOM    851  HD1 PHE A  35       1.325 -10.912   7.479  1.00 95.65           H  
ATOM    852  HD2 PHE A  35       5.614 -10.456   7.295  1.00 95.65           H  
ATOM    853  HE1 PHE A  35       1.138  -9.831   5.293  1.00 95.65           H  
ATOM    854  HE2 PHE A  35       5.396  -9.465   5.088  1.00 95.65           H  
ATOM    855  HZ  PHE A  35       3.169  -9.116   4.081  1.00 95.65           H  
ATOM    856  N   ASP A  36       3.653 -12.438  11.866  1.00 93.43           N  
ATOM    857  CA  ASP A  36       3.745 -13.424  12.940  1.00 93.43           C  
ATOM    858  C   ASP A  36       2.644 -13.214  13.993  1.00 93.43           C  
ATOM    859  O   ASP A  36       1.819 -14.103  14.197  1.00 93.43           O  
ATOM    860  CB  ASP A  36       5.160 -13.447  13.579  1.00 93.43           C  
ATOM    861  CG  ASP A  36       5.400 -14.467  14.706  1.00 93.43           C  
ATOM    862  OD1 ASP A  36       4.782 -15.553  14.683  1.00 93.43           O  
ATOM    863  OD2 ASP A  36       6.308 -14.204  15.522  1.00 93.43           O1-
ATOM    864  H   ASP A  36       4.455 -11.822  11.759  1.00 93.43           H  
ATOM    865  HA  ASP A  36       3.564 -14.399  12.487  1.00 93.43           H  
ATOM    866  HB2 ASP A  36       5.894 -13.644  12.798  1.00 93.43           H  
ATOM    867  HB3 ASP A  36       5.403 -12.447  13.944  1.00 93.43           H  
ATOM    868  N   LYS A  37       2.634 -12.045  14.646  1.00 92.23           N  
ATOM    869  CA  LYS A  37       1.744 -11.805  15.777  1.00 92.23           C  
ATOM    870  C   LYS A  37       0.268 -11.690  15.364  1.00 92.23           C  
ATOM    871  O   LYS A  37      -0.584 -12.121  16.142  1.00 92.23           O  
ATOM    872  CB  LYS A  37       2.209 -10.602  16.622  1.00 92.23           C  
ATOM    873  CG  LYS A  37       3.651 -10.684  17.182  1.00 92.23           C  
ATOM    874  CD  LYS A  37       4.085 -12.038  17.768  1.00 92.23           C  
ATOM    875  CE  LYS A  37       5.526 -11.985  18.308  1.00 92.23           C  
ATOM    876  NZ  LYS A  37       6.027 -13.321  18.671  1.00 92.23           N1+
ATOM    877  H   LYS A  37       3.260 -11.289  14.375  1.00 92.23           H  
ATOM    878  HA  LYS A  37       1.792 -12.686  16.419  1.00 92.23           H  
ATOM    879  HB2 LYS A  37       2.111  -9.687  16.037  1.00 92.23           H  
ATOM    880  HB3 LYS A  37       1.521 -10.491  17.462  1.00 92.23           H  
ATOM    881  HG2 LYS A  37       4.358 -10.419  16.402  1.00 92.23           H  
ATOM    882  HG3 LYS A  37       3.771  -9.912  17.943  1.00 92.23           H  
ATOM    883  HD2 LYS A  37       3.396 -12.341  18.558  1.00 92.23           H  
ATOM    884  HD3 LYS A  37       4.027 -12.805  16.994  1.00 92.23           H  
ATOM    885  HE2 LYS A  37       6.198 -11.575  17.554  1.00 92.23           H  
ATOM    886  HE3 LYS A  37       5.581 -11.331  19.179  1.00 92.23           H  
ATOM    887  HZ1 LYS A  37       6.062 -13.887  17.832  1.00 92.23           H  
ATOM    888  HZ2 LYS A  37       6.957 -13.241  19.054  1.00 92.23           H  
ATOM    889  HZ3 LYS A  37       5.414 -13.747  19.350  1.00 92.23           H  
ATOM    890  N   ILE A  38      -0.039 -11.184  14.158  1.00 94.18           N  
ATOM    891  CA  ILE A  38      -1.413 -11.161  13.652  1.00 94.18           C  
ATOM    892  C   ILE A  38      -1.896 -12.589  13.310  1.00 94.18           C  
ATOM    893  O   ILE A  38      -3.036 -12.909  13.636  1.00 94.18           O  
ATOM    894  CB  ILE A  38      -1.624 -10.168  12.464  1.00 94.18           C  
ATOM    895  CG1 ILE A  38      -3.066  -9.618  12.410  1.00 94.18           C  
ATOM    896  CG2 ILE A  38      -1.217 -10.691  11.071  1.00 94.18           C  
ATOM    897  CD1 ILE A  38      -3.173  -8.220  11.790  1.00 94.18           C  
ATOM    898  H   ILE A  38       0.681 -10.813  13.536  1.00 94.18           H  
ATOM    899  HA  ILE A  38      -2.035 -10.813  14.477  1.00 94.18           H  
ATOM    900  HB  ILE A  38      -0.980  -9.312  12.674  1.00 94.18           H  
ATOM    901 HG12 ILE A  38      -3.716 -10.314  11.880  1.00 94.18           H  
ATOM    902 HG13 ILE A  38      -3.474  -9.543  13.414  1.00 94.18           H  
ATOM    903 HG21 ILE A  38      -1.921 -11.429  10.685  1.00 94.18           H  
ATOM    904 HG22 ILE A  38      -1.168  -9.876  10.349  1.00 94.18           H  
ATOM    905 HG23 ILE A  38      -0.236 -11.156  11.090  1.00 94.18           H  
ATOM    906 HD11 ILE A  38      -4.214  -7.902  11.716  1.00 94.18           H  
ATOM    907 HD12 ILE A  38      -2.645  -7.475  12.385  1.00 94.18           H  
ATOM    908 HD13 ILE A  38      -2.751  -8.194  10.788  1.00 94.18           H  
ATOM    909  N   SER A  39      -1.003 -13.456  12.805  1.00 92.55           N  
ATOM    910  CA  SER A  39      -1.269 -14.882  12.579  1.00 92.55           C  
ATOM    911  C   SER A  39      -1.417 -15.705  13.873  1.00 92.55           C  
ATOM    912  O   SER A  39      -1.996 -16.790  13.823  1.00 92.55           O  
ATOM    913  CB  SER A  39      -0.151 -15.485  11.714  1.00 92.55           C  
ATOM    914  OG  SER A  39      -0.206 -14.937  10.413  1.00 92.55           O  
ATOM    915  H   SER A  39      -0.072 -13.139  12.559  1.00 92.55           H  
ATOM    916  HA  SER A  39      -2.214 -14.976  12.039  1.00 92.55           H  
ATOM    917  HB2 SER A  39       0.827 -15.297  12.157  1.00 92.55           H  
ATOM    918  HB3 SER A  39      -0.237 -16.568  11.646  1.00 92.55           H  
ATOM    919  HG  SER A  39       0.349 -14.140  10.430  1.00 92.55           H  
ATOM    920  N   GLN A  40      -0.896 -15.197  15.000  1.00 90.18           N  
ATOM    921  CA  GLN A  40      -1.144 -15.746  16.332  1.00 90.18           C  
ATOM    922  C   GLN A  40      -2.472 -15.226  16.905  1.00 90.18           C  
ATOM    923  O   GLN A  40      -3.264 -16.020  17.407  1.00 90.18           O  
ATOM    924  CB  GLN A  40       0.023 -15.415  17.284  1.00 90.18           C  
ATOM    925  CG  GLN A  40       1.339 -16.137  16.936  1.00 90.18           C  
ATOM    926  CD  GLN A  40       2.458 -15.801  17.921  1.00 90.18           C  
ATOM    927  NE2 GLN A  40       3.702 -15.775  17.467  1.00 90.18           N  
ATOM    928  OE1 GLN A  40       2.219 -15.587  19.105  1.00 90.18           O  
ATOM    929  H   GLN A  40      -0.332 -14.360  14.933  1.00 90.18           H  
ATOM    930  HA  GLN A  40      -1.224 -16.833  16.264  1.00 90.18           H  
ATOM    931  HB2 GLN A  40       0.194 -14.340  17.314  1.00 90.18           H  
ATOM    932  HB3 GLN A  40      -0.268 -15.694  18.299  1.00 90.18           H  
ATOM    933  HG2 GLN A  40       1.184 -17.216  16.956  1.00 90.18           H  
ATOM    934  HG3 GLN A  40       1.656 -15.893  15.924  1.00 90.18           H  
ATOM    935 HE21 GLN A  40       3.913 -15.883  16.477  1.00 90.18           H  
ATOM    936 HE22 GLN A  40       4.462 -15.620  18.107  1.00 90.18           H  
ATOM    937  N   THR A  41      -2.691 -13.906  16.812  1.00 89.55           N  
ATOM    938  CA  THR A  41      -3.892 -13.217  17.294  1.00 89.55           C  
ATOM    939  C   THR A  41      -5.172 -13.702  16.584  1.00 89.55           C  
ATOM    940  O   THR A  41      -6.183 -13.963  17.232  1.00 89.55           O  
ATOM    941  CB  THR A  41      -3.774 -11.682  17.078  1.00 89.55           C  
ATOM    942  CG2 THR A  41      -4.952 -10.847  17.599  1.00 89.55           C  
ATOM    943  OG1 THR A  41      -2.605 -11.196  17.714  1.00 89.55           O  
ATOM    944  H   THR A  41      -1.976 -13.322  16.393  1.00 89.55           H  
ATOM    945  HA  THR A  41      -4.000 -13.423  18.361  1.00 89.55           H  
ATOM    946  HB  THR A  41      -3.672 -11.480  16.011  1.00 89.55           H  
ATOM    947  HG1 THR A  41      -1.827 -11.525  17.234  1.00 89.55           H  
ATOM    948 HG21 THR A  41      -4.771  -9.788  17.429  1.00 89.55           H  
ATOM    949 HG22 THR A  41      -5.887 -11.090  17.094  1.00 89.55           H  
ATOM    950 HG23 THR A  41      -5.105 -10.993  18.669  1.00 89.55           H  
ATOM    951  N   TYR A  42      -5.070 -13.856  15.264  1.00 91.96           N  
ATOM    952  CA  TYR A  42      -6.080 -14.423  14.393  1.00 91.96           C  
ATOM    953  C   TYR A  42      -5.479 -15.737  13.885  1.00 91.96           C  
ATOM    954  O   TYR A  42      -4.768 -15.680  12.881  1.00 91.96           O  
ATOM    955  CB  TYR A  42      -6.350 -13.431  13.247  1.00 91.96           C  
ATOM    956  CG  TYR A  42      -6.902 -12.114  13.742  1.00 91.96           C  
ATOM    957  CD1 TYR A  42      -8.260 -12.004  14.099  1.00 91.96           C  
ATOM    958  CD2 TYR A  42      -6.034 -11.019  13.914  1.00 91.96           C  
ATOM    959  CE1 TYR A  42      -8.738 -10.805  14.657  1.00 91.96           C  
ATOM    960  CE2 TYR A  42      -6.511  -9.819  14.465  1.00 91.96           C  
ATOM    961  CZ  TYR A  42      -7.859  -9.723  14.847  1.00 91.96           C  
ATOM    962  OH  TYR A  42      -8.304  -8.588  15.441  1.00 91.96           O  
ATOM    963  H   TYR A  42      -4.201 -13.620  14.785  1.00 91.96           H  
ATOM    964  HA  TYR A  42      -7.022 -14.574  14.914  1.00 91.96           H  
ATOM    965  HB2 TYR A  42      -5.444 -13.241  12.669  1.00 91.96           H  
ATOM    966  HB3 TYR A  42      -7.052 -13.866  12.544  1.00 91.96           H  
ATOM    967  HD1 TYR A  42      -8.925 -12.846  13.978  1.00 91.96           H  
ATOM    968  HD2 TYR A  42      -4.994 -11.122  13.656  1.00 91.96           H  
ATOM    969  HE1 TYR A  42      -9.770 -10.732  14.965  1.00 91.96           H  
ATOM    970  HE2 TYR A  42      -5.837  -8.988  14.614  1.00 91.96           H  
ATOM    971  HH  TYR A  42      -9.276  -8.490  15.388  1.00 91.96           H  
ATOM    972  N   PRO A  43      -5.689 -16.863  14.616  1.00 91.79           N  
ATOM    973  CA  PRO A  43      -4.964 -18.127  14.375  1.00 91.79           C  
ATOM    974  C   PRO A  43      -5.023 -18.581  12.911  1.00 91.79           C  
ATOM    975  O   PRO A  43      -6.098 -18.949  12.448  1.00 91.79           O  
ATOM    976  CB  PRO A  43      -5.592 -19.136  15.356  1.00 91.79           C  
ATOM    977  CG  PRO A  43      -6.884 -18.494  15.830  1.00 91.79           C  
ATOM    978  CD  PRO A  43      -6.586 -17.006  15.765  1.00 91.79           C  
ATOM    979  HA  PRO A  43      -3.926 -17.992  14.668  1.00 91.79           H  
ATOM    980  HB2 PRO A  43      -5.764 -20.124  14.926  1.00 91.79           H  
ATOM    981  HB3 PRO A  43      -4.920 -19.269  16.205  1.00 91.79           H  
ATOM    982  HG2 PRO A  43      -7.680 -18.727  15.124  1.00 91.79           H  
ATOM    983  HG3 PRO A  43      -7.201 -18.835  16.816  1.00 91.79           H  
ATOM    984  HD2 PRO A  43      -7.521 -16.454  15.687  1.00 91.79           H  
ATOM    985  HD3 PRO A  43      -6.063 -16.675  16.664  1.00 91.79           H  
ATOM    986  N   ILE A  44      -3.886 -18.475  12.214  1.00 91.47           N  
ATOM    987  CA  ILE A  44      -3.707 -18.609  10.762  1.00 91.47           C  
ATOM    988  C   ILE A  44      -4.402 -19.820  10.097  1.00 91.47           C  
ATOM    989  O   ILE A  44      -4.943 -19.683   9.002  1.00 91.47           O  
ATOM    990  CB  ILE A  44      -2.187 -18.577  10.400  1.00 91.47           C  
ATOM    991  CG1 ILE A  44      -1.863 -18.795   8.904  1.00 91.47           C  
ATOM    992  CG2 ILE A  44      -1.319 -19.512  11.275  1.00 91.47           C  
ATOM    993  CD1 ILE A  44      -0.447 -18.351   8.495  1.00 91.47           C  
ATOM    994  H   ILE A  44      -3.106 -18.037  12.695  1.00 91.47           H  
ATOM    995  HA  ILE A  44      -4.169 -17.720  10.327  1.00 91.47           H  
ATOM    996  HB  ILE A  44      -1.883 -17.553  10.613  1.00 91.47           H  
ATOM    997 HG12 ILE A  44      -1.995 -19.843   8.633  1.00 91.47           H  
ATOM    998 HG13 ILE A  44      -2.582 -18.240   8.307  1.00 91.47           H  
ATOM    999 HG21 ILE A  44      -0.259 -19.390  11.052  1.00 91.47           H  
ATOM   1000 HG22 ILE A  44      -1.430 -19.304  12.339  1.00 91.47           H  
ATOM   1001 HG23 ILE A  44      -1.569 -20.560  11.111  1.00 91.47           H  
ATOM   1002 HD11 ILE A  44      -0.400 -18.146   7.426  1.00 91.47           H  
ATOM   1003 HD12 ILE A  44      -0.142 -17.442   9.016  1.00 91.47           H  
ATOM   1004 HD13 ILE A  44       0.291 -19.124   8.711  1.00 91.47           H  
ATOM   1005  N   ALA A  45      -4.420 -20.965  10.791  1.00 92.00           N  
ATOM   1006  CA  ALA A  45      -5.105 -22.178  10.344  1.00 92.00           C  
ATOM   1007  C   ALA A  45      -6.641 -22.067  10.396  1.00 92.00           C  
ATOM   1008  O   ALA A  45      -7.318 -22.730   9.612  1.00 92.00           O  
ATOM   1009  CB  ALA A  45      -4.628 -23.361  11.198  1.00 92.00           C  
ATOM   1010  H   ALA A  45      -3.978 -20.983  11.697  1.00 92.00           H  
ATOM   1011  HA  ALA A  45      -4.826 -22.366   9.305  1.00 92.00           H  
ATOM   1012  HB1 ALA A  45      -3.550 -23.496  11.119  1.00 92.00           H  
ATOM   1013  HB2 ALA A  45      -4.876 -23.222  12.251  1.00 92.00           H  
ATOM   1014  HB3 ALA A  45      -5.097 -24.290  10.871  1.00 92.00           H  
ATOM   1015  N   ASP A  46      -7.156 -21.241  11.314  1.00 91.42           N  
ATOM   1016  CA  ASP A  46      -8.577 -20.942  11.468  1.00 91.42           C  
ATOM   1017  C   ASP A  46      -8.930 -19.765  10.559  1.00 91.42           C  
ATOM   1018  O   ASP A  46      -9.761 -19.924   9.675  1.00 91.42           O  
ATOM   1019  CB  ASP A  46      -9.022 -20.636  12.922  1.00 91.42           C  
ATOM   1020  CG  ASP A  46      -8.712 -21.702  13.986  1.00 91.42           C  
ATOM   1021  OD1 ASP A  46      -8.833 -21.347  15.178  1.00 91.42           O  
ATOM   1022  OD2 ASP A  46      -8.496 -22.880  13.628  1.00 91.42           O1-
ATOM   1023  H   ASP A  46      -6.529 -20.641  11.839  1.00 91.42           H  
ATOM   1024  HA  ASP A  46      -9.157 -21.802  11.124  1.00 91.42           H  
ATOM   1025  HB2 ASP A  46      -8.559 -19.707  13.252  1.00 91.42           H  
ATOM   1026  HB3 ASP A  46     -10.100 -20.468  12.934  1.00 91.42           H  
ATOM   1027  N   ASN A  47      -8.264 -18.618  10.734  1.00 91.29           N  
ATOM   1028  CA  ASN A  47      -8.427 -17.392   9.937  1.00 91.29           C  
ATOM   1029  C   ASN A  47      -7.758 -17.487   8.551  1.00 91.29           C  
ATOM   1030  O   ASN A  47      -7.144 -16.525   8.091  1.00 91.29           O  
ATOM   1031  CB  ASN A  47      -7.973 -16.167  10.784  1.00 91.29           C  
ATOM   1032  CG  ASN A  47      -9.171 -15.454  11.407  1.00 91.29           C  
ATOM   1033  ND2 ASN A  47      -9.279 -14.138  11.264  1.00 91.29           N  
ATOM   1034  OD1 ASN A  47     -10.024 -16.095  12.003  1.00 91.29           O  
ATOM   1035  H   ASN A  47      -7.512 -18.618  11.421  1.00 91.29           H  
ATOM   1036  HA  ASN A  47      -9.502 -17.317   9.751  1.00 91.29           H  
ATOM   1037  HB2 ASN A  47      -7.275 -16.469  11.564  1.00 91.29           H  
ATOM   1038  HB3 ASN A  47      -7.424 -15.436  10.197  1.00 91.29           H  
ATOM   1039 HD21 ASN A  47      -8.605 -13.582  10.750  1.00 91.29           H  
ATOM   1040 HD22 ASN A  47     -10.117 -13.666  11.587  1.00 91.29           H  
ATOM   1041  N   LEU A  48      -7.948 -18.623   7.873  1.00 92.77           N  
ATOM   1042  CA  LEU A  48      -7.380 -18.934   6.564  1.00 92.77           C  
ATOM   1043  C   LEU A  48      -7.899 -18.009   5.446  1.00 92.77           C  
ATOM   1044  O   LEU A  48      -7.131 -17.663   4.555  1.00 92.77           O  
ATOM   1045  CB  LEU A  48      -7.598 -20.436   6.268  1.00 92.77           C  
ATOM   1046  CG  LEU A  48      -7.083 -20.944   4.897  1.00 92.77           C  
ATOM   1047  CD1 LEU A  48      -5.575 -20.669   4.698  1.00 92.77           C  
ATOM   1048  CD2 LEU A  48      -7.434 -22.434   4.697  1.00 92.77           C  
ATOM   1049  H   LEU A  48      -8.493 -19.352   8.323  1.00 92.77           H  
ATOM   1050  HA  LEU A  48      -6.306 -18.763   6.647  1.00 92.77           H  
ATOM   1051  HB2 LEU A  48      -7.118 -21.016   7.059  1.00 92.77           H  
ATOM   1052  HB3 LEU A  48      -8.662 -20.654   6.348  1.00 92.77           H  
ATOM   1053  HG  LEU A  48      -7.613 -20.405   4.111  1.00 92.77           H  
ATOM   1054 HD11 LEU A  48      -5.424 -19.802   4.052  1.00 92.77           H  
ATOM   1055 HD12 LEU A  48      -5.067 -20.460   5.640  1.00 92.77           H  
ATOM   1056 HD13 LEU A  48      -5.048 -21.500   4.231  1.00 92.77           H  
ATOM   1057 HD21 LEU A  48      -8.064 -22.568   3.817  1.00 92.77           H  
ATOM   1058 HD22 LEU A  48      -6.555 -23.064   4.561  1.00 92.77           H  
ATOM   1059 HD23 LEU A  48      -7.978 -22.845   5.549  1.00 92.77           H  
ATOM   1060  N   GLY A  49      -9.164 -17.569   5.520  1.00 92.63           N  
ATOM   1061  CA  GLY A  49      -9.681 -16.582   4.569  1.00 92.63           C  
ATOM   1062  C   GLY A  49      -9.110 -15.187   4.863  1.00 92.63           C  
ATOM   1063  O   GLY A  49      -8.867 -14.410   3.947  1.00 92.63           O  
ATOM   1064  H   GLY A  49      -9.790 -17.895   6.243  1.00 92.63           H  
ATOM   1065  HA2 GLY A  49      -9.429 -16.870   3.552  1.00 92.63           H  
ATOM   1066  HA3 GLY A  49     -10.767 -16.539   4.630  1.00 92.63           H  
ATOM   1067  N   PHE A  50      -8.877 -14.881   6.144  1.00 93.65           N  
ATOM   1068  CA  PHE A  50      -8.404 -13.581   6.609  1.00 93.65           C  
ATOM   1069  C   PHE A  50      -6.913 -13.357   6.328  1.00 93.65           C  
ATOM   1070  O   PHE A  50      -6.555 -12.284   5.846  1.00 93.65           O  
ATOM   1071  CB  PHE A  50      -8.793 -13.406   8.090  1.00 93.65           C  
ATOM   1072  CG  PHE A  50      -8.143 -12.284   8.883  1.00 93.65           C  
ATOM   1073  CD1 PHE A  50      -8.661 -10.975   8.805  1.00 93.65           C  
ATOM   1074  CD2 PHE A  50      -6.950 -12.504   9.605  1.00 93.65           C  
ATOM   1075  CE1 PHE A  50      -8.066  -9.948   9.525  1.00 93.65           C  
ATOM   1076  CE2 PHE A  50      -6.377 -11.465  10.324  1.00 93.65           C  
ATOM   1077  CZ  PHE A  50      -6.946 -10.199  10.304  1.00 93.65           C  
ATOM   1078  H   PHE A  50      -8.957 -15.611   6.832  1.00 93.65           H  
ATOM   1079  HA  PHE A  50      -8.937 -12.807   6.051  1.00 93.65           H  
ATOM   1080  HB2 PHE A  50      -9.872 -13.260   8.150  1.00 93.65           H  
ATOM   1081  HB3 PHE A  50      -8.601 -14.339   8.611  1.00 93.65           H  
ATOM   1082  HD1 PHE A  50      -9.527 -10.768   8.196  1.00 93.65           H  
ATOM   1083  HD2 PHE A  50      -6.472 -13.473   9.606  1.00 93.65           H  
ATOM   1084  HE1 PHE A  50      -8.474  -8.949   9.478  1.00 93.65           H  
ATOM   1085  HE2 PHE A  50      -5.469 -11.633  10.885  1.00 93.65           H  
ATOM   1086  HZ  PHE A  50      -6.489  -9.393  10.860  1.00 93.65           H  
ATOM   1087  N   VAL A  51      -6.067 -14.368   6.581  1.00 94.11           N  
ATOM   1088  CA  VAL A  51      -4.616 -14.275   6.379  1.00 94.11           C  
ATOM   1089  C   VAL A  51      -4.234 -14.012   4.904  1.00 94.11           C  
ATOM   1090  O   VAL A  51      -3.261 -13.310   4.636  1.00 94.11           O  
ATOM   1091  CB  VAL A  51      -3.870 -15.532   6.913  1.00 94.11           C  
ATOM   1092  CG1 VAL A  51      -4.068 -16.792   6.047  1.00 94.11           C  
ATOM   1093  CG2 VAL A  51      -2.369 -15.259   7.124  1.00 94.11           C  
ATOM   1094  H   VAL A  51      -6.419 -15.236   6.979  1.00 94.11           H  
ATOM   1095  HA  VAL A  51      -4.279 -13.416   6.958  1.00 94.11           H  
ATOM   1096  HB  VAL A  51      -4.289 -15.755   7.895  1.00 94.11           H  
ATOM   1097 HG11 VAL A  51      -3.715 -17.692   6.545  1.00 94.11           H  
ATOM   1098 HG12 VAL A  51      -5.121 -16.943   5.834  1.00 94.11           H  
ATOM   1099 HG13 VAL A  51      -3.544 -16.727   5.092  1.00 94.11           H  
ATOM   1100 HG21 VAL A  51      -2.208 -14.401   7.777  1.00 94.11           H  
ATOM   1101 HG22 VAL A  51      -1.869 -16.107   7.587  1.00 94.11           H  
ATOM   1102 HG23 VAL A  51      -1.862 -15.056   6.181  1.00 94.11           H  
ATOM   1103  N   LEU A  52      -5.071 -14.483   3.972  1.00 95.31           N  
ATOM   1104  CA  LEU A  52      -4.939 -14.207   2.544  1.00 95.31           C  
ATOM   1105  C   LEU A  52      -5.335 -12.769   2.160  1.00 95.31           C  
ATOM   1106  O   LEU A  52      -5.108 -12.389   1.017  1.00 95.31           O  
ATOM   1107  CB  LEU A  52      -5.718 -15.271   1.748  1.00 95.31           C  
ATOM   1108  CG  LEU A  52      -5.175 -16.706   1.949  1.00 95.31           C  
ATOM   1109  CD1 LEU A  52      -6.057 -17.765   1.259  1.00 95.31           C  
ATOM   1110  CD2 LEU A  52      -3.701 -16.823   1.531  1.00 95.31           C  
ATOM   1111  H   LEU A  52      -5.870 -15.036   4.252  1.00 95.31           H  
ATOM   1112  HA  LEU A  52      -3.884 -14.279   2.286  1.00 95.31           H  
ATOM   1113  HB2 LEU A  52      -6.764 -15.220   2.047  1.00 95.31           H  
ATOM   1114  HB3 LEU A  52      -5.695 -15.024   0.685  1.00 95.31           H  
ATOM   1115  HG  LEU A  52      -5.215 -16.933   3.014  1.00 95.31           H  
ATOM   1116 HD11 LEU A  52      -6.392 -18.514   1.976  1.00 95.31           H  
ATOM   1117 HD12 LEU A  52      -6.947 -17.321   0.823  1.00 95.31           H  
ATOM   1118 HD13 LEU A  52      -5.545 -18.291   0.453  1.00 95.31           H  
ATOM   1119 HD21 LEU A  52      -3.394 -16.005   0.880  1.00 95.31           H  
ATOM   1120 HD22 LEU A  52      -3.053 -16.802   2.408  1.00 95.31           H  
ATOM   1121 HD23 LEU A  52      -3.495 -17.748   0.999  1.00 95.31           H  
ATOM   1122  N   THR A  53      -5.858 -11.981   3.110  1.00 96.73           N  
ATOM   1123  CA  THR A  53      -6.006 -10.538   2.970  1.00 96.73           C  
ATOM   1124  C   THR A  53      -4.926  -9.757   3.751  1.00 96.73           C  
ATOM   1125  O   THR A  53      -4.743  -8.576   3.468  1.00 96.73           O  
ATOM   1126  CB  THR A  53      -7.392 -10.049   3.456  1.00 96.73           C  
ATOM   1127  CG2 THR A  53      -8.579 -10.785   2.838  1.00 96.73           C  
ATOM   1128  OG1 THR A  53      -7.576  -9.994   4.865  1.00 96.73           O  
ATOM   1129  H   THR A  53      -6.063 -12.360   4.026  1.00 96.73           H  
ATOM   1130  HA  THR A  53      -5.918 -10.250   1.923  1.00 96.73           H  
ATOM   1131  HB  THR A  53      -7.440  -9.027   3.093  1.00 96.73           H  
ATOM   1132  HG1 THR A  53      -7.308 -10.854   5.239  1.00 96.73           H  
ATOM   1133 HG21 THR A  53      -8.686 -11.791   3.243  1.00 96.73           H  
ATOM   1134 HG22 THR A  53      -9.502 -10.239   3.026  1.00 96.73           H  
ATOM   1135 HG23 THR A  53      -8.462 -10.864   1.760  1.00 96.73           H  
ATOM   1136  N   ILE A  54      -4.221 -10.392   4.700  1.00 95.52           N  
ATOM   1137  CA  ILE A  54      -3.326  -9.714   5.645  1.00 95.52           C  
ATOM   1138  C   ILE A  54      -2.128  -9.006   4.983  1.00 95.52           C  
ATOM   1139  O   ILE A  54      -1.765  -7.907   5.398  1.00 95.52           O  
ATOM   1140  CB  ILE A  54      -2.883 -10.677   6.796  1.00 95.52           C  
ATOM   1141  CG1 ILE A  54      -3.965 -10.740   7.893  1.00 95.52           C  
ATOM   1142  CG2 ILE A  54      -1.487 -10.478   7.418  1.00 95.52           C  
ATOM   1143  CD1 ILE A  54      -4.194  -9.414   8.635  1.00 95.52           C  
ATOM   1144  H   ILE A  54      -4.359 -11.382   4.846  1.00 95.52           H  
ATOM   1145  HA  ILE A  54      -3.921  -8.911   6.082  1.00 95.52           H  
ATOM   1146  HB  ILE A  54      -2.827 -11.674   6.372  1.00 95.52           H  
ATOM   1147 HG12 ILE A  54      -4.913 -11.038   7.444  1.00 95.52           H  
ATOM   1148 HG13 ILE A  54      -3.722 -11.525   8.610  1.00 95.52           H  
ATOM   1149 HG21 ILE A  54      -1.373  -9.492   7.863  1.00 95.52           H  
ATOM   1150 HG22 ILE A  54      -1.295 -11.218   8.194  1.00 95.52           H  
ATOM   1151 HG23 ILE A  54      -0.708 -10.604   6.669  1.00 95.52           H  
ATOM   1152 HD11 ILE A  54      -4.247  -9.587   9.705  1.00 95.52           H  
ATOM   1153 HD12 ILE A  54      -3.411  -8.679   8.454  1.00 95.52           H  
ATOM   1154 HD13 ILE A  54      -5.138  -8.959   8.335  1.00 95.52           H  
ATOM   1155  N   ALA A  55      -1.574  -9.609   3.924  1.00 95.96           N  
ATOM   1156  CA  ALA A  55      -0.572  -8.938   3.101  1.00 95.96           C  
ATOM   1157  C   ALA A  55      -1.192  -8.006   2.050  1.00 95.96           C  
ATOM   1158  O   ALA A  55      -0.490  -7.125   1.568  1.00 95.96           O  
ATOM   1159  CB  ALA A  55       0.323  -9.965   2.419  1.00 95.96           C  
ATOM   1160  H   ALA A  55      -1.915 -10.513   3.631  1.00 95.96           H  
ATOM   1161  HA  ALA A  55       0.075  -8.336   3.740  1.00 95.96           H  
ATOM   1162  HB1 ALA A  55      -0.231 -10.539   1.680  1.00 95.96           H  
ATOM   1163  HB2 ALA A  55       1.138  -9.459   1.902  1.00 95.96           H  
ATOM   1164  HB3 ALA A  55       0.766 -10.653   3.137  1.00 95.96           H  
ATOM   1165  N   VAL A  56      -2.474  -8.199   1.711  1.00 97.72           N  
ATOM   1166  CA  VAL A  56      -3.188  -7.402   0.714  1.00 97.72           C  
ATOM   1167  C   VAL A  56      -3.503  -6.003   1.274  1.00 97.72           C  
ATOM   1168  O   VAL A  56      -3.206  -5.017   0.603  1.00 97.72           O  
ATOM   1169  CB  VAL A  56      -4.510  -8.077   0.242  1.00 97.72           C  
ATOM   1170  CG1 VAL A  56      -5.235  -7.299  -0.868  1.00 97.72           C  
ATOM   1171  CG2 VAL A  56      -4.295  -9.537  -0.197  1.00 97.72           C  
ATOM   1172  H   VAL A  56      -3.040  -8.836   2.251  1.00 97.72           H  
ATOM   1173  HA  VAL A  56      -2.537  -7.270  -0.150  1.00 97.72           H  
ATOM   1174  HB  VAL A  56      -5.210  -8.098   1.076  1.00 97.72           H  
ATOM   1175 HG11 VAL A  56      -4.567  -7.048  -1.692  1.00 97.72           H  
ATOM   1176 HG12 VAL A  56      -6.063  -7.875  -1.276  1.00 97.72           H  
ATOM   1177 HG13 VAL A  56      -5.657  -6.367  -0.493  1.00 97.72           H  
ATOM   1178 HG21 VAL A  56      -5.233 -10.006  -0.496  1.00 97.72           H  
ATOM   1179 HG22 VAL A  56      -3.608  -9.626  -1.035  1.00 97.72           H  
ATOM   1180 HG23 VAL A  56      -3.886 -10.137   0.614  1.00 97.72           H  
ATOM   1181  N   VAL A  57      -4.000  -5.938   2.521  1.00 97.91           N  
ATOM   1182  CA  VAL A  57      -4.197  -4.676   3.237  1.00 97.91           C  
ATOM   1183  C   VAL A  57      -2.874  -3.950   3.517  1.00 97.91           C  
ATOM   1184  O   VAL A  57      -2.816  -2.726   3.424  1.00 97.91           O  
ATOM   1185  CB  VAL A  57      -4.925  -4.858   4.599  1.00 97.91           C  
ATOM   1186  CG1 VAL A  57      -6.360  -5.332   4.400  1.00 97.91           C  
ATOM   1187  CG2 VAL A  57      -4.229  -5.795   5.605  1.00 97.91           C  
ATOM   1188  H   VAL A  57      -4.254  -6.792   3.008  1.00 97.91           H  
ATOM   1189  HA  VAL A  57      -4.785  -4.019   2.598  1.00 97.91           H  
ATOM   1190  HB  VAL A  57      -4.988  -3.872   5.063  1.00 97.91           H  
ATOM   1191 HG11 VAL A  57      -6.934  -5.250   5.322  1.00 97.91           H  
ATOM   1192 HG12 VAL A  57      -6.875  -4.745   3.644  1.00 97.91           H  
ATOM   1193 HG13 VAL A  57      -6.384  -6.375   4.083  1.00 97.91           H  
ATOM   1194 HG21 VAL A  57      -3.208  -5.507   5.834  1.00 97.91           H  
ATOM   1195 HG22 VAL A  57      -4.765  -5.816   6.550  1.00 97.91           H  
ATOM   1196 HG23 VAL A  57      -4.206  -6.814   5.232  1.00 97.91           H  
ATOM   1197  N   LEU A  58      -1.831  -4.725   3.838  1.00 97.43           N  
ATOM   1198  CA  LEU A  58      -0.495  -4.219   4.099  1.00 97.43           C  
ATOM   1199  C   LEU A  58       0.100  -3.622   2.819  1.00 97.43           C  
ATOM   1200  O   LEU A  58       0.508  -2.465   2.842  1.00 97.43           O  
ATOM   1201  CB  LEU A  58       0.350  -5.348   4.707  1.00 97.43           C  
ATOM   1202  CG  LEU A  58       1.777  -4.966   5.132  1.00 97.43           C  
ATOM   1203  CD1 LEU A  58       1.802  -3.792   6.128  1.00 97.43           C  
ATOM   1204  CD2 LEU A  58       2.480  -6.210   5.695  1.00 97.43           C  
ATOM   1205  H   LEU A  58      -1.972  -5.722   3.915  1.00 97.43           H  
ATOM   1206  HA  LEU A  58      -0.587  -3.413   4.829  1.00 97.43           H  
ATOM   1207  HB2 LEU A  58      -0.175  -5.752   5.574  1.00 97.43           H  
ATOM   1208  HB3 LEU A  58       0.409  -6.158   3.984  1.00 97.43           H  
ATOM   1209  HG  LEU A  58       2.332  -4.654   4.245  1.00 97.43           H  
ATOM   1210 HD11 LEU A  58       0.914  -3.771   6.757  1.00 97.43           H  
ATOM   1211 HD12 LEU A  58       2.667  -3.824   6.788  1.00 97.43           H  
ATOM   1212 HD13 LEU A  58       1.844  -2.845   5.593  1.00 97.43           H  
ATOM   1213 HD21 LEU A  58       3.431  -6.387   5.197  1.00 97.43           H  
ATOM   1214 HD22 LEU A  58       2.668  -6.117   6.761  1.00 97.43           H  
ATOM   1215 HD23 LEU A  58       1.886  -7.113   5.562  1.00 97.43           H  
ATOM   1216  N   PHE A  59       0.029  -4.377   1.714  1.00 98.17           N  
ATOM   1217  CA  PHE A  59       0.353  -3.904   0.372  1.00 98.17           C  
ATOM   1218  C   PHE A  59      -0.451  -2.668  -0.039  1.00 98.17           C  
ATOM   1219  O   PHE A  59       0.148  -1.718  -0.529  1.00 98.17           O  
ATOM   1220  CB  PHE A  59       0.269  -5.047  -0.660  1.00 98.17           C  
ATOM   1221  CG  PHE A  59       0.402  -4.609  -2.107  1.00 98.17           C  
ATOM   1222  CD1 PHE A  59       1.655  -4.190  -2.595  1.00 98.17           C  
ATOM   1223  CD2 PHE A  59      -0.745  -4.417  -2.905  1.00 98.17           C  
ATOM   1224  CE1 PHE A  59       1.754  -3.654  -3.869  1.00 98.17           C  
ATOM   1225  CE2 PHE A  59      -0.617  -3.885  -4.180  1.00 98.17           C  
ATOM   1226  CZ  PHE A  59       0.630  -3.519  -4.666  1.00 98.17           C  
ATOM   1227  H   PHE A  59      -0.304  -5.335   1.771  1.00 98.17           H  
ATOM   1228  HA  PHE A  59       1.387  -3.567   0.395  1.00 98.17           H  
ATOM   1229  HB2 PHE A  59       1.064  -5.764  -0.456  1.00 98.17           H  
ATOM   1230  HB3 PHE A  59      -0.671  -5.586  -0.546  1.00 98.17           H  
ATOM   1231  HD1 PHE A  59       2.533  -4.271  -1.972  1.00 98.17           H  
ATOM   1232  HD2 PHE A  59      -1.723  -4.674  -2.523  1.00 98.17           H  
ATOM   1233  HE1 PHE A  59       2.711  -3.333  -4.241  1.00 98.17           H  
ATOM   1234  HE2 PHE A  59      -1.492  -3.752  -4.799  1.00 98.17           H  
ATOM   1235  HZ  PHE A  59       0.729  -3.107  -5.658  1.00 98.17           H  
ATOM   1236  N   GLY A  60      -1.762  -2.675   0.224  1.00 98.40           N  
ATOM   1237  CA  GLY A  60      -2.662  -1.550  -0.002  1.00 98.40           C  
ATOM   1238  C   GLY A  60      -2.180  -0.300   0.745  1.00 98.40           C  
ATOM   1239  O   GLY A  60      -2.062   0.761   0.143  1.00 98.40           O  
ATOM   1240  H   GLY A  60      -2.189  -3.527   0.579  1.00 98.40           H  
ATOM   1241  HA2 GLY A  60      -2.727  -1.345  -1.071  1.00 98.40           H  
ATOM   1242  HA3 GLY A  60      -3.660  -1.822   0.341  1.00 98.40           H  
ATOM   1243  N   ALA A  61      -1.821  -0.424   2.028  1.00 97.69           N  
ATOM   1244  CA  ALA A  61      -1.273   0.677   2.814  1.00 97.69           C  
ATOM   1245  C   ALA A  61       0.106   1.142   2.316  1.00 97.69           C  
ATOM   1246  O   ALA A  61       0.292   2.345   2.140  1.00 97.69           O  
ATOM   1247  CB  ALA A  61      -1.247   0.292   4.293  1.00 97.69           C  
ATOM   1248  H   ALA A  61      -1.937  -1.321   2.492  1.00 97.69           H  
ATOM   1249  HA  ALA A  61      -1.951   1.527   2.710  1.00 97.69           H  
ATOM   1250  HB1 ALA A  61      -0.588  -0.558   4.477  1.00 97.69           H  
ATOM   1251  HB2 ALA A  61      -0.911   1.128   4.907  1.00 97.69           H  
ATOM   1252  HB3 ALA A  61      -2.248   0.021   4.624  1.00 97.69           H  
ATOM   1253  N   MET A  62       1.018   0.195   2.040  1.00 96.76           N  
ATOM   1254  CA  MET A  62       2.336   0.474   1.457  1.00 96.76           C  
ATOM   1255  C   MET A  62       2.231   1.192   0.106  1.00 96.76           C  
ATOM   1256  O   MET A  62       2.878   2.217  -0.077  1.00 96.76           O  
ATOM   1257  CB  MET A  62       3.177  -0.809   1.263  1.00 96.76           C  
ATOM   1258  CG  MET A  62       3.637  -1.516   2.539  1.00 96.76           C  
ATOM   1259  SD  MET A  62       4.643  -0.531   3.666  1.00 96.76           S  
ATOM   1260  CE  MET A  62       4.945  -1.829   4.886  1.00 96.76           C  
ATOM   1261  H   MET A  62       0.775  -0.780   2.202  1.00 96.76           H  
ATOM   1262  HA  MET A  62       2.861   1.148   2.135  1.00 96.76           H  
ATOM   1263  HB2 MET A  62       2.625  -1.523   0.652  1.00 96.76           H  
ATOM   1264  HB3 MET A  62       4.071  -0.564   0.689  1.00 96.76           H  
ATOM   1265  HG2 MET A  62       2.785  -1.872   3.106  1.00 96.76           H  
ATOM   1266  HG3 MET A  62       4.210  -2.402   2.265  1.00 96.76           H  
ATOM   1267  HE1 MET A  62       5.827  -2.400   4.601  1.00 96.76           H  
ATOM   1268  HE2 MET A  62       5.108  -1.400   5.870  1.00 96.76           H  
ATOM   1269  HE3 MET A  62       4.098  -2.509   4.961  1.00 96.76           H  
ATOM   1270  N   LEU A  63       1.414   0.643  -0.799  1.00 97.57           N  
ATOM   1271  CA  LEU A  63       1.183   1.151  -2.145  1.00 97.57           C  
ATOM   1272  C   LEU A  63       0.537   2.540  -2.129  1.00 97.57           C  
ATOM   1273  O   LEU A  63       0.921   3.386  -2.933  1.00 97.57           O  
ATOM   1274  CB  LEU A  63       0.372   0.116  -2.952  1.00 97.57           C  
ATOM   1275  CG  LEU A  63       0.086   0.445  -4.436  1.00 97.57           C  
ATOM   1276  CD1 LEU A  63       1.360   0.551  -5.291  1.00 97.57           C  
ATOM   1277  CD2 LEU A  63      -0.937  -0.562  -5.003  1.00 97.57           C  
ATOM   1278  H   LEU A  63       0.898  -0.204  -0.556  1.00 97.57           H  
ATOM   1279  HA  LEU A  63       2.155   1.246  -2.614  1.00 97.57           H  
ATOM   1280  HB2 LEU A  63       0.882  -0.848  -2.910  1.00 97.57           H  
ATOM   1281  HB3 LEU A  63      -0.578  -0.033  -2.437  1.00 97.57           H  
ATOM   1282  HG  LEU A  63      -0.371   1.432  -4.490  1.00 97.57           H  
ATOM   1283 HD11 LEU A  63       1.405   1.526  -5.776  1.00 97.57           H  
ATOM   1284 HD12 LEU A  63       2.269   0.446  -4.701  1.00 97.57           H  
ATOM   1285 HD13 LEU A  63       1.398  -0.193  -6.083  1.00 97.57           H  
ATOM   1286 HD21 LEU A  63      -0.555  -1.126  -5.850  1.00 97.57           H  
ATOM   1287 HD22 LEU A  63      -1.255  -1.285  -4.253  1.00 97.57           H  
ATOM   1288 HD23 LEU A  63      -1.846  -0.067  -5.334  1.00 97.57           H  
ATOM   1289  N   LEU A  64      -0.401   2.771  -1.202  1.00 97.34           N  
ATOM   1290  CA  LEU A  64      -1.052   4.063  -1.011  1.00 97.34           C  
ATOM   1291  C   LEU A  64      -0.026   5.117  -0.577  1.00 97.34           C  
ATOM   1292  O   LEU A  64       0.082   6.163  -1.216  1.00 97.34           O  
ATOM   1293  CB  LEU A  64      -2.239   3.896  -0.032  1.00 97.34           C  
ATOM   1294  CG  LEU A  64      -3.084   5.147   0.281  1.00 97.34           C  
ATOM   1295  CD1 LEU A  64      -2.516   6.013   1.409  1.00 97.34           C  
ATOM   1296  CD2 LEU A  64      -3.450   5.977  -0.962  1.00 97.34           C  
ATOM   1297  H   LEU A  64      -0.695   2.023  -0.581  1.00 97.34           H  
ATOM   1298  HA  LEU A  64      -1.440   4.379  -1.980  1.00 97.34           H  
ATOM   1299  HB2 LEU A  64      -2.920   3.164  -0.465  1.00 97.34           H  
ATOM   1300  HB3 LEU A  64      -1.899   3.446   0.901  1.00 97.34           H  
ATOM   1301  HG  LEU A  64      -4.014   4.742   0.672  1.00 97.34           H  
ATOM   1302 HD11 LEU A  64      -1.596   5.607   1.828  1.00 97.34           H  
ATOM   1303 HD12 LEU A  64      -2.305   7.017   1.046  1.00 97.34           H  
ATOM   1304 HD13 LEU A  64      -3.229   6.099   2.228  1.00 97.34           H  
ATOM   1305 HD21 LEU A  64      -3.602   5.346  -1.837  1.00 97.34           H  
ATOM   1306 HD22 LEU A  64      -4.377   6.521  -0.796  1.00 97.34           H  
ATOM   1307 HD23 LEU A  64      -2.682   6.709  -1.211  1.00 97.34           H  
ATOM   1308  N   ILE A  65       0.766   4.772   0.445  1.00 94.98           N  
ATOM   1309  CA  ILE A  65       1.870   5.574   0.954  1.00 94.98           C  
ATOM   1310  C   ILE A  65       2.937   5.865  -0.126  1.00 94.98           C  
ATOM   1311  O   ILE A  65       3.225   7.040  -0.363  1.00 94.98           O  
ATOM   1312  CB  ILE A  65       2.479   4.909   2.227  1.00 94.98           C  
ATOM   1313  CG1 ILE A  65       1.499   5.035   3.419  1.00 94.98           C  
ATOM   1314  CG2 ILE A  65       3.876   5.395   2.652  1.00 94.98           C  
ATOM   1315  CD1 ILE A  65       1.778   4.054   4.565  1.00 94.98           C  
ATOM   1316  H   ILE A  65       0.627   3.869   0.890  1.00 94.98           H  
ATOM   1317  HA  ILE A  65       1.451   6.539   1.246  1.00 94.98           H  
ATOM   1318  HB  ILE A  65       2.583   3.846   2.006  1.00 94.98           H  
ATOM   1319 HG12 ILE A  65       1.516   6.055   3.804  1.00 94.98           H  
ATOM   1320 HG13 ILE A  65       0.475   4.868   3.084  1.00 94.98           H  
ATOM   1321 HG21 ILE A  65       3.869   6.455   2.906  1.00 94.98           H  
ATOM   1322 HG22 ILE A  65       4.214   4.841   3.524  1.00 94.98           H  
ATOM   1323 HG23 ILE A  65       4.625   5.227   1.879  1.00 94.98           H  
ATOM   1324 HD11 ILE A  65       1.994   3.056   4.182  1.00 94.98           H  
ATOM   1325 HD12 ILE A  65       2.621   4.374   5.176  1.00 94.98           H  
ATOM   1326 HD13 ILE A  65       0.908   3.971   5.216  1.00 94.98           H  
ATOM   1327  N   THR A  66       3.459   4.831  -0.807  1.00 94.36           N  
ATOM   1328  CA  THR A  66       4.462   4.986  -1.862  1.00 94.36           C  
ATOM   1329  C   THR A  66       3.931   5.836  -3.042  1.00 94.36           C  
ATOM   1330  O   THR A  66       4.643   6.744  -3.477  1.00 94.36           O  
ATOM   1331  CB  THR A  66       4.992   3.623  -2.409  1.00 94.36           C  
ATOM   1332  CG2 THR A  66       5.772   2.758  -1.406  1.00 94.36           C  
ATOM   1333  OG1 THR A  66       3.984   2.814  -2.974  1.00 94.36           O  
ATOM   1334  H   THR A  66       3.154   3.875  -0.618  1.00 94.36           H  
ATOM   1335  HA  THR A  66       5.304   5.528  -1.429  1.00 94.36           H  
ATOM   1336  HB  THR A  66       5.667   3.838  -3.234  1.00 94.36           H  
ATOM   1337  HG1 THR A  66       4.394   2.045  -3.388  1.00 94.36           H  
ATOM   1338 HG21 THR A  66       6.786   3.129  -1.282  1.00 94.36           H  
ATOM   1339 HG22 THR A  66       5.306   2.742  -0.422  1.00 94.36           H  
ATOM   1340 HG23 THR A  66       5.865   1.725  -1.745  1.00 94.36           H  
ATOM   1341  N   THR A  67       2.696   5.592  -3.506  1.00 94.91           N  
ATOM   1342  CA  THR A  67       2.080   6.336  -4.609  1.00 94.91           C  
ATOM   1343  C   THR A  67       1.758   7.796  -4.248  1.00 94.91           C  
ATOM   1344  O   THR A  67       2.001   8.688  -5.062  1.00 94.91           O  
ATOM   1345  CB  THR A  67       0.769   5.689  -5.126  1.00 94.91           C  
ATOM   1346  CG2 THR A  67       0.231   6.285  -6.440  1.00 94.91           C  
ATOM   1347  OG1 THR A  67       0.998   4.322  -5.376  1.00 94.91           O  
ATOM   1348  H   THR A  67       2.170   4.812  -3.118  1.00 94.91           H  
ATOM   1349  HA  THR A  67       2.790   6.351  -5.436  1.00 94.91           H  
ATOM   1350  HB  THR A  67      -0.007   5.758  -4.359  1.00 94.91           H  
ATOM   1351  HG1 THR A  67       1.043   3.874  -4.508  1.00 94.91           H  
ATOM   1352 HG21 THR A  67       0.954   6.178  -7.249  1.00 94.91           H  
ATOM   1353 HG22 THR A  67      -0.683   5.776  -6.740  1.00 94.91           H  
ATOM   1354 HG23 THR A  67      -0.013   7.343  -6.348  1.00 94.91           H  
ATOM   1355  N   LEU A  68       1.230   8.029  -3.040  1.00 92.29           N  
ATOM   1356  CA  LEU A  68       0.847   9.360  -2.587  1.00 92.29           C  
ATOM   1357  C   LEU A  68       2.080  10.245  -2.350  1.00 92.29           C  
ATOM   1358  O   LEU A  68       2.110  11.365  -2.857  1.00 92.29           O  
ATOM   1359  CB  LEU A  68      -0.102   9.246  -1.379  1.00 92.29           C  
ATOM   1360  CG  LEU A  68      -0.761  10.573  -0.950  1.00 92.29           C  
ATOM   1361  CD1 LEU A  68      -2.146  10.311  -0.337  1.00 92.29           C  
ATOM   1362  CD2 LEU A  68       0.143  11.408  -0.021  1.00 92.29           C  
ATOM   1363  H   LEU A  68       1.038   7.261  -2.397  1.00 92.29           H  
ATOM   1364  HA  LEU A  68       0.275   9.821  -3.396  1.00 92.29           H  
ATOM   1365  HB2 LEU A  68      -0.893   8.555  -1.671  1.00 92.29           H  
ATOM   1366  HB3 LEU A  68       0.400   8.772  -0.534  1.00 92.29           H  
ATOM   1367  HG  LEU A  68      -0.945  11.163  -1.850  1.00 92.29           H  
ATOM   1368 HD11 LEU A  68      -2.686  11.241  -0.175  1.00 92.29           H  
ATOM   1369 HD12 LEU A  68      -2.767   9.697  -0.990  1.00 92.29           H  
ATOM   1370 HD13 LEU A  68      -2.070   9.793   0.617  1.00 92.29           H  
ATOM   1371 HD21 LEU A  68      -0.370  11.740   0.876  1.00 92.29           H  
ATOM   1372 HD22 LEU A  68       1.024  10.858   0.312  1.00 92.29           H  
ATOM   1373 HD23 LEU A  68       0.497  12.303  -0.532  1.00 92.29           H  
ATOM   1374  N   LEU A  69       3.113   9.708  -1.683  1.00 87.55           N  
ATOM   1375  CA  LEU A  69       4.389  10.403  -1.491  1.00 87.55           C  
ATOM   1376  C   LEU A  69       5.080  10.733  -2.830  1.00 87.55           C  
ATOM   1377  O   LEU A  69       5.589  11.840  -2.997  1.00 87.55           O  
ATOM   1378  CB  LEU A  69       5.322   9.569  -0.587  1.00 87.55           C  
ATOM   1379  CG  LEU A  69       4.905   9.469   0.894  1.00 87.55           C  
ATOM   1380  CD1 LEU A  69       5.723   8.374   1.599  1.00 87.55           C  
ATOM   1381  CD2 LEU A  69       5.026  10.816   1.628  1.00 87.55           C  
ATOM   1382  H   LEU A  69       3.038   8.770  -1.295  1.00 87.55           H  
ATOM   1383  HA  LEU A  69       4.185  11.355  -1.003  1.00 87.55           H  
ATOM   1384  HB2 LEU A  69       5.393   8.564  -1.004  1.00 87.55           H  
ATOM   1385  HB3 LEU A  69       6.329   9.985  -0.625  1.00 87.55           H  
ATOM   1386  HG  LEU A  69       3.858   9.166   0.945  1.00 87.55           H  
ATOM   1387 HD11 LEU A  69       6.785   8.458   1.374  1.00 87.55           H  
ATOM   1388 HD12 LEU A  69       5.607   8.404   2.683  1.00 87.55           H  
ATOM   1389 HD13 LEU A  69       5.407   7.387   1.267  1.00 87.55           H  
ATOM   1390 HD21 LEU A  69       5.509  11.580   1.020  1.00 87.55           H  
ATOM   1391 HD22 LEU A  69       4.039  11.181   1.904  1.00 87.55           H  
ATOM   1392 HD23 LEU A  69       5.596  10.739   2.551  1.00 87.55           H  
ATOM   1393  N   SER A  70       5.053   9.791  -3.784  1.00 86.93           N  
ATOM   1394  CA  SER A  70       5.657   9.967  -5.104  1.00 86.93           C  
ATOM   1395  C   SER A  70       4.794  10.768  -6.102  1.00 86.93           C  
ATOM   1396  O   SER A  70       5.232  10.954  -7.240  1.00 86.93           O  
ATOM   1397  CB  SER A  70       6.106   8.599  -5.658  1.00 86.93           C  
ATOM   1398  OG  SER A  70       5.044   7.706  -5.917  1.00 86.93           O  
ATOM   1399  H   SER A  70       4.594   8.906  -3.607  1.00 86.93           H  
ATOM   1400  HA  SER A  70       6.569  10.556  -4.980  1.00 86.93           H  
ATOM   1401  HB2 SER A  70       6.624   8.755  -6.599  1.00 86.93           H  
ATOM   1402  HB3 SER A  70       6.821   8.124  -4.984  1.00 86.93           H  
ATOM   1403  HG  SER A  70       4.812   7.287  -5.068  1.00 86.93           H  
ATOM   1404  N   SER A  71       3.605  11.248  -5.695  1.00 80.03           N  
ATOM   1405  CA  SER A  71       2.692  11.965  -6.587  1.00 80.03           C  
ATOM   1406  C   SER A  71       3.180  13.347  -7.051  1.00 80.03           C  
ATOM   1407  O   SER A  71       2.733  13.817  -8.103  1.00 80.03           O  
ATOM   1408  CB  SER A  71       1.251  11.968  -6.047  1.00 80.03           C  
ATOM   1409  OG  SER A  71       0.663  10.708  -6.325  1.00 80.03           O  
ATOM   1410  H   SER A  71       3.286  11.076  -4.748  1.00 80.03           H  
ATOM   1411  HA  SER A  71       2.685  11.392  -7.509  1.00 80.03           H  
ATOM   1412  HB2 SER A  71       1.205  12.210  -4.987  1.00 80.03           H  
ATOM   1413  HB3 SER A  71       0.653  12.727  -6.555  1.00 80.03           H  
ATOM   1414  HG  SER A  71       1.142  10.031  -5.809  1.00 80.03           H  
ATOM   1415  N   TYR A  72       4.160  13.922  -6.344  1.00 83.89           N  
ATOM   1416  CA  TYR A  72       5.012  14.961  -6.893  1.00 83.89           C  
ATOM   1417  C   TYR A  72       6.159  14.255  -7.626  1.00 83.89           C  
ATOM   1418  O   TYR A  72       7.098  13.779  -6.992  1.00 83.89           O  
ATOM   1419  CB  TYR A  72       5.501  15.924  -5.797  1.00 83.89           C  
ATOM   1420  CG  TYR A  72       6.419  17.056  -6.244  1.00 83.89           C  
ATOM   1421  CD1 TYR A  72       7.328  17.586  -5.313  1.00 83.89           C  
ATOM   1422  CD2 TYR A  72       6.351  17.622  -7.539  1.00 83.89           C  
ATOM   1423  CE1 TYR A  72       8.133  18.680  -5.660  1.00 83.89           C  
ATOM   1424  CE2 TYR A  72       7.178  18.705  -7.893  1.00 83.89           C  
ATOM   1425  CZ  TYR A  72       8.070  19.240  -6.948  1.00 83.89           C  
ATOM   1426  OH  TYR A  72       8.867  20.296  -7.276  1.00 83.89           O  
ATOM   1427  H   TYR A  72       4.492  13.454  -5.511  1.00 83.89           H  
ATOM   1428  HA  TYR A  72       4.431  15.553  -7.602  1.00 83.89           H  
ATOM   1429  HB2 TYR A  72       4.648  16.396  -5.317  1.00 83.89           H  
ATOM   1430  HB3 TYR A  72       5.996  15.356  -5.009  1.00 83.89           H  
ATOM   1431  HD1 TYR A  72       7.395  17.173  -4.317  1.00 83.89           H  
ATOM   1432  HD2 TYR A  72       5.657  17.251  -8.276  1.00 83.89           H  
ATOM   1433  HE1 TYR A  72       8.804  19.067  -4.919  1.00 83.89           H  
ATOM   1434  HE2 TYR A  72       7.106  19.138  -8.880  1.00 83.89           H  
ATOM   1435  HH  TYR A  72       9.379  20.584  -6.511  1.00 83.89           H  
ATOM   1436  N   ARG A  73       6.043  14.207  -8.958  1.00 85.84           N  
ATOM   1437  CA  ARG A  73       6.906  13.501  -9.912  1.00 85.84           C  
ATOM   1438  C   ARG A  73       8.433  13.639  -9.687  1.00 85.84           C  
ATOM   1439  O   ARG A  73       9.177  12.720 -10.033  1.00 85.84           O  
ATOM   1440  CB  ARG A  73       6.444  13.951 -11.322  1.00 85.84           C  
ATOM   1441  CG  ARG A  73       7.293  13.470 -12.516  1.00 85.84           C  
ATOM   1442  CD  ARG A  73       6.615  13.633 -13.892  1.00 85.84           C  
ATOM   1443  NE  ARG A  73       5.530  12.654 -14.110  1.00 85.84           N  
ATOM   1444  CZ  ARG A  73       4.918  12.363 -15.272  1.00 85.84           C  
ATOM   1445  NH1 ARG A  73       5.171  13.033 -16.403  1.00 85.84           N  
ATOM   1446  NH2 ARG A  73       4.039  11.358 -15.315  1.00 85.84           N1+
ATOM   1447  H   ARG A  73       5.181  14.567  -9.341  1.00 85.84           H  
ATOM   1448  HA  ARG A  73       6.685  12.437  -9.801  1.00 85.84           H  
ATOM   1449  HB2 ARG A  73       5.406  13.645 -11.457  1.00 85.84           H  
ATOM   1450  HB3 ARG A  73       6.437  15.042 -11.359  1.00 85.84           H  
ATOM   1451  HG2 ARG A  73       8.290  13.913 -12.531  1.00 85.84           H  
ATOM   1452  HG3 ARG A  73       7.457  12.411 -12.345  1.00 85.84           H  
ATOM   1453  HD2 ARG A  73       6.117  14.602 -13.916  1.00 85.84           H  
ATOM   1454  HD3 ARG A  73       7.353  13.643 -14.695  1.00 85.84           H  
ATOM   1455  HE  ARG A  73       5.271  12.135 -13.284  1.00 85.84           H  
ATOM   1456 HH11 ARG A  73       5.815  13.810 -16.406  1.00 85.84           H  
ATOM   1457 HH12 ARG A  73       4.754  12.738 -17.278  1.00 85.84           H  
ATOM   1458 HH21 ARG A  73       3.854  10.792 -14.501  1.00 85.84           H  
ATOM   1459 HH22 ARG A  73       3.627  11.100 -16.205  1.00 85.84           H  
ATOM   1460  N   TYR A  74       8.850  14.771  -9.102  1.00 87.98           N  
ATOM   1461  CA  TYR A  74      10.215  15.104  -8.692  1.00 87.98           C  
ATOM   1462  C   TYR A  74      10.813  14.124  -7.671  1.00 87.98           C  
ATOM   1463  O   TYR A  74      11.930  13.650  -7.862  1.00 87.98           O  
ATOM   1464  CB  TYR A  74      10.196  16.536  -8.108  1.00 87.98           C  
ATOM   1465  CG  TYR A  74      11.499  17.137  -7.590  1.00 87.98           C  
ATOM   1466  CD1 TYR A  74      12.712  16.970  -8.291  1.00 87.98           C  
ATOM   1467  CD2 TYR A  74      11.493  17.922  -6.417  1.00 87.98           C  
ATOM   1468  CE1 TYR A  74      13.874  17.646  -7.873  1.00 87.98           C  
ATOM   1469  CE2 TYR A  74      12.656  18.587  -5.992  1.00 87.98           C  
ATOM   1470  CZ  TYR A  74      13.842  18.469  -6.731  1.00 87.98           C  
ATOM   1471  OH  TYR A  74      14.949  19.149  -6.324  1.00 87.98           O  
ATOM   1472  H   TYR A  74       8.131  15.395  -8.772  1.00 87.98           H  
ATOM   1473  HA  TYR A  74      10.841  15.078  -9.585  1.00 87.98           H  
ATOM   1474  HB2 TYR A  74       9.805  17.221  -8.858  1.00 87.98           H  
ATOM   1475  HB3 TYR A  74       9.476  16.565  -7.288  1.00 87.98           H  
ATOM   1476  HD1 TYR A  74      12.762  16.346  -9.170  1.00 87.98           H  
ATOM   1477  HD2 TYR A  74      10.597  18.029  -5.832  1.00 87.98           H  
ATOM   1478  HE1 TYR A  74      14.782  17.533  -8.446  1.00 87.98           H  
ATOM   1479  HE2 TYR A  74      12.645  19.190  -5.098  1.00 87.98           H  
ATOM   1480  HH  TYR A  74      15.729  19.004  -6.867  1.00 87.98           H  
ATOM   1481  N   VAL A  75      10.067  13.863  -6.592  1.00 91.28           N  
ATOM   1482  CA  VAL A  75      10.604  13.208  -5.404  1.00 91.28           C  
ATOM   1483  C   VAL A  75      10.456  11.674  -5.451  1.00 91.28           C  
ATOM   1484  O   VAL A  75      10.884  11.011  -4.513  1.00 91.28           O  
ATOM   1485  CB  VAL A  75       9.942  13.771  -4.113  1.00 91.28           C  
ATOM   1486  CG1 VAL A  75      10.233  15.273  -3.931  1.00 91.28           C  
ATOM   1487  CG2 VAL A  75       8.429  13.514  -4.000  1.00 91.28           C  
ATOM   1488  H   VAL A  75       9.096  14.153  -6.542  1.00 91.28           H  
ATOM   1489  HA  VAL A  75      11.675  13.398  -5.334  1.00 91.28           H  
ATOM   1490  HB  VAL A  75      10.412  13.265  -3.268  1.00 91.28           H  
ATOM   1491 HG11 VAL A  75       9.846  15.638  -2.979  1.00 91.28           H  
ATOM   1492 HG12 VAL A  75      11.303  15.473  -3.942  1.00 91.28           H  
ATOM   1493 HG13 VAL A  75       9.779  15.872  -4.720  1.00 91.28           H  
ATOM   1494 HG21 VAL A  75       8.080  13.716  -2.989  1.00 91.28           H  
ATOM   1495 HG22 VAL A  75       7.870  14.165  -4.664  1.00 91.28           H  
ATOM   1496 HG23 VAL A  75       8.148  12.487  -4.227  1.00 91.28           H  
ATOM   1497  N   LEU A  76       9.879  11.131  -6.534  1.00 94.06           N  
ATOM   1498  CA  LEU A  76       9.529   9.718  -6.704  1.00 94.06           C  
ATOM   1499  C   LEU A  76      10.661   8.723  -6.384  1.00 94.06           C  
ATOM   1500  O   LEU A  76      10.443   7.811  -5.590  1.00 94.06           O  
ATOM   1501  CB  LEU A  76       8.897   9.524  -8.103  1.00 94.06           C  
ATOM   1502  CG  LEU A  76       8.508   8.069  -8.488  1.00 94.06           C  
ATOM   1503  CD1 LEU A  76       7.201   8.029  -9.305  1.00 94.06           C  
ATOM   1504  CD2 LEU A  76       9.643   7.301  -9.201  1.00 94.06           C  
ATOM   1505  H   LEU A  76       9.582  11.768  -7.259  1.00 94.06           H  
ATOM   1506  HA  LEU A  76       8.755   9.524  -5.961  1.00 94.06           H  
ATOM   1507  HB2 LEU A  76       8.009  10.157  -8.121  1.00 94.06           H  
ATOM   1508  HB3 LEU A  76       9.550   9.942  -8.868  1.00 94.06           H  
ATOM   1509  HG  LEU A  76       8.289   7.529  -7.564  1.00 94.06           H  
ATOM   1510 HD11 LEU A  76       6.612   7.151  -9.037  1.00 94.06           H  
ATOM   1511 HD12 LEU A  76       6.561   8.894  -9.129  1.00 94.06           H  
ATOM   1512 HD13 LEU A  76       7.394   7.991 -10.375  1.00 94.06           H  
ATOM   1513 HD21 LEU A  76       9.294   6.764 -10.082  1.00 94.06           H  
ATOM   1514 HD22 LEU A  76      10.450   7.958  -9.525  1.00 94.06           H  
ATOM   1515 HD23 LEU A  76      10.083   6.557  -8.535  1.00 94.06           H  
ATOM   1516  N   LYS A  77      11.851   8.935  -6.963  1.00 96.07           N  
ATOM   1517  CA  LYS A  77      13.036   8.132  -6.647  1.00 96.07           C  
ATOM   1518  C   LYS A  77      13.486   8.261  -5.165  1.00 96.07           C  
ATOM   1519  O   LYS A  77      13.463   7.237  -4.483  1.00 96.07           O  
ATOM   1520  CB  LYS A  77      14.153   8.394  -7.682  1.00 96.07           C  
ATOM   1521  CG  LYS A  77      13.911   7.743  -9.051  1.00 96.07           C  
ATOM   1522  CD  LYS A  77      15.101   7.987  -9.992  1.00 96.07           C  
ATOM   1523  CE  LYS A  77      14.980   7.244 -11.328  1.00 96.07           C  
ATOM   1524  NZ  LYS A  77      16.148   7.472 -12.193  1.00 96.07           N1+
ATOM   1525  H   LYS A  77      11.964   9.727  -7.576  1.00 96.07           H  
ATOM   1526  HA  LYS A  77      12.734   7.089  -6.770  1.00 96.07           H  
ATOM   1527  HB2 LYS A  77      14.298   9.459  -7.848  1.00 96.07           H  
ATOM   1528  HB3 LYS A  77      15.092   8.005  -7.284  1.00 96.07           H  
ATOM   1529  HG2 LYS A  77      13.750   6.672  -8.923  1.00 96.07           H  
ATOM   1530  HG3 LYS A  77      12.998   8.138  -9.498  1.00 96.07           H  
ATOM   1531  HD2 LYS A  77      15.193   9.057 -10.183  1.00 96.07           H  
ATOM   1532  HD3 LYS A  77      16.020   7.682  -9.491  1.00 96.07           H  
ATOM   1533  HE2 LYS A  77      14.880   6.172 -11.157  1.00 96.07           H  
ATOM   1534  HE3 LYS A  77      14.093   7.583 -11.859  1.00 96.07           H  
ATOM   1535  HZ1 LYS A  77      16.243   8.454 -12.409  1.00 96.07           H  
ATOM   1536  HZ2 LYS A  77      16.977   7.160 -11.705  1.00 96.07           H  
ATOM   1537  HZ3 LYS A  77      16.039   6.932 -13.040  1.00 96.07           H  
ATOM   1538  N   PRO A  78      13.814   9.484  -4.670  1.00 96.69           N  
ATOM   1539  CA  PRO A  78      14.011   9.769  -3.232  1.00 96.69           C  
ATOM   1540  C   PRO A  78      13.008   9.136  -2.256  1.00 96.69           C  
ATOM   1541  O   PRO A  78      13.446   8.475  -1.322  1.00 96.69           O  
ATOM   1542  CB  PRO A  78      13.964  11.298  -3.159  1.00 96.69           C  
ATOM   1543  CG  PRO A  78      14.558  11.742  -4.475  1.00 96.69           C  
ATOM   1544  CD  PRO A  78      14.116  10.679  -5.462  1.00 96.69           C  
ATOM   1545  HA  PRO A  78      15.013   9.427  -2.970  1.00 96.69           H  
ATOM   1546  HB2 PRO A  78      12.939  11.659  -3.097  1.00 96.69           H  
ATOM   1547  HB3 PRO A  78      14.494  11.697  -2.297  1.00 96.69           H  
ATOM   1548  HG2 PRO A  78      14.214  12.725  -4.774  1.00 96.69           H  
ATOM   1549  HG3 PRO A  78      15.647  11.759  -4.405  1.00 96.69           H  
ATOM   1550  HD2 PRO A  78      13.235  11.012  -6.009  1.00 96.69           H  
ATOM   1551  HD3 PRO A  78      14.931  10.518  -6.163  1.00 96.69           H  
ATOM   1552  N   VAL A  79      11.702   9.310  -2.500  1.00 95.94           N  
ATOM   1553  CA  VAL A  79      10.609   8.731  -1.720  1.00 95.94           C  
ATOM   1554  C   VAL A  79      10.765   7.214  -1.536  1.00 95.94           C  
ATOM   1555  O   VAL A  79      10.816   6.741  -0.404  1.00 95.94           O  
ATOM   1556  CB  VAL A  79       9.233   9.062  -2.379  1.00 95.94           C  
ATOM   1557  CG1 VAL A  79       8.051   8.131  -2.045  1.00 95.94           C  
ATOM   1558  CG2 VAL A  79       8.827  10.505  -2.052  1.00 95.94           C  
ATOM   1559  H   VAL A  79      11.418   9.894  -3.285  1.00 95.94           H  
ATOM   1560  HA  VAL A  79      10.647   9.171  -0.723  1.00 95.94           H  
ATOM   1561  HB  VAL A  79       9.362   9.005  -3.460  1.00 95.94           H  
ATOM   1562 HG11 VAL A  79       7.868   8.125  -0.971  1.00 95.94           H  
ATOM   1563 HG12 VAL A  79       7.142   8.467  -2.538  1.00 95.94           H  
ATOM   1564 HG13 VAL A  79       8.206   7.105  -2.375  1.00 95.94           H  
ATOM   1565 HG21 VAL A  79       7.937  10.798  -2.602  1.00 95.94           H  
ATOM   1566 HG22 VAL A  79       8.615  10.618  -0.990  1.00 95.94           H  
ATOM   1567 HG23 VAL A  79       9.608  11.217  -2.306  1.00 95.94           H  
ATOM   1568  N   LEU A  80      10.893   6.493  -2.654  1.00 97.60           N  
ATOM   1569  CA  LEU A  80      11.030   5.043  -2.643  1.00 97.60           C  
ATOM   1570  C   LEU A  80      12.357   4.582  -2.003  1.00 97.60           C  
ATOM   1571  O   LEU A  80      12.345   3.592  -1.275  1.00 97.60           O  
ATOM   1572  CB  LEU A  80      10.833   4.510  -4.075  1.00 97.60           C  
ATOM   1573  CG  LEU A  80       9.433   4.733  -4.694  1.00 97.60           C  
ATOM   1574  CD1 LEU A  80       9.410   4.287  -6.170  1.00 97.60           C  
ATOM   1575  CD2 LEU A  80       8.281   4.128  -3.873  1.00 97.60           C  
ATOM   1576  H   LEU A  80      10.912   6.957  -3.554  1.00 97.60           H  
ATOM   1577  HA  LEU A  80      10.241   4.643  -2.009  1.00 97.60           H  
ATOM   1578  HB2 LEU A  80      11.543   5.022  -4.717  1.00 97.60           H  
ATOM   1579  HB3 LEU A  80      11.088   3.451  -4.103  1.00 97.60           H  
ATOM   1580  HG  LEU A  80       9.257   5.808  -4.701  1.00 97.60           H  
ATOM   1581 HD11 LEU A  80       8.840   3.372  -6.324  1.00 97.60           H  
ATOM   1582 HD12 LEU A  80       8.969   5.060  -6.801  1.00 97.60           H  
ATOM   1583 HD13 LEU A  80      10.412   4.098  -6.557  1.00 97.60           H  
ATOM   1584 HD21 LEU A  80       8.625   3.527  -3.037  1.00 97.60           H  
ATOM   1585 HD22 LEU A  80       7.663   4.925  -3.458  1.00 97.60           H  
ATOM   1586 HD23 LEU A  80       7.629   3.493  -4.468  1.00 97.60           H  
ATOM   1587  N   ILE A  81      13.443   5.340  -2.218  1.00 97.95           N  
ATOM   1588  CA  ILE A  81      14.742   5.153  -1.565  1.00 97.95           C  
ATOM   1589  C   ILE A  81      14.653   5.283  -0.028  1.00 97.95           C  
ATOM   1590  O   ILE A  81      15.063   4.364   0.685  1.00 97.95           O  
ATOM   1591  CB  ILE A  81      15.815   6.135  -2.146  1.00 97.95           C  
ATOM   1592  CG1 ILE A  81      16.207   5.719  -3.579  1.00 97.95           C  
ATOM   1593  CG2 ILE A  81      17.084   6.355  -1.293  1.00 97.95           C  
ATOM   1594  CD1 ILE A  81      16.845   6.839  -4.405  1.00 97.95           C  
ATOM   1595  H   ILE A  81      13.357   6.156  -2.814  1.00 97.95           H  
ATOM   1596  HA  ILE A  81      15.057   4.130  -1.777  1.00 97.95           H  
ATOM   1597  HB  ILE A  81      15.339   7.109  -2.226  1.00 97.95           H  
ATOM   1598 HG12 ILE A  81      16.882   4.868  -3.543  1.00 97.95           H  
ATOM   1599 HG13 ILE A  81      15.331   5.363  -4.110  1.00 97.95           H  
ATOM   1600 HG21 ILE A  81      16.858   6.864  -0.356  1.00 97.95           H  
ATOM   1601 HG22 ILE A  81      17.559   5.407  -1.047  1.00 97.95           H  
ATOM   1602 HG23 ILE A  81      17.819   6.974  -1.806  1.00 97.95           H  
ATOM   1603 HD11 ILE A  81      16.410   7.811  -4.178  1.00 97.95           H  
ATOM   1604 HD12 ILE A  81      17.912   6.894  -4.204  1.00 97.95           H  
ATOM   1605 HD13 ILE A  81      16.710   6.658  -5.471  1.00 97.95           H  
ATOM   1606  N   LEU A  82      14.072   6.394   0.458  1.00 96.94           N  
ATOM   1607  CA  LEU A  82      13.864   6.626   1.888  1.00 96.94           C  
ATOM   1608  C   LEU A  82      12.962   5.550   2.508  1.00 96.94           C  
ATOM   1609  O   LEU A  82      13.324   5.013   3.550  1.00 96.94           O  
ATOM   1610  CB  LEU A  82      13.285   8.029   2.184  1.00 96.94           C  
ATOM   1611  CG  LEU A  82      14.171   9.252   1.854  1.00 96.94           C  
ATOM   1612  CD1 LEU A  82      13.572  10.526   2.480  1.00 96.94           C  
ATOM   1613  CD2 LEU A  82      15.649   9.078   2.231  1.00 96.94           C  
ATOM   1614  H   LEU A  82      13.740   7.112  -0.183  1.00 96.94           H  
ATOM   1615  HA  LEU A  82      14.834   6.531   2.379  1.00 96.94           H  
ATOM   1616  HB2 LEU A  82      12.330   8.139   1.671  1.00 96.94           H  
ATOM   1617  HB3 LEU A  82      13.054   8.066   3.251  1.00 96.94           H  
ATOM   1618  HG  LEU A  82      14.151   9.403   0.779  1.00 96.94           H  
ATOM   1619 HD11 LEU A  82      13.539  11.340   1.761  1.00 96.94           H  
ATOM   1620 HD12 LEU A  82      12.550  10.373   2.829  1.00 96.94           H  
ATOM   1621 HD13 LEU A  82      14.154  10.872   3.332  1.00 96.94           H  
ATOM   1622 HD21 LEU A  82      15.770   8.546   3.175  1.00 96.94           H  
ATOM   1623 HD22 LEU A  82      16.169   8.514   1.458  1.00 96.94           H  
ATOM   1624 HD23 LEU A  82      16.160  10.038   2.316  1.00 96.94           H  
ATOM   1625  N   LEU A  83      11.852   5.209   1.837  1.00 97.12           N  
ATOM   1626  CA  LEU A  83      10.921   4.161   2.258  1.00 97.12           C  
ATOM   1627  C   LEU A  83      11.600   2.798   2.462  1.00 97.12           C  
ATOM   1628  O   LEU A  83      11.430   2.202   3.528  1.00 97.12           O  
ATOM   1629  CB  LEU A  83       9.757   4.055   1.248  1.00 97.12           C  
ATOM   1630  CG  LEU A  83       8.712   5.176   1.403  1.00 97.12           C  
ATOM   1631  CD1 LEU A  83       7.737   5.232   0.220  1.00 97.12           C  
ATOM   1632  CD2 LEU A  83       7.956   5.063   2.729  1.00 97.12           C  
ATOM   1633  H   LEU A  83      11.622   5.707   0.981  1.00 97.12           H  
ATOM   1634  HA  LEU A  83      10.530   4.457   3.233  1.00 97.12           H  
ATOM   1635  HB2 LEU A  83      10.165   4.046   0.239  1.00 97.12           H  
ATOM   1636  HB3 LEU A  83       9.249   3.100   1.363  1.00 97.12           H  
ATOM   1637  HG  LEU A  83       9.245   6.123   1.412  1.00 97.12           H  
ATOM   1638 HD11 LEU A  83       8.194   4.884  -0.706  1.00 97.12           H  
ATOM   1639 HD12 LEU A  83       6.846   4.636   0.408  1.00 97.12           H  
ATOM   1640 HD13 LEU A  83       7.400   6.252   0.054  1.00 97.12           H  
ATOM   1641 HD21 LEU A  83       8.300   5.814   3.441  1.00 97.12           H  
ATOM   1642 HD22 LEU A  83       6.885   5.209   2.596  1.00 97.12           H  
ATOM   1643 HD23 LEU A  83       8.095   4.087   3.190  1.00 97.12           H  
ATOM   1644  N   LEU A  84      12.390   2.358   1.473  1.00 98.51           N  
ATOM   1645  CA  LEU A  84      13.180   1.126   1.531  1.00 98.51           C  
ATOM   1646  C   LEU A  84      14.179   1.139   2.699  1.00 98.51           C  
ATOM   1647  O   LEU A  84      14.193   0.201   3.494  1.00 98.51           O  
ATOM   1648  CB  LEU A  84      13.875   0.888   0.171  1.00 98.51           C  
ATOM   1649  CG  LEU A  84      12.895   0.404  -0.923  1.00 98.51           C  
ATOM   1650  CD1 LEU A  84      13.404   0.727  -2.341  1.00 98.51           C  
ATOM   1651  CD2 LEU A  84      12.518  -1.082  -0.748  1.00 98.51           C  
ATOM   1652  H   LEU A  84      12.497   2.922   0.634  1.00 98.51           H  
ATOM   1653  HA  LEU A  84      12.498   0.298   1.719  1.00 98.51           H  
ATOM   1654  HB2 LEU A  84      14.356   1.819  -0.134  1.00 98.51           H  
ATOM   1655  HB3 LEU A  84      14.686   0.164   0.271  1.00 98.51           H  
ATOM   1656  HG  LEU A  84      11.976   0.979  -0.804  1.00 98.51           H  
ATOM   1657 HD11 LEU A  84      13.436  -0.135  -3.004  1.00 98.51           H  
ATOM   1658 HD12 LEU A  84      12.734   1.451  -2.800  1.00 98.51           H  
ATOM   1659 HD13 LEU A  84      14.400   1.171  -2.335  1.00 98.51           H  
ATOM   1660 HD21 LEU A  84      12.664  -1.675  -1.650  1.00 98.51           H  
ATOM   1661 HD22 LEU A  84      13.100  -1.561   0.040  1.00 98.51           H  
ATOM   1662 HD23 LEU A  84      11.469  -1.184  -0.474  1.00 98.51           H  
ATOM   1663  N   ILE A  85      14.954   2.223   2.820  1.00 98.09           N  
ATOM   1664  CA  ILE A  85      15.940   2.416   3.882  1.00 98.09           C  
ATOM   1665  C   ILE A  85      15.318   2.503   5.294  1.00 98.09           C  
ATOM   1666  O   ILE A  85      15.801   1.824   6.202  1.00 98.09           O  
ATOM   1667  CB  ILE A  85      16.852   3.634   3.555  1.00 98.09           C  
ATOM   1668  CG1 ILE A  85      17.784   3.290   2.367  1.00 98.09           C  
ATOM   1669  CG2 ILE A  85      17.626   4.275   4.728  1.00 98.09           C  
ATOM   1670  CD1 ILE A  85      19.139   2.672   2.749  1.00 98.09           C  
ATOM   1671  H   ILE A  85      14.863   2.974   2.139  1.00 98.09           H  
ATOM   1672  HA  ILE A  85      16.569   1.525   3.892  1.00 98.09           H  
ATOM   1673  HB  ILE A  85      16.189   4.421   3.191  1.00 98.09           H  
ATOM   1674 HG12 ILE A  85      17.278   2.639   1.653  1.00 98.09           H  
ATOM   1675 HG13 ILE A  85      17.962   4.198   1.802  1.00 98.09           H  
ATOM   1676 HG21 ILE A  85      16.947   4.741   5.441  1.00 98.09           H  
ATOM   1677 HG22 ILE A  85      18.229   3.545   5.268  1.00 98.09           H  
ATOM   1678 HG23 ILE A  85      18.292   5.062   4.373  1.00 98.09           H  
ATOM   1679 HD11 ILE A  85      19.613   2.212   1.883  1.00 98.09           H  
ATOM   1680 HD12 ILE A  85      19.821   3.438   3.115  1.00 98.09           H  
ATOM   1681 HD13 ILE A  85      19.040   1.914   3.526  1.00 98.09           H  
ATOM   1682  N   MET A  86      14.220   3.261   5.446  1.00 96.21           N  
ATOM   1683  CA  MET A  86      13.397   3.309   6.659  1.00 96.21           C  
ATOM   1684  C   MET A  86      12.889   1.915   7.041  1.00 96.21           C  
ATOM   1685  O   MET A  86      13.085   1.498   8.184  1.00 96.21           O  
ATOM   1686  CB  MET A  86      12.213   4.286   6.501  1.00 96.21           C  
ATOM   1687  CG  MET A  86      12.607   5.771   6.529  1.00 96.21           C  
ATOM   1688  SD  MET A  86      11.251   6.878   6.052  1.00 96.21           S  
ATOM   1689  CE  MET A  86      10.281   6.888   7.583  1.00 96.21           C  
ATOM   1690  H   MET A  86      13.881   3.804   4.650  1.00 96.21           H  
ATOM   1691  HA  MET A  86      14.009   3.657   7.489  1.00 96.21           H  
ATOM   1692  HB2 MET A  86      11.670   4.069   5.580  1.00 96.21           H  
ATOM   1693  HB3 MET A  86      11.499   4.115   7.308  1.00 96.21           H  
ATOM   1694  HG2 MET A  86      12.960   6.049   7.523  1.00 96.21           H  
ATOM   1695  HG3 MET A  86      13.445   5.959   5.859  1.00 96.21           H  
ATOM   1696  HE1 MET A  86       9.895   5.895   7.808  1.00 96.21           H  
ATOM   1697  HE2 MET A  86      10.886   7.228   8.423  1.00 96.21           H  
ATOM   1698  HE3 MET A  86       9.439   7.571   7.475  1.00 96.21           H  
ATOM   1699  N   GLY A  87      12.290   1.212   6.070  1.00 97.83           N  
ATOM   1700  CA  GLY A  87      11.750  -0.137   6.212  1.00 97.83           C  
ATOM   1701  C   GLY A  87      12.836  -1.112   6.668  1.00 97.83           C  
ATOM   1702  O   GLY A  87      12.651  -1.788   7.677  1.00 97.83           O  
ATOM   1703  H   GLY A  87      12.200   1.634   5.147  1.00 97.83           H  
ATOM   1704  HA2 GLY A  87      10.924  -0.136   6.925  1.00 97.83           H  
ATOM   1705  HA3 GLY A  87      11.357  -0.467   5.251  1.00 97.83           H  
ATOM   1706  N   ALA A  88      13.982  -1.127   5.974  1.00 98.25           N  
ATOM   1707  CA  ALA A  88      15.144  -1.981   6.223  1.00 98.25           C  
ATOM   1708  C   ALA A  88      15.682  -1.922   7.657  1.00 98.25           C  
ATOM   1709  O   ALA A  88      15.997  -2.960   8.243  1.00 98.25           O  
ATOM   1710  CB  ALA A  88      16.265  -1.572   5.260  1.00 98.25           C  
ATOM   1711  H   ALA A  88      14.051  -0.529   5.149  1.00 98.25           H  
ATOM   1712  HA  ALA A  88      14.843  -3.007   6.014  1.00 98.25           H  
ATOM   1713  HB1 ALA A  88      15.906  -1.568   4.235  1.00 98.25           H  
ATOM   1714  HB2 ALA A  88      16.648  -0.574   5.471  1.00 98.25           H  
ATOM   1715  HB3 ALA A  88      17.101  -2.265   5.317  1.00 98.25           H  
ATOM   1716  N   VAL A  89      15.791  -0.695   8.171  1.00 96.02           N  
ATOM   1717  CA  VAL A  89      16.353  -0.403   9.478  1.00 96.02           C  
ATOM   1718  C   VAL A  89      15.349  -0.729  10.598  1.00 96.02           C  
ATOM   1719  O   VAL A  89      15.643  -1.561  11.456  1.00 96.02           O  
ATOM   1720  CB  VAL A  89      16.814   1.079   9.541  1.00 96.02           C  
ATOM   1721  CG1 VAL A  89      17.218   1.597  10.937  1.00 96.02           C  
ATOM   1722  CG2 VAL A  89      17.979   1.305   8.562  1.00 96.02           C  
ATOM   1723  H   VAL A  89      15.527   0.099   7.596  1.00 96.02           H  
ATOM   1724  HA  VAL A  89      17.229  -1.033   9.622  1.00 96.02           H  
ATOM   1725  HB  VAL A  89      15.982   1.696   9.197  1.00 96.02           H  
ATOM   1726 HG11 VAL A  89      18.045   1.033  11.356  1.00 96.02           H  
ATOM   1727 HG12 VAL A  89      17.538   2.638  10.888  1.00 96.02           H  
ATOM   1728 HG13 VAL A  89      16.396   1.546  11.649  1.00 96.02           H  
ATOM   1729 HG21 VAL A  89      18.147   2.367   8.412  1.00 96.02           H  
ATOM   1730 HG22 VAL A  89      18.901   0.857   8.929  1.00 96.02           H  
ATOM   1731 HG23 VAL A  89      17.787   0.886   7.575  1.00 96.02           H  
ATOM   1732  N   THR A  90      14.175  -0.089  10.553  1.00 96.15           N  
ATOM   1733  CA  THR A  90      13.157  -0.126  11.610  1.00 96.15           C  
ATOM   1734  C   THR A  90      12.600  -1.542  11.871  1.00 96.15           C  
ATOM   1735  O   THR A  90      12.330  -1.915  13.021  1.00 96.15           O  
ATOM   1736  CB  THR A  90      11.971   0.790  11.219  1.00 96.15           C  
ATOM   1737  CG2 THR A  90      12.382   2.269  11.158  1.00 96.15           C  
ATOM   1738  OG1 THR A  90      11.433   0.434   9.954  1.00 96.15           O  
ATOM   1739  H   THR A  90      13.965   0.502   9.757  1.00 96.15           H  
ATOM   1740  HA  THR A  90      13.617   0.237  12.529  1.00 96.15           H  
ATOM   1741  HB  THR A  90      11.165   0.680  11.948  1.00 96.15           H  
ATOM   1742  HG1 THR A  90      12.018   0.792   9.261  1.00 96.15           H  
ATOM   1743 HG21 THR A  90      11.674   2.866  10.590  1.00 96.15           H  
ATOM   1744 HG22 THR A  90      12.427   2.682  12.164  1.00 96.15           H  
ATOM   1745 HG23 THR A  90      13.354   2.416  10.690  1.00 96.15           H  
ATOM   1746  N   SER A  91      12.496  -2.336  10.802  1.00 96.57           N  
ATOM   1747  CA  SER A  91      12.042  -3.710  10.868  1.00 96.57           C  
ATOM   1748  C   SER A  91      12.974  -4.622  11.674  1.00 96.57           C  
ATOM   1749  O   SER A  91      12.466  -5.472  12.401  1.00 96.57           O  
ATOM   1750  CB  SER A  91      11.754  -4.213   9.454  1.00 96.57           C  
ATOM   1751  OG  SER A  91      12.897  -4.216   8.616  1.00 96.57           O  
ATOM   1752  H   SER A  91      12.699  -1.959   9.884  1.00 96.57           H  
ATOM   1753  HA  SER A  91      11.092  -3.711  11.400  1.00 96.57           H  
ATOM   1754  HB2 SER A  91      11.347  -5.221   9.515  1.00 96.57           H  
ATOM   1755  HB3 SER A  91      10.989  -3.584   9.003  1.00 96.57           H  
ATOM   1756  HG  SER A  91      12.942  -3.334   8.196  1.00 96.57           H  
ATOM   1757  N   TYR A  92      14.298  -4.398  11.610  1.00 95.72           N  
ATOM   1758  CA  TYR A  92      15.273  -5.179  12.370  1.00 95.72           C  
ATOM   1759  C   TYR A  92      15.020  -5.101  13.875  1.00 95.72           C  
ATOM   1760  O   TYR A  92      14.917  -6.142  14.524  1.00 95.72           O  
ATOM   1761  CB  TYR A  92      16.717  -4.777  12.030  1.00 95.72           C  
ATOM   1762  CG  TYR A  92      17.784  -5.541  12.805  1.00 95.72           C  
ATOM   1763  CD1 TYR A  92      18.515  -4.895  13.823  1.00 95.72           C  
ATOM   1764  CD2 TYR A  92      18.049  -6.896  12.519  1.00 95.72           C  
ATOM   1765  CE1 TYR A  92      19.534  -5.575  14.515  1.00 95.72           C  
ATOM   1766  CE2 TYR A  92      19.065  -7.582  13.210  1.00 95.72           C  
ATOM   1767  CZ  TYR A  92      19.823  -6.914  14.192  1.00 95.72           C  
ATOM   1768  OH  TYR A  92      20.877  -7.541  14.788  1.00 95.72           O  
ATOM   1769  H   TYR A  92      14.645  -3.632  11.043  1.00 95.72           H  
ATOM   1770  HA  TYR A  92      15.139  -6.221  12.082  1.00 95.72           H  
ATOM   1771  HB2 TYR A  92      16.896  -4.906  10.964  1.00 95.72           H  
ATOM   1772  HB3 TYR A  92      16.856  -3.713  12.222  1.00 95.72           H  
ATOM   1773  HD1 TYR A  92      18.311  -3.862  14.056  1.00 95.72           H  
ATOM   1774  HD2 TYR A  92      17.479  -7.416  11.766  1.00 95.72           H  
ATOM   1775  HE1 TYR A  92      20.109  -5.050  15.264  1.00 95.72           H  
ATOM   1776  HE2 TYR A  92      19.266  -8.615  12.967  1.00 95.72           H  
ATOM   1777  HH  TYR A  92      20.970  -8.468  14.513  1.00 95.72           H  
ATOM   1778  N   PHE A  93      14.873  -3.878  14.392  1.00 93.68           N  
ATOM   1779  CA  PHE A  93      14.673  -3.651  15.818  1.00 93.68           C  
ATOM   1780  C   PHE A  93      13.282  -4.118  16.269  1.00 93.68           C  
ATOM   1781  O   PHE A  93      13.175  -4.755  17.316  1.00 93.68           O  
ATOM   1782  CB  PHE A  93      14.979  -2.188  16.186  1.00 93.68           C  
ATOM   1783  CG  PHE A  93      16.380  -1.777  15.781  1.00 93.68           C  
ATOM   1784  CD1 PHE A  93      16.608  -1.234  14.503  1.00 93.68           C  
ATOM   1785  CD2 PHE A  93      17.483  -2.145  16.576  1.00 93.68           C  
ATOM   1786  CE1 PHE A  93      17.902  -1.059  14.048  1.00 93.68           C  
ATOM   1787  CE2 PHE A  93      18.772  -1.989  16.090  1.00 93.68           C  
ATOM   1788  CZ  PHE A  93      18.980  -1.443  14.834  1.00 93.68           C  
ATOM   1789  H   PHE A  93      14.976  -3.065  13.799  1.00 93.68           H  
ATOM   1790  HA  PHE A  93      15.401  -4.279  16.330  1.00 93.68           H  
ATOM   1791  HB2 PHE A  93      14.260  -1.517  15.721  1.00 93.68           H  
ATOM   1792  HB3 PHE A  93      14.882  -2.046  17.262  1.00 93.68           H  
ATOM   1793  HD1 PHE A  93      15.775  -0.955  13.874  1.00 93.68           H  
ATOM   1794  HD2 PHE A  93      17.324  -2.559  17.558  1.00 93.68           H  
ATOM   1795  HE1 PHE A  93      18.052  -0.640  13.068  1.00 93.68           H  
ATOM   1796  HE2 PHE A  93      19.616  -2.306  16.681  1.00 93.68           H  
ATOM   1797  HZ  PHE A  93      19.989  -1.324  14.470  1.00 93.68           H  
ATOM   1798  N   THR A  94      12.261  -3.918  15.424  1.00 94.75           N  
ATOM   1799  CA  THR A  94      10.933  -4.490  15.646  1.00 94.75           C  
ATOM   1800  C   THR A  94      10.974  -6.035  15.748  1.00 94.75           C  
ATOM   1801  O   THR A  94      10.518  -6.583  16.750  1.00 94.75           O  
ATOM   1802  CB  THR A  94       9.921  -4.090  14.539  1.00 94.75           C  
ATOM   1803  CG2 THR A  94       8.466  -4.496  14.839  1.00 94.75           C  
ATOM   1804  OG1 THR A  94       9.910  -2.684  14.353  1.00 94.75           O  
ATOM   1805  H   THR A  94      12.417  -3.424  14.554  1.00 94.75           H  
ATOM   1806  HA  THR A  94      10.567  -4.103  16.600  1.00 94.75           H  
ATOM   1807  HB  THR A  94      10.217  -4.546  13.593  1.00 94.75           H  
ATOM   1808  HG1 THR A  94      10.772  -2.385  14.016  1.00 94.75           H  
ATOM   1809 HG21 THR A  94       8.122  -4.052  15.774  1.00 94.75           H  
ATOM   1810 HG22 THR A  94       7.789  -4.172  14.049  1.00 94.75           H  
ATOM   1811 HG23 THR A  94       8.359  -5.576  14.930  1.00 94.75           H  
ATOM   1812  N   ASP A  95      11.599  -6.699  14.765  1.00 93.98           N  
ATOM   1813  CA  ASP A  95      11.679  -8.158  14.672  1.00 93.98           C  
ATOM   1814  C   ASP A  95      12.642  -8.808  15.680  1.00 93.98           C  
ATOM   1815  O   ASP A  95      12.446  -9.977  16.010  1.00 93.98           O  
ATOM   1816  CB  ASP A  95      11.982  -8.666  13.239  1.00 93.98           C  
ATOM   1817  CG  ASP A  95      11.050  -8.243  12.091  1.00 93.98           C  
ATOM   1818  OD1 ASP A  95       9.923  -7.757  12.333  1.00 93.98           O  
ATOM   1819  OD2 ASP A  95      11.452  -8.536  10.946  1.00 93.98           O1-
ATOM   1820  H   ASP A  95      11.980  -6.189  13.968  1.00 93.98           H  
ATOM   1821  HA  ASP A  95      10.714  -8.561  14.961  1.00 93.98           H  
ATOM   1822  HB2 ASP A  95      12.998  -8.374  12.969  1.00 93.98           H  
ATOM   1823  HB3 ASP A  95      11.948  -9.750  13.243  1.00 93.98           H  
ATOM   1824  N   THR A  96      13.672  -8.083  16.128  1.00 91.72           N  
ATOM   1825  CA  THR A  96      14.691  -8.615  17.036  1.00 91.72           C  
ATOM   1826  C   THR A  96      14.435  -8.244  18.513  1.00 91.72           C  
ATOM   1827  O   THR A  96      14.943  -8.945  19.391  1.00 91.72           O  
ATOM   1828  CB  THR A  96      16.113  -8.142  16.619  1.00 91.72           C  
ATOM   1829  CG2 THR A  96      17.294  -8.811  17.341  1.00 91.72           C  
ATOM   1830  OG1 THR A  96      16.283  -8.407  15.238  1.00 91.72           O  
ATOM   1831  H   THR A  96      13.845  -7.167  15.728  1.00 91.72           H  
ATOM   1832  HA  THR A  96      14.694  -9.706  16.992  1.00 91.72           H  
ATOM   1833  HB  THR A  96      16.192  -7.062  16.764  1.00 91.72           H  
ATOM   1834  HG1 THR A  96      15.843  -7.680  14.767  1.00 91.72           H  
ATOM   1835 HG21 THR A  96      18.240  -8.461  16.928  1.00 91.72           H  
ATOM   1836 HG22 THR A  96      17.307  -8.574  18.404  1.00 91.72           H  
ATOM   1837 HG23 THR A  96      17.263  -9.896  17.235  1.00 91.72           H  
ATOM   1838  N   TYR A  97      13.664  -7.176  18.780  1.00 91.29           N  
ATOM   1839  CA  TYR A  97      13.489  -6.636  20.134  1.00 91.29           C  
ATOM   1840  C   TYR A  97      12.035  -6.320  20.512  1.00 91.29           C  
ATOM   1841  O   TYR A  97      11.777  -6.086  21.693  1.00 91.29           O  
ATOM   1842  CB  TYR A  97      14.348  -5.367  20.303  1.00 91.29           C  
ATOM   1843  CG  TYR A  97      15.826  -5.551  20.012  1.00 91.29           C  
ATOM   1844  CD1 TYR A  97      16.594  -6.459  20.766  1.00 91.29           C  
ATOM   1845  CD2 TYR A  97      16.429  -4.828  18.964  1.00 91.29           C  
ATOM   1846  CE1 TYR A  97      17.953  -6.639  20.464  1.00 91.29           C  
ATOM   1847  CE2 TYR A  97      17.787  -5.022  18.654  1.00 91.29           C  
ATOM   1848  CZ  TYR A  97      18.550  -5.919  19.414  1.00 91.29           C  
ATOM   1849  OH  TYR A  97      19.868  -6.089  19.131  1.00 91.29           O  
ATOM   1850  H   TYR A  97      13.326  -6.589  18.025  1.00 91.29           H  
ATOM   1851  HA  TYR A  97      13.820  -7.370  20.866  1.00 91.29           H  
ATOM   1852  HB2 TYR A  97      13.962  -4.567  19.672  1.00 91.29           H  
ATOM   1853  HB3 TYR A  97      14.240  -4.982  21.313  1.00 91.29           H  
ATOM   1854  HD1 TYR A  97      16.143  -7.033  21.562  1.00 91.29           H  
ATOM   1855  HD2 TYR A  97      15.842  -4.115  18.409  1.00 91.29           H  
ATOM   1856  HE1 TYR A  97      18.524  -7.340  21.041  1.00 91.29           H  
ATOM   1857  HE2 TYR A  97      18.253  -4.489  17.840  1.00 91.29           H  
ATOM   1858  HH  TYR A  97      20.248  -6.769  19.717  1.00 91.29           H  
ATOM   1859  N   GLY A  98      11.111  -6.274  19.545  1.00 91.52           N  
ATOM   1860  CA  GLY A  98       9.722  -5.872  19.787  1.00 91.52           C  
ATOM   1861  C   GLY A  98       9.581  -4.346  19.932  1.00 91.52           C  
ATOM   1862  O   GLY A  98       8.500  -3.868  20.274  1.00 91.52           O  
ATOM   1863  H   GLY A  98      11.344  -6.484  18.581  1.00 91.52           H  
ATOM   1864  HA2 GLY A  98       9.100  -6.204  18.956  1.00 91.52           H  
ATOM   1865  HA3 GLY A  98       9.334  -6.358  20.684  1.00 91.52           H  
ATOM   1866  N   THR A  99      10.647  -3.571  19.686  1.00 91.48           N  
ATOM   1867  CA  THR A  99      10.669  -2.120  19.805  1.00 91.48           C  
ATOM   1868  C   THR A  99      10.020  -1.503  18.550  1.00 91.48           C  
ATOM   1869  O   THR A  99      10.706  -1.186  17.574  1.00 91.48           O  
ATOM   1870  CB  THR A  99      12.133  -1.627  19.942  1.00 91.48           C  
ATOM   1871  CG2 THR A  99      12.798  -2.050  21.252  1.00 91.48           C  
ATOM   1872  OG1 THR A  99      12.933  -2.141  18.897  1.00 91.48           O  
ATOM   1873  H   THR A  99      11.516  -3.972  19.358  1.00 91.48           H  
ATOM   1874  HA  THR A  99      10.108  -1.811  20.689  1.00 91.48           H  
ATOM   1875  HB  THR A  99      12.159  -0.537  19.876  1.00 91.48           H  
ATOM   1876  HG1 THR A  99      12.526  -1.807  18.081  1.00 91.48           H  
ATOM   1877 HG21 THR A  99      13.848  -1.764  21.247  1.00 91.48           H  
ATOM   1878 HG22 THR A  99      12.332  -1.561  22.106  1.00 91.48           H  
ATOM   1879 HG23 THR A  99      12.741  -3.126  21.416  1.00 91.48           H  
ATOM   1880  N   VAL A 100       8.690  -1.392  18.590  1.00 93.66           N  
ATOM   1881  CA  VAL A 100       7.907  -0.662  17.605  1.00 93.66           C  
ATOM   1882  C   VAL A 100       8.247   0.839  17.642  1.00 93.66           C  
ATOM   1883  O   VAL A 100       8.403   1.413  18.720  1.00 93.66           O  
ATOM   1884  CB  VAL A 100       6.386  -0.836  17.861  1.00 93.66           C  
ATOM   1885  CG1 VAL A 100       5.971  -2.290  17.621  1.00 93.66           C  
ATOM   1886  CG2 VAL A 100       5.866  -0.351  19.232  1.00 93.66           C  
ATOM   1887  H   VAL A 100       8.194  -1.773  19.383  1.00 93.66           H  
ATOM   1888  HA  VAL A 100       8.156  -1.055  16.616  1.00 93.66           H  
ATOM   1889  HB  VAL A 100       5.879  -0.241  17.102  1.00 93.66           H  
ATOM   1890 HG11 VAL A 100       6.266  -2.591  16.617  1.00 93.66           H  
ATOM   1891 HG12 VAL A 100       6.444  -2.972  18.329  1.00 93.66           H  
ATOM   1892 HG13 VAL A 100       4.892  -2.422  17.702  1.00 93.66           H  
ATOM   1893 HG21 VAL A 100       6.368  -0.861  20.053  1.00 93.66           H  
ATOM   1894 HG22 VAL A 100       6.001   0.721  19.371  1.00 93.66           H  
ATOM   1895 HG23 VAL A 100       4.798  -0.546  19.335  1.00 93.66           H  
ATOM   1896  N   TYR A 101       8.362   1.459  16.469  1.00 92.53           N  
ATOM   1897  CA  TYR A 101       8.772   2.853  16.349  1.00 92.53           C  
ATOM   1898  C   TYR A 101       7.615   3.806  16.649  1.00 92.53           C  
ATOM   1899  O   TYR A 101       7.092   4.435  15.735  1.00 92.53           O  
ATOM   1900  CB  TYR A 101       9.422   3.085  14.975  1.00 92.53           C  
ATOM   1901  CG  TYR A 101      10.851   2.585  14.960  1.00 92.53           C  
ATOM   1902  CD1 TYR A 101      11.906   3.488  15.201  1.00 92.53           C  
ATOM   1903  CD2 TYR A 101      11.125   1.210  14.820  1.00 92.53           C  
ATOM   1904  CE1 TYR A 101      13.228   3.024  15.319  1.00 92.53           C  
ATOM   1905  CE2 TYR A 101      12.444   0.747  14.953  1.00 92.53           C  
ATOM   1906  CZ  TYR A 101      13.496   1.648  15.193  1.00 92.53           C  
ATOM   1907  OH  TYR A 101      14.767   1.176  15.302  1.00 92.53           O  
ATOM   1908  H   TYR A 101       8.242   0.939  15.613  1.00 92.53           H  
ATOM   1909  HA  TYR A 101       9.539   3.059  17.101  1.00 92.53           H  
ATOM   1910  HB2 TYR A 101       8.830   2.622  14.188  1.00 92.53           H  
ATOM   1911  HB3 TYR A 101       9.451   4.151  14.741  1.00 92.53           H  
ATOM   1912  HD1 TYR A 101      11.698   4.538  15.324  1.00 92.53           H  
ATOM   1913  HD2 TYR A 101      10.331   0.496  14.653  1.00 92.53           H  
ATOM   1914  HE1 TYR A 101      14.025   3.727  15.511  1.00 92.53           H  
ATOM   1915  HE2 TYR A 101      12.639  -0.309  14.880  1.00 92.53           H  
ATOM   1916  HH  TYR A 101      15.425   1.842  15.516  1.00 92.53           H  
ATOM   1917  N   ASP A 102       7.265   3.920  17.935  1.00 91.93           N  
ATOM   1918  CA  ASP A 102       6.568   5.080  18.493  1.00 91.93           C  
ATOM   1919  C   ASP A 102       7.577   6.252  18.554  1.00 91.93           C  
ATOM   1920  O   ASP A 102       8.789   6.025  18.524  1.00 91.93           O  
ATOM   1921  CB  ASP A 102       5.879   4.750  19.855  1.00 91.93           C  
ATOM   1922  CG  ASP A 102       6.577   5.224  21.141  1.00 91.93           C  
ATOM   1923  OD1 ASP A 102       6.161   6.283  21.659  1.00 91.93           O  
ATOM   1924  OD2 ASP A 102       7.627   4.643  21.480  1.00 91.93           O1-
ATOM   1925  H   ASP A 102       7.735   3.306  18.593  1.00 91.93           H  
ATOM   1926  HA  ASP A 102       5.784   5.385  17.802  1.00 91.93           H  
ATOM   1927  HB2 ASP A 102       4.859   5.137  19.841  1.00 91.93           H  
ATOM   1928  HB3 ASP A 102       5.764   3.668  19.943  1.00 91.93           H  
ATOM   1929  N   THR A 103       7.070   7.478  18.701  1.00 90.55           N  
ATOM   1930  CA  THR A 103       7.861   8.704  18.769  1.00 90.55           C  
ATOM   1931  C   THR A 103       8.921   8.706  19.891  1.00 90.55           C  
ATOM   1932  O   THR A 103       9.996   9.261  19.686  1.00 90.55           O  
ATOM   1933  CB  THR A 103       6.922   9.912  18.994  1.00 90.55           C  
ATOM   1934  CG2 THR A 103       5.962  10.114  17.821  1.00 90.55           C  
ATOM   1935  OG1 THR A 103       6.107   9.742  20.145  1.00 90.55           O  
ATOM   1936  H   THR A 103       6.074   7.613  18.803  1.00 90.55           H  
ATOM   1937  HA  THR A 103       8.378   8.828  17.815  1.00 90.55           H  
ATOM   1938  HB  THR A 103       7.518  10.820  19.116  1.00 90.55           H  
ATOM   1939  HG1 THR A 103       6.649   9.832  20.939  1.00 90.55           H  
ATOM   1940 HG21 THR A 103       5.198   9.338  17.764  1.00 90.55           H  
ATOM   1941 HG22 THR A 103       5.467  11.076  17.914  1.00 90.55           H  
ATOM   1942 HG23 THR A 103       6.498  10.113  16.876  1.00 90.55           H  
ATOM   1943  N   THR A 104       8.632   8.064  21.030  1.00 87.31           N  
ATOM   1944  CA  THR A 104       9.543   8.009  22.170  1.00 87.31           C  
ATOM   1945  C   THR A 104      10.737   7.064  21.924  1.00 87.31           C  
ATOM   1946  O   THR A 104      11.875   7.441  22.210  1.00 87.31           O  
ATOM   1947  CB  THR A 104       8.826   7.587  23.478  1.00 87.31           C  
ATOM   1948  CG2 THR A 104       9.573   7.996  24.758  1.00 87.31           C  
ATOM   1949  OG1 THR A 104       7.535   8.176  23.539  1.00 87.31           O  
ATOM   1950  H   THR A 104       7.756   7.564  21.116  1.00 87.31           H  
ATOM   1951  HA  THR A 104       9.950   9.012  22.320  1.00 87.31           H  
ATOM   1952  HB  THR A 104       8.700   6.505  23.485  1.00 87.31           H  
ATOM   1953  HG1 THR A 104       6.934   7.639  23.004  1.00 87.31           H  
ATOM   1954 HG21 THR A 104       9.043   7.651  25.646  1.00 87.31           H  
ATOM   1955 HG22 THR A 104      10.574   7.569  24.795  1.00 87.31           H  
ATOM   1956 HG23 THR A 104       9.673   9.080  24.830  1.00 87.31           H  
ATOM   1957  N   MET A 105      10.477   5.886  21.336  1.00 91.10           N  
ATOM   1958  CA  MET A 105      11.520   4.956  20.901  1.00 91.10           C  
ATOM   1959  C   MET A 105      12.299   5.522  19.705  1.00 91.10           C  
ATOM   1960  O   MET A 105      13.526   5.478  19.717  1.00 91.10           O  
ATOM   1961  CB  MET A 105      10.931   3.561  20.598  1.00 91.10           C  
ATOM   1962  CG  MET A 105      10.611   2.768  21.875  1.00 91.10           C  
ATOM   1963  SD  MET A 105      10.059   1.066  21.592  1.00 91.10           S  
ATOM   1964  CE  MET A 105       8.270   1.241  21.826  1.00 91.10           C  
ATOM   1965  H   MET A 105       9.523   5.626  21.117  1.00 91.10           H  
ATOM   1966  HA  MET A 105      12.241   4.847  21.714  1.00 91.10           H  
ATOM   1967  HB2 MET A 105      10.040   3.646  19.974  1.00 91.10           H  
ATOM   1968  HB3 MET A 105      11.647   2.981  20.012  1.00 91.10           H  
ATOM   1969  HG2 MET A 105      11.507   2.708  22.493  1.00 91.10           H  
ATOM   1970  HG3 MET A 105       9.867   3.293  22.472  1.00 91.10           H  
ATOM   1971  HE1 MET A 105       7.782   0.283  21.655  1.00 91.10           H  
ATOM   1972  HE2 MET A 105       8.036   1.576  22.835  1.00 91.10           H  
ATOM   1973  HE3 MET A 105       7.856   1.962  21.124  1.00 91.10           H  
ATOM   1974  N   LEU A 106      11.584   6.111  18.736  1.00 90.27           N  
ATOM   1975  CA  LEU A 106      12.166   6.757  17.564  1.00 90.27           C  
ATOM   1976  C   LEU A 106      13.074   7.942  17.930  1.00 90.27           C  
ATOM   1977  O   LEU A 106      14.185   8.017  17.414  1.00 90.27           O  
ATOM   1978  CB  LEU A 106      11.044   7.157  16.579  1.00 90.27           C  
ATOM   1979  CG  LEU A 106      11.480   7.909  15.300  1.00 90.27           C  
ATOM   1980  CD1 LEU A 106      12.478   7.144  14.413  1.00 90.27           C  
ATOM   1981  CD2 LEU A 106      10.267   8.401  14.503  1.00 90.27           C  
ATOM   1982  H   LEU A 106      10.567   6.097  18.787  1.00 90.27           H  
ATOM   1983  HA  LEU A 106      12.799   6.007  17.088  1.00 90.27           H  
ATOM   1984  HB2 LEU A 106      10.478   6.269  16.294  1.00 90.27           H  
ATOM   1985  HB3 LEU A 106      10.342   7.791  17.119  1.00 90.27           H  
ATOM   1986  HG  LEU A 106      11.985   8.814  15.632  1.00 90.27           H  
ATOM   1987 HD11 LEU A 106      12.006   6.739  13.518  1.00 90.27           H  
ATOM   1988 HD12 LEU A 106      13.279   7.809  14.087  1.00 90.27           H  
ATOM   1989 HD13 LEU A 106      12.965   6.314  14.919  1.00 90.27           H  
ATOM   1990 HD21 LEU A 106      10.526   9.303  13.952  1.00 90.27           H  
ATOM   1991 HD22 LEU A 106       9.907   7.663  13.785  1.00 90.27           H  
ATOM   1992 HD23 LEU A 106       9.442   8.668  15.158  1.00 90.27           H  
ATOM   1993  N   GLN A 107      12.626   8.834  18.826  1.00 87.51           N  
ATOM   1994  CA  GLN A 107      13.433   9.977  19.248  1.00 87.51           C  
ATOM   1995  C   GLN A 107      14.675   9.545  20.038  1.00 87.51           C  
ATOM   1996  O   GLN A 107      15.733  10.135  19.843  1.00 87.51           O  
ATOM   1997  CB  GLN A 107      12.595  11.007  20.027  1.00 87.51           C  
ATOM   1998  CG  GLN A 107      13.411  12.257  20.405  1.00 87.51           C  
ATOM   1999  CD  GLN A 107      12.534  13.428  20.817  1.00 87.51           C  
ATOM   2000  NE2 GLN A 107      12.823  14.610  20.291  1.00 87.51           N  
ATOM   2001  OE1 GLN A 107      11.618  13.282  21.616  1.00 87.51           O  
ATOM   2002  H   GLN A 107      11.683   8.771  19.201  1.00 87.51           H  
ATOM   2003  HA  GLN A 107      13.788  10.468  18.339  1.00 87.51           H  
ATOM   2004  HB2 GLN A 107      11.747  11.314  19.417  1.00 87.51           H  
ATOM   2005  HB3 GLN A 107      12.170  10.558  20.926  1.00 87.51           H  
ATOM   2006  HG2 GLN A 107      14.089  12.033  21.229  1.00 87.51           H  
ATOM   2007  HG3 GLN A 107      14.031  12.553  19.558  1.00 87.51           H  
ATOM   2008 HE21 GLN A 107      13.563  14.705  19.604  1.00 87.51           H  
ATOM   2009 HE22 GLN A 107      12.226  15.397  20.528  1.00 87.51           H  
ATOM   2010  N   ASN A 108      14.541   8.511  20.878  1.00 87.06           N  
ATOM   2011  CA  ASN A 108      15.675   7.893  21.559  1.00 87.06           C  
ATOM   2012  C   ASN A 108      16.644   7.218  20.592  1.00 87.06           C  
ATOM   2013  O   ASN A 108      17.844   7.353  20.807  1.00 87.06           O  
ATOM   2014  CB  ASN A 108      15.169   6.929  22.640  1.00 87.06           C  
ATOM   2015  CG  ASN A 108      14.866   7.702  23.912  1.00 87.06           C  
ATOM   2016  ND2 ASN A 108      13.636   7.672  24.406  1.00 87.06           N  
ATOM   2017  OD1 ASN A 108      15.761   8.335  24.456  1.00 87.06           O  
ATOM   2018  H   ASN A 108      13.636   8.072  20.988  1.00 87.06           H  
ATOM   2019  HA  ASN A 108      16.197   8.733  22.024  1.00 87.06           H  
ATOM   2020  HB2 ASN A 108      14.331   6.322  22.297  1.00 87.06           H  
ATOM   2021  HB3 ASN A 108      15.962   6.228  22.909  1.00 87.06           H  
ATOM   2022 HD21 ASN A 108      12.872   7.330  23.828  1.00 87.06           H  
ATOM   2023 HD22 ASN A 108      13.453   8.133  25.290  1.00 87.06           H  
ATOM   2024  N   ALA A 109      16.143   6.596  19.514  1.00 87.31           N  
ATOM   2025  CA  ALA A 109      16.968   6.137  18.396  1.00 87.31           C  
ATOM   2026  C   ALA A 109      17.735   7.318  17.777  1.00 87.31           C  
ATOM   2027  O   ALA A 109      18.956   7.340  17.847  1.00 87.31           O  
ATOM   2028  CB  ALA A 109      16.128   5.367  17.363  1.00 87.31           C  
ATOM   2029  H   ALA A 109      15.141   6.462  19.427  1.00 87.31           H  
ATOM   2030  HA  ALA A 109      17.699   5.435  18.800  1.00 87.31           H  
ATOM   2031  HB1 ALA A 109      16.780   4.819  16.685  1.00 87.31           H  
ATOM   2032  HB2 ALA A 109      15.478   4.637  17.844  1.00 87.31           H  
ATOM   2033  HB3 ALA A 109      15.507   6.018  16.750  1.00 87.31           H  
ATOM   2034  N   LEU A 110      17.029   8.355  17.317  1.00 85.37           N  
ATOM   2035  CA  LEU A 110      17.641   9.558  16.736  1.00 85.37           C  
ATOM   2036  C   LEU A 110      18.608  10.315  17.680  1.00 85.37           C  
ATOM   2037  O   LEU A 110      19.469  11.034  17.186  1.00 85.37           O  
ATOM   2038  CB  LEU A 110      16.535  10.495  16.208  1.00 85.37           C  
ATOM   2039  CG  LEU A 110      15.668   9.899  15.075  1.00 85.37           C  
ATOM   2040  CD1 LEU A 110      14.445  10.788  14.787  1.00 85.37           C  
ATOM   2041  CD2 LEU A 110      16.481   9.640  13.798  1.00 85.37           C  
ATOM   2042  H   LEU A 110      16.013   8.310  17.340  1.00 85.37           H  
ATOM   2043  HA  LEU A 110      18.252   9.231  15.893  1.00 85.37           H  
ATOM   2044  HB2 LEU A 110      15.902  10.789  17.046  1.00 85.37           H  
ATOM   2045  HB3 LEU A 110      16.995  11.412  15.838  1.00 85.37           H  
ATOM   2046  HG  LEU A 110      15.280   8.934  15.392  1.00 85.37           H  
ATOM   2047 HD11 LEU A 110      14.402  11.652  15.449  1.00 85.37           H  
ATOM   2048 HD12 LEU A 110      14.437  11.164  13.764  1.00 85.37           H  
ATOM   2049 HD13 LEU A 110      13.520  10.235  14.924  1.00 85.37           H  
ATOM   2050 HD21 LEU A 110      17.244  10.402  13.646  1.00 85.37           H  
ATOM   2051 HD22 LEU A 110      16.970   8.666  13.832  1.00 85.37           H  
ATOM   2052 HD23 LEU A 110      15.842   9.638  12.918  1.00 85.37           H  
ATOM   2053  N   GLN A 111      18.478  10.137  19.001  1.00 82.88           N  
ATOM   2054  CA  GLN A 111      19.365  10.687  20.027  1.00 82.88           C  
ATOM   2055  C   GLN A 111      20.412   9.690  20.566  1.00 82.88           C  
ATOM   2056  O   GLN A 111      21.137  10.043  21.499  1.00 82.88           O  
ATOM   2057  CB  GLN A 111      18.516  11.262  21.178  1.00 82.88           C  
ATOM   2058  CG  GLN A 111      17.794  12.561  20.795  1.00 82.88           C  
ATOM   2059  CD  GLN A 111      17.145  13.249  21.991  1.00 82.88           C  
ATOM   2060  NE2 GLN A 111      16.061  13.972  21.761  1.00 82.88           N  
ATOM   2061  OE1 GLN A 111      17.647  13.196  23.108  1.00 82.88           O  
ATOM   2062  H   GLN A 111      17.706   9.571  19.332  1.00 82.88           H  
ATOM   2063  HA  GLN A 111      19.951  11.503  19.601  1.00 82.88           H  
ATOM   2064  HB2 GLN A 111      17.800  10.520  21.533  1.00 82.88           H  
ATOM   2065  HB3 GLN A 111      19.163  11.477  22.025  1.00 82.88           H  
ATOM   2066  HG2 GLN A 111      18.529  13.252  20.391  1.00 82.88           H  
ATOM   2067  HG3 GLN A 111      17.060  12.377  20.010  1.00 82.88           H  
ATOM   2068 HE21 GLN A 111      15.669  14.030  20.829  1.00 82.88           H  
ATOM   2069 HE22 GLN A 111      15.651  14.485  22.530  1.00 82.88           H  
ATOM   2070  N   THR A 112      20.484   8.478  20.006  1.00 80.29           N  
ATOM   2071  CA  THR A 112      21.481   7.473  20.365  1.00 80.29           C  
ATOM   2072  C   THR A 112      22.878   7.933  19.893  1.00 80.29           C  
ATOM   2073  O   THR A 112      23.024   8.390  18.762  1.00 80.29           O  
ATOM   2074  CB  THR A 112      21.120   6.114  19.707  1.00 80.29           C  
ATOM   2075  CG2 THR A 112      22.087   4.954  19.931  1.00 80.29           C  
ATOM   2076  OG1 THR A 112      19.901   5.655  20.259  1.00 80.29           O  
ATOM   2077  H   THR A 112      19.894   8.247  19.211  1.00 80.29           H  
ATOM   2078  HA  THR A 112      21.483   7.357  21.450  1.00 80.29           H  
ATOM   2079  HB  THR A 112      21.018   6.245  18.630  1.00 80.29           H  
ATOM   2080  HG1 THR A 112      19.264   6.391  20.277  1.00 80.29           H  
ATOM   2081 HG21 THR A 112      23.099   5.202  19.634  1.00 80.29           H  
ATOM   2082 HG22 THR A 112      22.089   4.650  20.976  1.00 80.29           H  
ATOM   2083 HG23 THR A 112      21.787   4.097  19.331  1.00 80.29           H  
ATOM   2084  N   ASP A 113      23.881   7.846  20.774  1.00 80.56           N  
ATOM   2085  CA  ASP A 113      25.264   8.227  20.480  1.00 80.56           C  
ATOM   2086  C   ASP A 113      25.912   7.201  19.528  1.00 80.56           C  
ATOM   2087  O   ASP A 113      25.475   6.050  19.481  1.00 80.56           O  
ATOM   2088  CB  ASP A 113      26.066   8.360  21.799  1.00 80.56           C  
ATOM   2089  CG  ASP A 113      27.433   9.042  21.663  1.00 80.56           C  
ATOM   2090  OD1 ASP A 113      28.433   8.319  21.466  1.00 80.56           O  
ATOM   2091  OD2 ASP A 113      27.441  10.289  21.599  1.00 80.56           O1-
ATOM   2092  H   ASP A 113      23.694   7.456  21.691  1.00 80.56           H  
ATOM   2093  HA  ASP A 113      25.247   9.196  19.975  1.00 80.56           H  
ATOM   2094  HB2 ASP A 113      25.470   8.929  22.511  1.00 80.56           H  
ATOM   2095  HB3 ASP A 113      26.189   7.382  22.266  1.00 80.56           H  
ATOM   2096  N   GLN A 114      26.998   7.588  18.849  1.00 77.53           N  
ATOM   2097  CA  GLN A 114      27.860   6.714  18.045  1.00 77.53           C  
ATOM   2098  C   GLN A 114      28.282   5.440  18.815  1.00 77.53           C  
ATOM   2099  O   GLN A 114      28.101   4.334  18.311  1.00 77.53           O  
ATOM   2100  CB  GLN A 114      29.110   7.503  17.603  1.00 77.53           C  
ATOM   2101  CG  GLN A 114      28.819   8.758  16.750  1.00 77.53           C  
ATOM   2102  CD  GLN A 114      30.030   9.685  16.630  1.00 77.53           C  
ATOM   2103  NE2 GLN A 114      30.232  10.319  15.484  1.00 77.53           N  
ATOM   2104  OE1 GLN A 114      30.792   9.851  17.578  1.00 77.53           O  
ATOM   2105  H   GLN A 114      27.320   8.537  18.970  1.00 77.53           H  
ATOM   2106  HA  GLN A 114      27.298   6.409  17.160  1.00 77.53           H  
ATOM   2107  HB2 GLN A 114      29.671   7.784  18.497  1.00 77.53           H  
ATOM   2108  HB3 GLN A 114      29.769   6.845  17.036  1.00 77.53           H  
ATOM   2109  HG2 GLN A 114      28.458   8.466  15.763  1.00 77.53           H  
ATOM   2110  HG3 GLN A 114      28.033   9.356  17.208  1.00 77.53           H  
ATOM   2111 HE21 GLN A 114      29.652  10.186  14.662  1.00 77.53           H  
ATOM   2112 HE22 GLN A 114      31.015  10.949  15.417  1.00 77.53           H  
ATOM   2113  N   ALA A 115      28.745   5.612  20.062  1.00 75.17           N  
ATOM   2114  CA  ALA A 115      29.194   4.525  20.936  1.00 75.17           C  
ATOM   2115  C   ALA A 115      28.063   3.618  21.449  1.00 75.17           C  
ATOM   2116  O   ALA A 115      28.346   2.487  21.833  1.00 75.17           O  
ATOM   2117  CB  ALA A 115      29.969   5.111  22.121  1.00 75.17           C  
ATOM   2118  H   ALA A 115      28.793   6.551  20.441  1.00 75.17           H  
ATOM   2119  HA  ALA A 115      29.878   3.897  20.361  1.00 75.17           H  
ATOM   2120  HB1 ALA A 115      30.808   5.718  21.780  1.00 75.17           H  
ATOM   2121  HB2 ALA A 115      29.322   5.727  22.748  1.00 75.17           H  
ATOM   2122  HB3 ALA A 115      30.375   4.319  22.753  1.00 75.17           H  
ATOM   2123  N   GLU A 116      26.818   4.110  21.436  1.00 76.20           N  
ATOM   2124  CA  GLU A 116      25.629   3.304  21.699  1.00 76.20           C  
ATOM   2125  C   GLU A 116      25.169   2.591  20.411  1.00 76.20           C  
ATOM   2126  O   GLU A 116      24.843   1.407  20.450  1.00 76.20           O  
ATOM   2127  CB  GLU A 116      24.510   4.195  22.267  1.00 76.20           C  
ATOM   2128  CG  GLU A 116      24.792   4.831  23.644  1.00 76.20           C  
ATOM   2129  CD  GLU A 116      23.581   5.634  24.138  1.00 76.20           C  
ATOM   2130  OE1 GLU A 116      22.975   5.214  25.148  1.00 76.20           O  
ATOM   2131  OE2 GLU A 116      23.254   6.649  23.486  1.00 76.20           O1-
ATOM   2132  H   GLU A 116      26.659   5.035  21.063  1.00 76.20           H  
ATOM   2133  HA  GLU A 116      25.864   2.533  22.437  1.00 76.20           H  
ATOM   2134  HB2 GLU A 116      24.316   4.998  21.560  1.00 76.20           H  
ATOM   2135  HB3 GLU A 116      23.588   3.615  22.323  1.00 76.20           H  
ATOM   2136  HG2 GLU A 116      25.056   4.059  24.368  1.00 76.20           H  
ATOM   2137  HG3 GLU A 116      25.656   5.495  23.592  1.00 76.20           H  
ATOM   2138  N   THR A 117      25.204   3.303  19.276  1.00 81.79           N  
ATOM   2139  CA  THR A 117      24.873   2.784  17.946  1.00 81.79           C  
ATOM   2140  C   THR A 117      25.805   1.632  17.506  1.00 81.79           C  
ATOM   2141  O   THR A 117      25.356   0.707  16.832  1.00 81.79           O  
ATOM   2142  CB  THR A 117      24.917   3.897  16.866  1.00 81.79           C  
ATOM   2143  CG2 THR A 117      24.396   3.463  15.487  1.00 81.79           C  
ATOM   2144  OG1 THR A 117      24.127   4.999  17.267  1.00 81.79           O  
ATOM   2145  H   THR A 117      25.449   4.288  19.322  1.00 81.79           H  
ATOM   2146  HA  THR A 117      23.859   2.386  17.994  1.00 81.79           H  
ATOM   2147  HB  THR A 117      25.940   4.257  16.756  1.00 81.79           H  
ATOM   2148  HG1 THR A 117      24.543   5.451  18.016  1.00 81.79           H  
ATOM   2149 HG21 THR A 117      25.066   2.749  15.011  1.00 81.79           H  
ATOM   2150 HG22 THR A 117      23.419   2.991  15.576  1.00 81.79           H  
ATOM   2151 HG23 THR A 117      24.293   4.312  14.811  1.00 81.79           H  
ATOM   2152  N   LYS A 118      27.053   1.651  17.998  1.00 85.30           N  
ATOM   2153  CA  LYS A 118      28.059   0.587  17.940  1.00 85.30           C  
ATOM   2154  C   LYS A 118      27.545  -0.790  18.424  1.00 85.30           C  
ATOM   2155  O   LYS A 118      28.075  -1.813  17.994  1.00 85.30           O  
ATOM   2156  CB  LYS A 118      29.263   1.062  18.792  1.00 85.30           C  
ATOM   2157  CG  LYS A 118      30.570   0.249  18.685  1.00 85.30           C  
ATOM   2158  CD  LYS A 118      30.786  -0.785  19.806  1.00 85.30           C  
ATOM   2159  CE  LYS A 118      31.075  -0.176  21.194  1.00 85.30           C  
ATOM   2160  NZ  LYS A 118      31.137  -1.217  22.229  1.00 85.30           N1+
ATOM   2161  H   LYS A 118      27.343   2.503  18.469  1.00 85.30           H  
ATOM   2162  HA  LYS A 118      28.366   0.481  16.898  1.00 85.30           H  
ATOM   2163  HB2 LYS A 118      29.511   2.082  18.504  1.00 85.30           H  
ATOM   2164  HB3 LYS A 118      28.949   1.139  19.829  1.00 85.30           H  
ATOM   2165  HG2 LYS A 118      30.600  -0.255  17.718  1.00 85.30           H  
ATOM   2166  HG3 LYS A 118      31.419   0.934  18.677  1.00 85.30           H  
ATOM   2167  HD2 LYS A 118      29.923  -1.448  19.870  1.00 85.30           H  
ATOM   2168  HD3 LYS A 118      31.628  -1.414  19.518  1.00 85.30           H  
ATOM   2169  HE2 LYS A 118      32.023   0.364  21.185  1.00 85.30           H  
ATOM   2170  HE3 LYS A 118      30.302   0.532  21.491  1.00 85.30           H  
ATOM   2171  HZ1 LYS A 118      31.352  -0.785  23.119  1.00 85.30           H  
ATOM   2172  HZ2 LYS A 118      30.236  -1.671  22.288  1.00 85.30           H  
ATOM   2173  HZ3 LYS A 118      31.853  -1.892  21.991  1.00 85.30           H  
ATOM   2174  N   ASP A 119      26.549  -0.791  19.320  1.00 84.40           N  
ATOM   2175  CA  ASP A 119      25.930  -1.984  19.903  1.00 84.40           C  
ATOM   2176  C   ASP A 119      24.741  -2.489  19.077  1.00 84.40           C  
ATOM   2177  O   ASP A 119      24.396  -3.664  19.189  1.00 84.40           O  
ATOM   2178  CB  ASP A 119      25.450  -1.734  21.351  1.00 84.40           C  
ATOM   2179  CG  ASP A 119      26.502  -1.138  22.290  1.00 84.40           C  
ATOM   2180  OD1 ASP A 119      27.693  -1.503  22.170  1.00 84.40           O  
ATOM   2181  OD2 ASP A 119      26.071  -0.469  23.252  1.00 84.40           O1-
ATOM   2182  H   ASP A 119      26.165   0.092  19.639  1.00 84.40           H  
ATOM   2183  HA  ASP A 119      26.660  -2.791  19.923  1.00 84.40           H  
ATOM   2184  HB2 ASP A 119      24.595  -1.056  21.332  1.00 84.40           H  
ATOM   2185  HB3 ASP A 119      25.100  -2.667  21.792  1.00 84.40           H  
ATOM   2186  N   LEU A 120      24.121  -1.588  18.310  1.00 85.27           N  
ATOM   2187  CA  LEU A 120      22.964  -1.858  17.462  1.00 85.27           C  
ATOM   2188  C   LEU A 120      23.440  -2.313  16.076  1.00 85.27           C  
ATOM   2189  O   LEU A 120      22.972  -3.336  15.573  1.00 85.27           O  
ATOM   2190  CB  LEU A 120      22.105  -0.576  17.364  1.00 85.27           C  
ATOM   2191  CG  LEU A 120      21.458  -0.123  18.697  1.00 85.27           C  
ATOM   2192  CD1 LEU A 120      21.100   1.374  18.693  1.00 85.27           C  
ATOM   2193  CD2 LEU A 120      20.246  -0.988  19.093  1.00 85.27           C  
ATOM   2194  H   LEU A 120      24.524  -0.664  18.237  1.00 85.27           H  
ATOM   2195  HA  LEU A 120      22.369  -2.665  17.892  1.00 85.27           H  
ATOM   2196  HB2 LEU A 120      22.736   0.226  16.978  1.00 85.27           H  
ATOM   2197  HB3 LEU A 120      21.327  -0.705  16.613  1.00 85.27           H  
ATOM   2198  HG  LEU A 120      22.206  -0.248  19.481  1.00 85.27           H  
ATOM   2199 HD11 LEU A 120      21.566   1.868  19.545  1.00 85.27           H  
ATOM   2200 HD12 LEU A 120      21.444   1.886  17.795  1.00 85.27           H  
ATOM   2201 HD13 LEU A 120      20.027   1.552  18.770  1.00 85.27           H  
ATOM   2202 HD21 LEU A 120      19.317  -0.608  18.667  1.00 85.27           H  
ATOM   2203 HD22 LEU A 120      20.350  -2.021  18.768  1.00 85.27           H  
ATOM   2204 HD23 LEU A 120      20.119  -1.002  20.174  1.00 85.27           H  
ATOM   2205  N   LEU A 121      24.394  -1.565  15.501  1.00 87.16           N  
ATOM   2206  CA  LEU A 121      25.082  -1.924  14.268  1.00 87.16           C  
ATOM   2207  C   LEU A 121      25.933  -3.182  14.459  1.00 87.16           C  
ATOM   2208  O   LEU A 121      26.592  -3.347  15.484  1.00 87.16           O  
ATOM   2209  CB  LEU A 121      25.939  -0.748  13.746  1.00 87.16           C  
ATOM   2210  CG  LEU A 121      25.133   0.299  12.948  1.00 87.16           C  
ATOM   2211  CD1 LEU A 121      26.005   1.506  12.562  1.00 87.16           C  
ATOM   2212  CD2 LEU A 121      24.441  -0.309  11.710  1.00 87.16           C  
ATOM   2213  H   LEU A 121      24.763  -0.763  16.005  1.00 87.16           H  
ATOM   2214  HA  LEU A 121      24.312  -2.167  13.539  1.00 87.16           H  
ATOM   2215  HB2 LEU A 121      26.462  -0.281  14.582  1.00 87.16           H  
ATOM   2216  HB3 LEU A 121      26.728  -1.126  13.093  1.00 87.16           H  
ATOM   2217  HG  LEU A 121      24.359   0.673  13.619  1.00 87.16           H  
ATOM   2218 HD11 LEU A 121      25.441   2.433  12.664  1.00 87.16           H  
ATOM   2219 HD12 LEU A 121      26.886   1.584  13.196  1.00 87.16           H  
ATOM   2220 HD13 LEU A 121      26.358   1.456  11.533  1.00 87.16           H  
ATOM   2221 HD21 LEU A 121      23.365  -0.372  11.859  1.00 87.16           H  
ATOM   2222 HD22 LEU A 121      24.598   0.274  10.804  1.00 87.16           H  
ATOM   2223 HD23 LEU A 121      24.792  -1.315  11.501  1.00 87.16           H  
ATOM   2224  N   ASN A 122      25.893  -4.046  13.448  1.00 88.68           N  
ATOM   2225  CA  ASN A 122      26.528  -5.348  13.421  1.00 88.68           C  
ATOM   2226  C   ASN A 122      26.480  -5.814  11.958  1.00 88.68           C  
ATOM   2227  O   ASN A 122      25.595  -5.377  11.219  1.00 88.68           O  
ATOM   2228  CB  ASN A 122      25.820  -6.320  14.402  1.00 88.68           C  
ATOM   2229  CG  ASN A 122      24.402  -6.709  13.987  1.00 88.68           C  
ATOM   2230  ND2 ASN A 122      23.375  -6.046  14.501  1.00 88.68           N  
ATOM   2231  OD1 ASN A 122      24.239  -7.596  13.159  1.00 88.68           O  
ATOM   2232  H   ASN A 122      25.350  -3.849  12.617  1.00 88.68           H  
ATOM   2233  HA  ASN A 122      27.574  -5.253  13.709  1.00 88.68           H  
ATOM   2234  HB2 ASN A 122      26.396  -7.244  14.460  1.00 88.68           H  
ATOM   2235  HB3 ASN A 122      25.811  -5.923  15.418  1.00 88.68           H  
ATOM   2236 HD21 ASN A 122      23.489  -5.255  15.131  1.00 88.68           H  
ATOM   2237 HD22 ASN A 122      22.433  -6.389  14.346  1.00 88.68           H  
ATOM   2238  N   ALA A 123      27.402  -6.696  11.560  1.00 91.57           N  
ATOM   2239  CA  ALA A 123      27.517  -7.191  10.185  1.00 91.57           C  
ATOM   2240  C   ALA A 123      26.253  -7.882   9.635  1.00 91.57           C  
ATOM   2241  O   ALA A 123      25.968  -7.736   8.449  1.00 91.57           O  
ATOM   2242  CB  ALA A 123      28.725  -8.133  10.086  1.00 91.57           C  
ATOM   2243  H   ALA A 123      28.133  -6.964  12.202  1.00 91.57           H  
ATOM   2244  HA  ALA A 123      27.711  -6.327   9.546  1.00 91.57           H  
ATOM   2245  HB1 ALA A 123      28.846  -8.503   9.067  1.00 91.57           H  
ATOM   2246  HB2 ALA A 123      29.648  -7.620  10.357  1.00 91.57           H  
ATOM   2247  HB3 ALA A 123      28.614  -8.999  10.739  1.00 91.57           H  
ATOM   2248  N   ALA A 124      25.507  -8.592  10.496  1.00 92.35           N  
ATOM   2249  CA  ALA A 124      24.273  -9.278  10.107  1.00 92.35           C  
ATOM   2250  C   ALA A 124      23.159  -8.286   9.760  1.00 92.35           C  
ATOM   2251  O   ALA A 124      22.533  -8.403   8.707  1.00 92.35           O  
ATOM   2252  CB  ALA A 124      23.831 -10.247  11.216  1.00 92.35           C  
ATOM   2253  H   ALA A 124      25.701  -8.534  11.486  1.00 92.35           H  
ATOM   2254  HA  ALA A 124      24.487  -9.852   9.208  1.00 92.35           H  
ATOM   2255  HB1 ALA A 124      24.660 -10.868  11.550  1.00 92.35           H  
ATOM   2256  HB2 ALA A 124      23.439  -9.727  12.090  1.00 92.35           H  
ATOM   2257  HB3 ALA A 124      23.038 -10.904  10.857  1.00 92.35           H  
ATOM   2258  N   PHE A 125      22.981  -7.290  10.634  1.00 93.56           N  
ATOM   2259  CA  PHE A 125      22.082  -6.170  10.404  1.00 93.56           C  
ATOM   2260  C   PHE A 125      22.501  -5.321   9.201  1.00 93.56           C  
ATOM   2261  O   PHE A 125      21.651  -4.976   8.393  1.00 93.56           O  
ATOM   2262  CB  PHE A 125      21.934  -5.318  11.674  1.00 93.56           C  
ATOM   2263  CG  PHE A 125      21.125  -4.045  11.519  1.00 93.56           C  
ATOM   2264  CD1 PHE A 125      21.540  -2.867  12.165  1.00 93.56           C  
ATOM   2265  CD2 PHE A 125      19.906  -4.045  10.807  1.00 93.56           C  
ATOM   2266  CE1 PHE A 125      20.824  -1.697  11.982  1.00 93.56           C  
ATOM   2267  CE2 PHE A 125      19.193  -2.870  10.652  1.00 93.56           C  
ATOM   2268  CZ  PHE A 125      19.668  -1.695  11.214  1.00 93.56           C  
ATOM   2269  H   PHE A 125      23.526  -7.282  11.493  1.00 93.56           H  
ATOM   2270  HA  PHE A 125      21.104  -6.596  10.173  1.00 93.56           H  
ATOM   2271  HB2 PHE A 125      21.478  -5.914  12.457  1.00 93.56           H  
ATOM   2272  HB3 PHE A 125      22.927  -5.043  12.027  1.00 93.56           H  
ATOM   2273  HD1 PHE A 125      22.425  -2.864  12.779  1.00 93.56           H  
ATOM   2274  HD2 PHE A 125      19.530  -4.947  10.351  1.00 93.56           H  
ATOM   2275  HE1 PHE A 125      21.173  -0.786  12.439  1.00 93.56           H  
ATOM   2276  HE2 PHE A 125      18.281  -2.877  10.075  1.00 93.56           H  
ATOM   2277  HZ  PHE A 125      19.131  -0.776  11.056  1.00 93.56           H  
ATOM   2278  N   ILE A 126      23.794  -5.022   9.056  1.00 95.67           N  
ATOM   2279  CA  ILE A 126      24.278  -4.190   7.958  1.00 95.67           C  
ATOM   2280  C   ILE A 126      24.062  -4.834   6.573  1.00 95.67           C  
ATOM   2281  O   ILE A 126      23.697  -4.120   5.643  1.00 95.67           O  
ATOM   2282  CB  ILE A 126      25.741  -3.736   8.197  1.00 95.67           C  
ATOM   2283  CG1 ILE A 126      25.757  -2.732   9.373  1.00 95.67           C  
ATOM   2284  CG2 ILE A 126      26.450  -3.130   6.972  1.00 95.67           C  
ATOM   2285  CD1 ILE A 126      27.138  -2.495   9.990  1.00 95.67           C  
ATOM   2286  H   ILE A 126      24.465  -5.304   9.764  1.00 95.67           H  
ATOM   2287  HA  ILE A 126      23.663  -3.288   7.951  1.00 95.67           H  
ATOM   2288  HB  ILE A 126      26.310  -4.616   8.498  1.00 95.67           H  
ATOM   2289 HG12 ILE A 126      25.334  -1.781   9.049  1.00 95.67           H  
ATOM   2290 HG13 ILE A 126      25.094  -3.077  10.165  1.00 95.67           H  
ATOM   2291 HG21 ILE A 126      27.418  -2.723   7.247  1.00 95.67           H  
ATOM   2292 HG22 ILE A 126      26.628  -3.872   6.194  1.00 95.67           H  
ATOM   2293 HG23 ILE A 126      25.865  -2.321   6.536  1.00 95.67           H  
ATOM   2294 HD11 ILE A 126      27.072  -2.400  11.073  1.00 95.67           H  
ATOM   2295 HD12 ILE A 126      27.815  -3.322   9.777  1.00 95.67           H  
ATOM   2296 HD13 ILE A 126      27.581  -1.576   9.605  1.00 95.67           H  
ATOM   2297  N   MET A 127      24.150  -6.169   6.477  1.00 96.50           N  
ATOM   2298  CA  MET A 127      23.707  -6.901   5.287  1.00 96.50           C  
ATOM   2299  C   MET A 127      22.185  -6.816   5.048  1.00 96.50           C  
ATOM   2300  O   MET A 127      21.770  -6.793   3.892  1.00 96.50           O  
ATOM   2301  CB  MET A 127      24.209  -8.354   5.326  1.00 96.50           C  
ATOM   2302  CG  MET A 127      25.731  -8.441   5.140  1.00 96.50           C  
ATOM   2303  SD  MET A 127      26.388 -10.125   5.109  1.00 96.50           S  
ATOM   2304  CE  MET A 127      28.127  -9.768   4.760  1.00 96.50           C  
ATOM   2305  H   MET A 127      24.460  -6.715   7.273  1.00 96.50           H  
ATOM   2306  HA  MET A 127      24.170  -6.428   4.420  1.00 96.50           H  
ATOM   2307  HB2 MET A 127      23.915  -8.833   6.262  1.00 96.50           H  
ATOM   2308  HB3 MET A 127      23.729  -8.924   4.530  1.00 96.50           H  
ATOM   2309  HG2 MET A 127      26.007  -7.957   4.204  1.00 96.50           H  
ATOM   2310  HG3 MET A 127      26.244  -7.890   5.926  1.00 96.50           H  
ATOM   2311  HE1 MET A 127      28.699 -10.695   4.711  1.00 96.50           H  
ATOM   2312  HE2 MET A 127      28.228  -9.251   3.805  1.00 96.50           H  
ATOM   2313  HE3 MET A 127      28.553  -9.141   5.543  1.00 96.50           H  
ATOM   2314  N   ARG A 128      21.380  -6.708   6.115  1.00 95.62           N  
ATOM   2315  CA  ARG A 128      19.947  -6.415   6.028  1.00 95.62           C  
ATOM   2316  C   ARG A 128      19.686  -4.968   5.570  1.00 95.62           C  
ATOM   2317  O   ARG A 128      18.868  -4.778   4.679  1.00 95.62           O  
ATOM   2318  CB  ARG A 128      19.233  -6.794   7.347  1.00 95.62           C  
ATOM   2319  CG  ARG A 128      17.707  -6.601   7.354  1.00 95.62           C  
ATOM   2320  CD  ARG A 128      17.092  -7.013   8.701  1.00 95.62           C  
ATOM   2321  NE  ARG A 128      15.656  -6.695   8.767  1.00 95.62           N  
ATOM   2322  CZ  ARG A 128      14.696  -7.354   9.440  1.00 95.62           C  
ATOM   2323  NH1 ARG A 128      14.936  -8.336  10.312  1.00 95.62           N  
ATOM   2324  NH2 ARG A 128      13.428  -7.025   9.231  1.00 95.62           N1+
ATOM   2325  H   ARG A 128      21.790  -6.690   7.040  1.00 95.62           H  
ATOM   2326  HA  ARG A 128      19.524  -7.052   5.249  1.00 95.62           H  
ATOM   2327  HB2 ARG A 128      19.463  -7.832   7.588  1.00 95.62           H  
ATOM   2328  HB3 ARG A 128      19.627  -6.206   8.169  1.00 95.62           H  
ATOM   2329  HG2 ARG A 128      17.401  -5.592   7.072  1.00 95.62           H  
ATOM   2330  HG3 ARG A 128      17.313  -7.266   6.583  1.00 95.62           H  
ATOM   2331  HD2 ARG A 128      17.163  -8.098   8.765  1.00 95.62           H  
ATOM   2332  HD3 ARG A 128      17.651  -6.617   9.546  1.00 95.62           H  
ATOM   2333  HE  ARG A 128      15.380  -5.874   8.242  1.00 95.62           H  
ATOM   2334 HH11 ARG A 128      15.869  -8.717  10.445  1.00 95.62           H  
ATOM   2335 HH12 ARG A 128      14.168  -8.775  10.802  1.00 95.62           H  
ATOM   2336 HH21 ARG A 128      13.185  -6.204   8.684  1.00 95.62           H  
ATOM   2337 HH22 ARG A 128      12.673  -7.515   9.711  1.00 95.62           H  
ATOM   2338  N   ILE A 129      20.409  -3.976   6.110  1.00 97.51           N  
ATOM   2339  CA  ILE A 129      20.306  -2.579   5.659  1.00 97.51           C  
ATOM   2340  C   ILE A 129      20.743  -2.444   4.183  1.00 97.51           C  
ATOM   2341  O   ILE A 129      20.109  -1.719   3.416  1.00 97.51           O  
ATOM   2342  CB  ILE A 129      21.149  -1.571   6.495  1.00 97.51           C  
ATOM   2343  CG1 ILE A 129      20.907  -1.679   8.014  1.00 97.51           C  
ATOM   2344  CG2 ILE A 129      20.895  -0.104   6.074  1.00 97.51           C  
ATOM   2345  CD1 ILE A 129      22.066  -1.125   8.862  1.00 97.51           C  
ATOM   2346  H   ILE A 129      21.048  -4.187   6.872  1.00 97.51           H  
ATOM   2347  HA  ILE A 129      19.260  -2.284   5.730  1.00 97.51           H  
ATOM   2348  HB  ILE A 129      22.201  -1.800   6.314  1.00 97.51           H  
ATOM   2349 HG12 ILE A 129      19.977  -1.173   8.275  1.00 97.51           H  
ATOM   2350 HG13 ILE A 129      20.745  -2.710   8.311  1.00 97.51           H  
ATOM   2351 HG21 ILE A 129      21.273   0.118   5.076  1.00 97.51           H  
ATOM   2352 HG22 ILE A 129      19.831   0.132   6.084  1.00 97.51           H  
ATOM   2353 HG23 ILE A 129      21.377   0.592   6.758  1.00 97.51           H  
ATOM   2354 HD11 ILE A 129      21.751  -0.252   9.431  1.00 97.51           H  
ATOM   2355 HD12 ILE A 129      22.413  -1.871   9.575  1.00 97.51           H  
ATOM   2356 HD13 ILE A 129      22.926  -0.835   8.261  1.00 97.51           H  
ATOM   2357  N   ILE A 130      21.783  -3.191   3.792  1.00 98.38           N  
ATOM   2358  CA  ILE A 130      22.219  -3.290   2.408  1.00 98.38           C  
ATOM   2359  C   ILE A 130      21.167  -3.969   1.502  1.00 98.38           C  
ATOM   2360  O   ILE A 130      20.842  -3.429   0.447  1.00 98.38           O  
ATOM   2361  CB  ILE A 130      23.618  -3.961   2.266  1.00 98.38           C  
ATOM   2362  CG1 ILE A 130      24.725  -3.023   2.800  1.00 98.38           C  
ATOM   2363  CG2 ILE A 130      23.979  -4.419   0.838  1.00 98.38           C  
ATOM   2364  CD1 ILE A 130      26.074  -3.720   3.035  1.00 98.38           C  
ATOM   2365  H   ILE A 130      22.322  -3.705   4.484  1.00 98.38           H  
ATOM   2366  HA  ILE A 130      22.327  -2.262   2.087  1.00 98.38           H  
ATOM   2367  HB  ILE A 130      23.609  -4.852   2.891  1.00 98.38           H  
ATOM   2368 HG12 ILE A 130      24.862  -2.191   2.108  1.00 98.38           H  
ATOM   2369 HG13 ILE A 130      24.410  -2.567   3.738  1.00 98.38           H  
ATOM   2370 HG21 ILE A 130      23.329  -5.224   0.503  1.00 98.38           H  
ATOM   2371 HG22 ILE A 130      23.884  -3.595   0.132  1.00 98.38           H  
ATOM   2372 HG23 ILE A 130      24.997  -4.803   0.776  1.00 98.38           H  
ATOM   2373 HD11 ILE A 130      26.629  -3.228   3.832  1.00 98.38           H  
ATOM   2374 HD12 ILE A 130      25.945  -4.763   3.326  1.00 98.38           H  
ATOM   2375 HD13 ILE A 130      26.694  -3.692   2.139  1.00 98.38           H  
ATOM   2376  N   GLY A 131      20.650  -5.127   1.927  1.00 98.16           N  
ATOM   2377  CA  GLY A 131      19.762  -5.957   1.119  1.00 98.16           C  
ATOM   2378  C   GLY A 131      18.337  -5.408   1.039  1.00 98.16           C  
ATOM   2379  O   GLY A 131      17.689  -5.602   0.016  1.00 98.16           O  
ATOM   2380  H   GLY A 131      20.988  -5.538   2.794  1.00 98.16           H  
ATOM   2381  HA2 GLY A 131      20.165  -6.077   0.113  1.00 98.16           H  
ATOM   2382  HA3 GLY A 131      19.707  -6.946   1.567  1.00 98.16           H  
ATOM   2383  N   LEU A 132      17.841  -4.748   2.092  1.00 98.14           N  
ATOM   2384  CA  LEU A 132      16.478  -4.217   2.134  1.00 98.14           C  
ATOM   2385  C   LEU A 132      16.444  -2.720   1.797  1.00 98.14           C  
ATOM   2386  O   LEU A 132      15.402  -2.229   1.373  1.00 98.14           O  
ATOM   2387  CB  LEU A 132      15.824  -4.470   3.515  1.00 98.14           C  
ATOM   2388  CG  LEU A 132      15.286  -5.891   3.786  1.00 98.14           C  
ATOM   2389  CD1 LEU A 132      16.371  -6.983   3.725  1.00 98.14           C  
ATOM   2390  CD2 LEU A 132      14.544  -5.904   5.138  1.00 98.14           C  
ATOM   2391  H   LEU A 132      18.380  -4.677   2.952  1.00 98.14           H  
ATOM   2392  HA  LEU A 132      15.874  -4.711   1.384  1.00 98.14           H  
ATOM   2393  HB2 LEU A 132      16.501  -4.175   4.310  1.00 98.14           H  
ATOM   2394  HB3 LEU A 132      14.965  -3.801   3.604  1.00 98.14           H  
ATOM   2395  HG  LEU A 132      14.548  -6.125   3.015  1.00 98.14           H  
ATOM   2396 HD11 LEU A 132      17.372  -6.587   3.860  1.00 98.14           H  
ATOM   2397 HD12 LEU A 132      16.251  -7.747   4.488  1.00 98.14           H  
ATOM   2398 HD13 LEU A 132      16.355  -7.477   2.753  1.00 98.14           H  
ATOM   2399 HD21 LEU A 132      14.460  -6.897   5.570  1.00 98.14           H  
ATOM   2400 HD22 LEU A 132      15.044  -5.281   5.879  1.00 98.14           H  
ATOM   2401 HD23 LEU A 132      13.529  -5.521   5.025  1.00 98.14           H  
ATOM   2402  N   GLY A 133      17.552  -2.011   2.028  1.00 98.36           N  
ATOM   2403  CA  GLY A 133      17.617  -0.567   1.872  1.00 98.36           C  
ATOM   2404  C   GLY A 133      18.430  -0.267   0.621  1.00 98.36           C  
ATOM   2405  O   GLY A 133      17.864   0.115  -0.402  1.00 98.36           O  
ATOM   2406  H   GLY A 133      18.385  -2.471   2.369  1.00 98.36           H  
ATOM   2407  HA2 GLY A 133      16.634  -0.104   1.792  1.00 98.36           H  
ATOM   2408  HA3 GLY A 133      18.095  -0.130   2.747  1.00 98.36           H  
ATOM   2409  N   VAL A 134      19.758  -0.412   0.715  1.00 98.52           N  
ATOM   2410  CA  VAL A 134      20.729   0.082  -0.265  1.00 98.52           C  
ATOM   2411  C   VAL A 134      20.557  -0.510  -1.678  1.00 98.52           C  
ATOM   2412  O   VAL A 134      20.502   0.254  -2.640  1.00 98.52           O  
ATOM   2413  CB  VAL A 134      22.195  -0.144   0.203  1.00 98.52           C  
ATOM   2414  CG1 VAL A 134      23.297   0.180  -0.818  1.00 98.52           C  
ATOM   2415  CG2 VAL A 134      22.486   0.586   1.528  1.00 98.52           C  
ATOM   2416  H   VAL A 134      20.129  -0.803   1.574  1.00 98.52           H  
ATOM   2417  HA  VAL A 134      20.564   1.157  -0.342  1.00 98.52           H  
ATOM   2418  HB  VAL A 134      22.310  -1.210   0.357  1.00 98.52           H  
ATOM   2419 HG11 VAL A 134      23.242   1.206  -1.178  1.00 98.52           H  
ATOM   2420 HG12 VAL A 134      24.285   0.029  -0.383  1.00 98.52           H  
ATOM   2421 HG13 VAL A 134      23.239  -0.485  -1.678  1.00 98.52           H  
ATOM   2422 HG21 VAL A 134      22.334   1.661   1.428  1.00 98.52           H  
ATOM   2423 HG22 VAL A 134      21.844   0.237   2.338  1.00 98.52           H  
ATOM   2424 HG23 VAL A 134      23.517   0.429   1.844  1.00 98.52           H  
ATOM   2425  N   LEU A 135      20.490  -1.840  -1.798  1.00 98.47           N  
ATOM   2426  CA  LEU A 135      20.387  -2.511  -3.095  1.00 98.47           C  
ATOM   2427  C   LEU A 135      19.053  -2.247  -3.836  1.00 98.47           C  
ATOM   2428  O   LEU A 135      19.120  -1.859  -5.005  1.00 98.47           O  
ATOM   2429  CB  LEU A 135      20.770  -4.006  -2.977  1.00 98.47           C  
ATOM   2430  CG  LEU A 135      22.289  -4.258  -2.812  1.00 98.47           C  
ATOM   2431  CD1 LEU A 135      22.586  -5.734  -2.488  1.00 98.47           C  
ATOM   2432  CD2 LEU A 135      23.110  -3.778  -4.024  1.00 98.47           C  
ATOM   2433  H   LEU A 135      20.530  -2.426  -0.963  1.00 98.47           H  
ATOM   2434  HA  LEU A 135      21.138  -2.038  -3.728  1.00 98.47           H  
ATOM   2435  HB2 LEU A 135      20.248  -4.447  -2.129  1.00 98.47           H  
ATOM   2436  HB3 LEU A 135      20.411  -4.542  -3.856  1.00 98.47           H  
ATOM   2437  HG  LEU A 135      22.613  -3.678  -1.946  1.00 98.47           H  
ATOM   2438 HD11 LEU A 135      21.680  -6.279  -2.226  1.00 98.47           H  
ATOM   2439 HD12 LEU A 135      23.049  -6.270  -3.315  1.00 98.47           H  
ATOM   2440 HD13 LEU A 135      23.277  -5.811  -1.653  1.00 98.47           H  
ATOM   2441 HD21 LEU A 135      23.736  -2.926  -3.756  1.00 98.47           H  
ATOM   2442 HD22 LEU A 135      23.770  -4.545  -4.426  1.00 98.47           H  
ATOM   2443 HD23 LEU A 135      22.464  -3.468  -4.842  1.00 98.47           H  
ATOM   2444  N   PRO A 136      17.885  -2.320  -3.154  1.00 98.37           N  
ATOM   2445  CA  PRO A 136      16.629  -1.744  -3.671  1.00 98.37           C  
ATOM   2446  C   PRO A 136      16.709  -0.253  -4.035  1.00 98.37           C  
ATOM   2447  O   PRO A 136      16.268   0.118  -5.120  1.00 98.37           O  
ATOM   2448  CB  PRO A 136      15.613  -2.014  -2.553  1.00 98.37           C  
ATOM   2449  CG  PRO A 136      16.129  -3.274  -1.894  1.00 98.37           C  
ATOM   2450  CD  PRO A 136      17.638  -3.083  -1.931  1.00 98.37           C  
ATOM   2451  HA  PRO A 136      16.352  -2.313  -4.560  1.00 98.37           H  
ATOM   2452  HB2 PRO A 136      15.600  -1.205  -1.820  1.00 98.37           H  
ATOM   2453  HB3 PRO A 136      14.602  -2.135  -2.933  1.00 98.37           H  
ATOM   2454  HG2 PRO A 136      15.727  -3.449  -0.899  1.00 98.37           H  
ATOM   2455  HG3 PRO A 136      15.855  -4.128  -2.508  1.00 98.37           H  
ATOM   2456  HD2 PRO A 136      17.973  -2.524  -1.060  1.00 98.37           H  
ATOM   2457  HD3 PRO A 136      18.135  -4.048  -1.932  1.00 98.37           H  
ATOM   2458  N   SER A 137      17.315   0.570  -3.170  1.00 98.52           N  
ATOM   2459  CA  SER A 137      17.519   1.997  -3.414  1.00 98.52           C  
ATOM   2460  C   SER A 137      18.395   2.289  -4.648  1.00 98.52           C  
ATOM   2461  O   SER A 137      18.076   3.206  -5.398  1.00 98.52           O  
ATOM   2462  CB  SER A 137      18.094   2.659  -2.157  1.00 98.52           C  
ATOM   2463  OG  SER A 137      17.127   2.654  -1.130  1.00 98.52           O  
ATOM   2464  H   SER A 137      17.611   0.228  -2.260  1.00 98.52           H  
ATOM   2465  HA  SER A 137      16.541   2.440  -3.610  1.00 98.52           H  
ATOM   2466  HB2 SER A 137      18.971   2.128  -1.805  1.00 98.52           H  
ATOM   2467  HB3 SER A 137      18.404   3.684  -2.358  1.00 98.52           H  
ATOM   2468  HG  SER A 137      17.124   1.765  -0.744  1.00 98.52           H  
ATOM   2469  N   LEU A 138      19.436   1.481  -4.889  1.00 98.25           N  
ATOM   2470  CA  LEU A 138      20.254   1.510  -6.103  1.00 98.25           C  
ATOM   2471  C   LEU A 138      19.452   1.143  -7.361  1.00 98.25           C  
ATOM   2472  O   LEU A 138      19.629   1.788  -8.394  1.00 98.25           O  
ATOM   2473  CB  LEU A 138      21.479   0.586  -5.932  1.00 98.25           C  
ATOM   2474  CG  LEU A 138      22.669   1.286  -5.247  1.00 98.25           C  
ATOM   2475  CD1 LEU A 138      23.619   0.301  -4.546  1.00 98.25           C  
ATOM   2476  CD2 LEU A 138      23.409   2.223  -6.227  1.00 98.25           C  
ATOM   2477  H   LEU A 138      19.691   0.794  -4.182  1.00 98.25           H  
ATOM   2478  HA  LEU A 138      20.600   2.535  -6.250  1.00 98.25           H  
ATOM   2479  HB2 LEU A 138      21.175  -0.296  -5.371  1.00 98.25           H  
ATOM   2480  HB3 LEU A 138      21.812   0.205  -6.898  1.00 98.25           H  
ATOM   2481  HG  LEU A 138      22.250   1.890  -4.444  1.00 98.25           H  
ATOM   2482 HD11 LEU A 138      24.593   0.233  -5.026  1.00 98.25           H  
ATOM   2483 HD12 LEU A 138      23.801   0.629  -3.525  1.00 98.25           H  
ATOM   2484 HD13 LEU A 138      23.214  -0.709  -4.495  1.00 98.25           H  
ATOM   2485 HD21 LEU A 138      22.958   2.223  -7.219  1.00 98.25           H  
ATOM   2486 HD22 LEU A 138      23.384   3.249  -5.867  1.00 98.25           H  
ATOM   2487 HD23 LEU A 138      24.456   1.953  -6.361  1.00 98.25           H  
ATOM   2488  N   LEU A 139      18.556   0.155  -7.259  1.00 96.64           N  
ATOM   2489  CA  LEU A 139      17.627  -0.174  -8.337  1.00 96.64           C  
ATOM   2490  C   LEU A 139      16.658   0.987  -8.623  1.00 96.64           C  
ATOM   2491  O   LEU A 139      16.554   1.398  -9.776  1.00 96.64           O  
ATOM   2492  CB  LEU A 139      16.878  -1.486  -8.043  1.00 96.64           C  
ATOM   2493  CG  LEU A 139      17.741  -2.763  -8.034  1.00 96.64           C  
ATOM   2494  CD1 LEU A 139      16.918  -3.940  -7.487  1.00 96.64           C  
ATOM   2495  CD2 LEU A 139      18.376  -3.086  -9.402  1.00 96.64           C  
ATOM   2496  H   LEU A 139      18.450  -0.342  -6.380  1.00 96.64           H  
ATOM   2497  HA  LEU A 139      18.211  -0.310  -9.243  1.00 96.64           H  
ATOM   2498  HB2 LEU A 139      16.367  -1.390  -7.087  1.00 96.64           H  
ATOM   2499  HB3 LEU A 139      16.089  -1.621  -8.778  1.00 96.64           H  
ATOM   2500  HG  LEU A 139      18.562  -2.603  -7.336  1.00 96.64           H  
ATOM   2501 HD11 LEU A 139      17.441  -4.402  -6.650  1.00 96.64           H  
ATOM   2502 HD12 LEU A 139      15.942  -3.622  -7.125  1.00 96.64           H  
ATOM   2503 HD13 LEU A 139      16.721  -4.708  -8.231  1.00 96.64           H  
ATOM   2504 HD21 LEU A 139      18.018  -2.425 -10.189  1.00 96.64           H  
ATOM   2505 HD22 LEU A 139      19.458  -2.983  -9.348  1.00 96.64           H  
ATOM   2506 HD23 LEU A 139      18.178  -4.105  -9.730  1.00 96.64           H  
ATOM   2507  N   VAL A 140      16.023   1.532  -7.578  1.00 96.60           N  
ATOM   2508  CA  VAL A 140      15.143   2.701  -7.659  1.00 96.60           C  
ATOM   2509  C   VAL A 140      15.857   3.951  -8.221  1.00 96.60           C  
ATOM   2510  O   VAL A 140      15.307   4.620  -9.094  1.00 96.60           O  
ATOM   2511  CB  VAL A 140      14.549   3.051  -6.264  1.00 96.60           C  
ATOM   2512  CG1 VAL A 140      13.850   4.419  -6.161  1.00 96.60           C  
ATOM   2513  CG2 VAL A 140      13.570   1.975  -5.774  1.00 96.60           C  
ATOM   2514  H   VAL A 140      16.159   1.127  -6.654  1.00 96.60           H  
ATOM   2515  HA  VAL A 140      14.327   2.454  -8.340  1.00 96.60           H  
ATOM   2516  HB  VAL A 140      15.376   3.075  -5.553  1.00 96.60           H  
ATOM   2517 HG11 VAL A 140      13.521   4.569  -5.137  1.00 96.60           H  
ATOM   2518 HG12 VAL A 140      14.507   5.261  -6.376  1.00 96.60           H  
ATOM   2519 HG13 VAL A 140      12.984   4.486  -6.819  1.00 96.60           H  
ATOM   2520 HG21 VAL A 140      13.218   2.212  -4.774  1.00 96.60           H  
ATOM   2521 HG22 VAL A 140      12.694   1.919  -6.414  1.00 96.60           H  
ATOM   2522 HG23 VAL A 140      14.015   0.983  -5.737  1.00 96.60           H  
ATOM   2523  N   ALA A 141      17.059   4.246  -7.709  1.00 95.90           N  
ATOM   2524  CA  ALA A 141      17.862   5.399  -8.098  1.00 95.90           C  
ATOM   2525  C   ALA A 141      18.256   5.372  -9.577  1.00 95.90           C  
ATOM   2526  O   ALA A 141      18.204   6.414 -10.222  1.00 95.90           O  
ATOM   2527  CB  ALA A 141      19.119   5.498  -7.216  1.00 95.90           C  
ATOM   2528  H   ALA A 141      17.420   3.689  -6.934  1.00 95.90           H  
ATOM   2529  HA  ALA A 141      17.260   6.294  -7.933  1.00 95.90           H  
ATOM   2530  HB1 ALA A 141      18.860   5.693  -6.176  1.00 95.90           H  
ATOM   2531  HB2 ALA A 141      19.696   4.575  -7.240  1.00 95.90           H  
ATOM   2532  HB3 ALA A 141      19.777   6.303  -7.544  1.00 95.90           H  
ATOM   2533  N   PHE A 142      18.640   4.199 -10.089  1.00 94.74           N  
ATOM   2534  CA  PHE A 142      19.234   4.084 -11.417  1.00 94.74           C  
ATOM   2535  C   PHE A 142      18.296   3.526 -12.500  1.00 94.74           C  
ATOM   2536  O   PHE A 142      18.674   3.606 -13.668  1.00 94.74           O  
ATOM   2537  CB  PHE A 142      20.582   3.338 -11.319  1.00 94.74           C  
ATOM   2538  CG  PHE A 142      21.690   4.162 -10.676  1.00 94.74           C  
ATOM   2539  CD1 PHE A 142      21.858   4.160  -9.274  1.00 94.74           C  
ATOM   2540  CD2 PHE A 142      22.437   5.085 -11.442  1.00 94.74           C  
ATOM   2541  CE1 PHE A 142      22.769   5.014  -8.673  1.00 94.74           C  
ATOM   2542  CE2 PHE A 142      23.350   5.928 -10.825  1.00 94.74           C  
ATOM   2543  CZ  PHE A 142      23.511   5.889  -9.449  1.00 94.74           C  
ATOM   2544  H   PHE A 142      18.652   3.374  -9.498  1.00 94.74           H  
ATOM   2545  HA  PHE A 142      19.482   5.076 -11.797  1.00 94.74           H  
ATOM   2546  HB2 PHE A 142      20.446   2.428 -10.741  1.00 94.74           H  
ATOM   2547  HB3 PHE A 142      20.917   3.016 -12.304  1.00 94.74           H  
ATOM   2548  HD1 PHE A 142      21.273   3.504  -8.653  1.00 94.74           H  
ATOM   2549  HD2 PHE A 142      22.323   5.144 -12.511  1.00 94.74           H  
ATOM   2550  HE1 PHE A 142      22.891   5.006  -7.599  1.00 94.74           H  
ATOM   2551  HE2 PHE A 142      23.936   6.617 -11.417  1.00 94.74           H  
ATOM   2552  HZ  PHE A 142      24.217   6.544  -8.976  1.00 94.74           H  
ATOM   2553  N   VAL A 143      17.113   2.985 -12.164  1.00 94.14           N  
ATOM   2554  CA  VAL A 143      16.143   2.544 -13.175  1.00 94.14           C  
ATOM   2555  C   VAL A 143      15.583   3.749 -13.964  1.00 94.14           C  
ATOM   2556  O   VAL A 143      15.257   4.781 -13.373  1.00 94.14           O  
ATOM   2557  CB  VAL A 143      14.969   1.703 -12.575  1.00 94.14           C  
ATOM   2558  CG1 VAL A 143      14.020   2.473 -11.636  1.00 94.14           C  
ATOM   2559  CG2 VAL A 143      14.141   0.973 -13.650  1.00 94.14           C  
ATOM   2560  H   VAL A 143      16.836   2.894 -11.192  1.00 94.14           H  
ATOM   2561  HA  VAL A 143      16.683   1.906 -13.877  1.00 94.14           H  
ATOM   2562  HB  VAL A 143      15.425   0.921 -11.971  1.00 94.14           H  
ATOM   2563 HG11 VAL A 143      14.579   2.993 -10.862  1.00 94.14           H  
ATOM   2564 HG12 VAL A 143      13.422   3.215 -12.166  1.00 94.14           H  
ATOM   2565 HG13 VAL A 143      13.329   1.796 -11.133  1.00 94.14           H  
ATOM   2566 HG21 VAL A 143      13.582   1.666 -14.280  1.00 94.14           H  
ATOM   2567 HG22 VAL A 143      14.775   0.367 -14.298  1.00 94.14           H  
ATOM   2568 HG23 VAL A 143      13.418   0.302 -13.185  1.00 94.14           H  
ATOM   2569  N   LYS A 144      15.478   3.613 -15.291  1.00 92.58           N  
ATOM   2570  CA  LYS A 144      14.855   4.627 -16.132  1.00 92.58           C  
ATOM   2571  C   LYS A 144      13.333   4.578 -15.924  1.00 92.58           C  
ATOM   2572  O   LYS A 144      12.678   3.644 -16.385  1.00 92.58           O  
ATOM   2573  CB  LYS A 144      15.253   4.418 -17.606  1.00 92.58           C  
ATOM   2574  CG  LYS A 144      16.767   4.561 -17.860  1.00 92.58           C  
ATOM   2575  CD  LYS A 144      17.146   4.716 -19.344  1.00 92.58           C  
ATOM   2576  CE  LYS A 144      16.702   3.540 -20.232  1.00 92.58           C  
ATOM   2577  NZ  LYS A 144      17.190   3.675 -21.613  1.00 92.58           N1+
ATOM   2578  H   LYS A 144      15.750   2.750 -15.737  1.00 92.58           H  
ATOM   2579  HA  LYS A 144      15.219   5.612 -15.828  1.00 92.58           H  
ATOM   2580  HB2 LYS A 144      14.917   3.440 -17.943  1.00 92.58           H  
ATOM   2581  HB3 LYS A 144      14.720   5.153 -18.211  1.00 92.58           H  
ATOM   2582  HG2 LYS A 144      17.149   5.422 -17.310  1.00 92.58           H  
ATOM   2583  HG3 LYS A 144      17.288   3.695 -17.448  1.00 92.58           H  
ATOM   2584  HD2 LYS A 144      16.730   5.648 -19.727  1.00 92.58           H  
ATOM   2585  HD3 LYS A 144      18.231   4.823 -19.404  1.00 92.58           H  
ATOM   2586  HE2 LYS A 144      17.085   2.605 -19.836  1.00 92.58           H  
ATOM   2587  HE3 LYS A 144      15.617   3.453 -20.255  1.00 92.58           H  
ATOM   2588  HZ1 LYS A 144      16.907   2.860 -22.139  1.00 92.58           H  
ATOM   2589  HZ2 LYS A 144      16.804   4.505 -22.036  1.00 92.58           H  
ATOM   2590  HZ3 LYS A 144      18.198   3.734 -21.607  1.00 92.58           H  
ATOM   2591  N   VAL A 145      12.801   5.552 -15.186  1.00 92.15           N  
ATOM   2592  CA  VAL A 145      11.380   5.643 -14.892  1.00 92.15           C  
ATOM   2593  C   VAL A 145      10.635   6.170 -16.137  1.00 92.15           C  
ATOM   2594  O   VAL A 145      10.823   7.327 -16.520  1.00 92.15           O  
ATOM   2595  CB  VAL A 145      11.112   6.557 -13.669  1.00 92.15           C  
ATOM   2596  CG1 VAL A 145       9.618   6.731 -13.358  1.00 92.15           C  
ATOM   2597  CG2 VAL A 145      11.803   5.998 -12.414  1.00 92.15           C  
ATOM   2598  H   VAL A 145      13.400   6.245 -14.766  1.00 92.15           H  
ATOM   2599  HA  VAL A 145      11.022   4.646 -14.638  1.00 92.15           H  
ATOM   2600  HB  VAL A 145      11.529   7.546 -13.870  1.00 92.15           H  
ATOM   2601 HG11 VAL A 145       9.085   7.254 -14.151  1.00 92.15           H  
ATOM   2602 HG12 VAL A 145       9.147   5.758 -13.217  1.00 92.15           H  
ATOM   2603 HG13 VAL A 145       9.475   7.311 -12.447  1.00 92.15           H  
ATOM   2604 HG21 VAL A 145      11.378   5.036 -12.143  1.00 92.15           H  
ATOM   2605 HG22 VAL A 145      12.867   5.832 -12.570  1.00 92.15           H  
ATOM   2606 HG23 VAL A 145      11.690   6.667 -11.560  1.00 92.15           H  
ATOM   2607  N   ASP A 146       9.816   5.312 -16.757  1.00 91.31           N  
ATOM   2608  CA  ASP A 146       8.998   5.647 -17.924  1.00 91.31           C  
ATOM   2609  C   ASP A 146       7.734   6.391 -17.458  1.00 91.31           C  
ATOM   2610  O   ASP A 146       6.638   5.825 -17.463  1.00 91.31           O  
ATOM   2611  CB  ASP A 146       8.668   4.419 -18.815  1.00 91.31           C  
ATOM   2612  CG  ASP A 146       7.893   4.729 -20.113  1.00 91.31           C  
ATOM   2613  OD1 ASP A 146       7.213   3.803 -20.602  1.00 91.31           O  
ATOM   2614  OD2 ASP A 146       8.091   5.823 -20.686  1.00 91.31           O1-
ATOM   2615  H   ASP A 146       9.687   4.393 -16.339  1.00 91.31           H  
ATOM   2616  HA  ASP A 146       9.574   6.343 -18.539  1.00 91.31           H  
ATOM   2617  HB2 ASP A 146       9.599   3.939 -19.107  1.00 91.31           H  
ATOM   2618  HB3 ASP A 146       8.130   3.670 -18.235  1.00 91.31           H  
ATOM   2619  N   TYR A 147       7.926   7.635 -17.012  1.00 89.42           N  
ATOM   2620  CA  TYR A 147       6.865   8.597 -16.734  1.00 89.42           C  
ATOM   2621  C   TYR A 147       6.060   8.875 -18.029  1.00 89.42           C  
ATOM   2622  O   TYR A 147       6.646   9.429 -18.963  1.00 89.42           O  
ATOM   2623  CB  TYR A 147       7.518   9.915 -16.265  1.00 89.42           C  
ATOM   2624  CG  TYR A 147       8.264   9.909 -14.940  1.00 89.42           C  
ATOM   2625  CD1 TYR A 147       7.564   9.825 -13.717  1.00 89.42           C  
ATOM   2626  CD2 TYR A 147       9.663  10.087 -14.925  1.00 89.42           C  
ATOM   2627  CE1 TYR A 147       8.249   9.980 -12.495  1.00 89.42           C  
ATOM   2628  CE2 TYR A 147      10.345  10.247 -13.704  1.00 89.42           C  
ATOM   2629  CZ  TYR A 147       9.635  10.230 -12.491  1.00 89.42           C  
ATOM   2630  OH  TYR A 147      10.294  10.493 -11.327  1.00 89.42           O  
ATOM   2631  H   TYR A 147       8.882   7.972 -16.958  1.00 89.42           H  
ATOM   2632  HA  TYR A 147       6.248   8.201 -15.931  1.00 89.42           H  
ATOM   2633  HB2 TYR A 147       8.188  10.293 -17.039  1.00 89.42           H  
ATOM   2634  HB3 TYR A 147       6.743  10.673 -16.175  1.00 89.42           H  
ATOM   2635  HD1 TYR A 147       6.493   9.689 -13.710  1.00 89.42           H  
ATOM   2636  HD2 TYR A 147      10.221  10.140 -15.849  1.00 89.42           H  
ATOM   2637  HE1 TYR A 147       7.703   9.955 -11.563  1.00 89.42           H  
ATOM   2638  HE2 TYR A 147      11.411  10.420 -13.703  1.00 89.42           H  
ATOM   2639  HH  TYR A 147       9.859  11.176 -10.788  1.00 89.42           H  
ATOM   2640  N   PRO A 148       4.767   8.481 -18.097  1.00 87.36           N  
ATOM   2641  CA  PRO A 148       3.940   8.775 -19.282  1.00 87.36           C  
ATOM   2642  C   PRO A 148       3.507  10.255 -19.339  1.00 87.36           C  
ATOM   2643  O   PRO A 148       3.844  11.034 -18.441  1.00 87.36           O  
ATOM   2644  CB  PRO A 148       2.754   7.810 -19.112  1.00 87.36           C  
ATOM   2645  CG  PRO A 148       2.573   7.716 -17.609  1.00 87.36           C  
ATOM   2646  CD  PRO A 148       4.000   7.763 -17.074  1.00 87.36           C  
ATOM   2647  HA  PRO A 148       4.482   8.541 -20.201  1.00 87.36           H  
ATOM   2648  HB2 PRO A 148       1.842   8.132 -19.617  1.00 87.36           H  
ATOM   2649  HB3 PRO A 148       3.021   6.832 -19.515  1.00 87.36           H  
ATOM   2650  HG2 PRO A 148       2.047   8.610 -17.287  1.00 87.36           H  
ATOM   2651  HG3 PRO A 148       2.004   6.844 -17.285  1.00 87.36           H  
ATOM   2652  HD2 PRO A 148       4.033   8.243 -16.096  1.00 87.36           H  
ATOM   2653  HD3 PRO A 148       4.392   6.752 -16.975  1.00 87.36           H  
ATOM   2654  N   THR A 149       2.734  10.613 -20.375  1.00 88.18           N  
ATOM   2655  CA  THR A 149       2.120  11.933 -20.536  1.00 88.18           C  
ATOM   2656  C   THR A 149       1.281  12.308 -19.289  1.00 88.18           C  
ATOM   2657  O   THR A 149       0.458  11.504 -18.843  1.00 88.18           O  
ATOM   2658  CB  THR A 149       1.272  12.007 -21.841  1.00 88.18           C  
ATOM   2659  CG2 THR A 149       0.087  11.026 -21.917  1.00 88.18           C  
ATOM   2660  OG1 THR A 149       0.728  13.298 -22.048  1.00 88.18           O  
ATOM   2661  H   THR A 149       2.456   9.917 -21.047  1.00 88.18           H  
ATOM   2662  HA  THR A 149       2.942  12.645 -20.626  1.00 88.18           H  
ATOM   2663  HB  THR A 149       1.936  11.802 -22.683  1.00 88.18           H  
ATOM   2664  HG1 THR A 149       1.442  13.893 -22.307  1.00 88.18           H  
ATOM   2665 HG21 THR A 149      -0.690  11.277 -21.197  1.00 88.18           H  
ATOM   2666 HG22 THR A 149      -0.373  11.050 -22.905  1.00 88.18           H  
ATOM   2667 HG23 THR A 149       0.399   9.999 -21.729  1.00 88.18           H  
ATOM   2668  N   TRP A 150       1.606  13.463 -18.689  1.00 80.65           N  
ATOM   2669  CA  TRP A 150       1.345  13.779 -17.283  1.00 80.65           C  
ATOM   2670  C   TRP A 150      -0.116  13.622 -16.831  1.00 80.65           C  
ATOM   2671  O   TRP A 150      -0.334  13.143 -15.725  1.00 80.65           O  
ATOM   2672  CB  TRP A 150       1.919  15.170 -16.941  1.00 80.65           C  
ATOM   2673  CG  TRP A 150       1.816  15.599 -15.504  1.00 80.65           C  
ATOM   2674  CD1 TRP A 150       2.771  15.434 -14.560  1.00 80.65           C  
ATOM   2675  CD2 TRP A 150       0.676  16.198 -14.816  1.00 80.65           C  
ATOM   2676  CE2 TRP A 150       1.014  16.368 -13.442  1.00 80.65           C  
ATOM   2677  CE3 TRP A 150      -0.616  16.613 -15.213  1.00 80.65           C  
ATOM   2678  NE1 TRP A 150       2.309  15.907 -13.348  1.00 80.65           N  
ATOM   2679  CZ2 TRP A 150       0.115  16.911 -12.511  1.00 80.65           C  
ATOM   2680  CZ3 TRP A 150      -1.521  17.165 -14.288  1.00 80.65           C  
ATOM   2681  CH2 TRP A 150      -1.157  17.323 -12.939  1.00 80.65           C  
ATOM   2682  H   TRP A 150       2.277  14.059 -19.147  1.00 80.65           H  
ATOM   2683  HA  TRP A 150       1.913  13.049 -16.703  1.00 80.65           H  
ATOM   2684  HB2 TRP A 150       2.973  15.208 -17.215  1.00 80.65           H  
ATOM   2685  HB3 TRP A 150       1.423  15.930 -17.546  1.00 80.65           H  
ATOM   2686  HD1 TRP A 150       3.748  15.018 -14.750  1.00 80.65           H  
ATOM   2687  HE1 TRP A 150       2.878  15.974 -12.509  1.00 80.65           H  
ATOM   2688  HE3 TRP A 150      -0.915  16.503 -16.244  1.00 80.65           H  
ATOM   2689  HZ2 TRP A 150       0.391  17.016 -11.480  1.00 80.65           H  
ATOM   2690  HZ3 TRP A 150      -2.500  17.462 -14.618  1.00 80.65           H  
ATOM   2691  HH2 TRP A 150      -1.857  17.744 -12.233  1.00 80.65           H  
ATOM   2692  N   GLY A 151      -1.083  13.973 -17.689  1.00 87.14           N  
ATOM   2693  CA  GLY A 151      -2.508  13.873 -17.359  1.00 87.14           C  
ATOM   2694  C   GLY A 151      -2.941  12.404 -17.244  1.00 87.14           C  
ATOM   2695  O   GLY A 151      -3.627  12.039 -16.291  1.00 87.14           O  
ATOM   2696  H   GLY A 151      -0.821  14.308 -18.604  1.00 87.14           H  
ATOM   2697  HA2 GLY A 151      -2.715  14.392 -16.421  1.00 87.14           H  
ATOM   2698  HA3 GLY A 151      -3.100  14.361 -18.133  1.00 87.14           H  
ATOM   2699  N   LYS A 152      -2.489  11.541 -18.166  1.00 88.41           N  
ATOM   2700  CA  LYS A 152      -2.753  10.101 -18.106  1.00 88.41           C  
ATOM   2701  C   LYS A 152      -1.893   9.405 -17.043  1.00 88.41           C  
ATOM   2702  O   LYS A 152      -2.333   8.421 -16.449  1.00 88.41           O  
ATOM   2703  CB  LYS A 152      -2.563   9.451 -19.488  1.00 88.41           C  
ATOM   2704  CG  LYS A 152      -3.523  10.006 -20.556  1.00 88.41           C  
ATOM   2705  CD  LYS A 152      -3.597   9.114 -21.803  1.00 88.41           C  
ATOM   2706  CE  LYS A 152      -4.620   9.621 -22.835  1.00 88.41           C  
ATOM   2707  NZ  LYS A 152      -4.846   8.628 -23.898  1.00 88.41           N1+
ATOM   2708  H   LYS A 152      -1.797  11.851 -18.835  1.00 88.41           H  
ATOM   2709  HA  LYS A 152      -3.787   9.954 -17.801  1.00 88.41           H  
ATOM   2710  HB2 LYS A 152      -1.528   9.547 -19.819  1.00 88.41           H  
ATOM   2711  HB3 LYS A 152      -2.743   8.380 -19.379  1.00 88.41           H  
ATOM   2712  HG2 LYS A 152      -4.523  10.100 -20.132  1.00 88.41           H  
ATOM   2713  HG3 LYS A 152      -3.218  11.014 -20.840  1.00 88.41           H  
ATOM   2714  HD2 LYS A 152      -2.610   9.053 -22.264  1.00 88.41           H  
ATOM   2715  HD3 LYS A 152      -3.856   8.099 -21.496  1.00 88.41           H  
ATOM   2716  HE2 LYS A 152      -5.578   9.819 -22.353  1.00 88.41           H  
ATOM   2717  HE3 LYS A 152      -4.287  10.559 -23.279  1.00 88.41           H  
ATOM   2718  HZ1 LYS A 152      -5.165   7.769 -23.474  1.00 88.41           H  
ATOM   2719  HZ2 LYS A 152      -5.562   8.956 -24.533  1.00 88.41           H  
ATOM   2720  HZ3 LYS A 152      -3.991   8.460 -24.405  1.00 88.41           H  
ATOM   2721  N   GLY A 153      -0.700   9.956 -16.793  1.00 88.63           N  
ATOM   2722  CA  GLY A 153       0.174   9.556 -15.703  1.00 88.63           C  
ATOM   2723  C   GLY A 153      -0.485   9.852 -14.360  1.00 88.63           C  
ATOM   2724  O   GLY A 153      -0.491   8.979 -13.501  1.00 88.63           O  
ATOM   2725  H   GLY A 153      -0.394  10.726 -17.381  1.00 88.63           H  
ATOM   2726  HA2 GLY A 153       0.381   8.489 -15.773  1.00 88.63           H  
ATOM   2727  HA3 GLY A 153       1.117  10.099 -15.768  1.00 88.63           H  
ATOM   2728  N   LEU A 154      -1.067  11.043 -14.179  1.00 89.99           N  
ATOM   2729  CA  LEU A 154      -1.783  11.411 -12.965  1.00 89.99           C  
ATOM   2730  C   LEU A 154      -3.049  10.572 -12.775  1.00 89.99           C  
ATOM   2731  O   LEU A 154      -3.259  10.105 -11.663  1.00 89.99           O  
ATOM   2732  CB  LEU A 154      -2.049  12.928 -12.902  1.00 89.99           C  
ATOM   2733  CG  LEU A 154      -2.735  13.406 -11.599  1.00 89.99           C  
ATOM   2734  CD1 LEU A 154      -1.986  13.008 -10.309  1.00 89.99           C  
ATOM   2735  CD2 LEU A 154      -2.995  14.913 -11.653  1.00 89.99           C  
ATOM   2736  H   LEU A 154      -0.988  11.770 -14.890  1.00 89.99           H  
ATOM   2737  HA  LEU A 154      -1.119  11.156 -12.139  1.00 89.99           H  
ATOM   2738  HB2 LEU A 154      -1.104  13.461 -13.019  1.00 89.99           H  
ATOM   2739  HB3 LEU A 154      -2.661  13.215 -13.759  1.00 89.99           H  
ATOM   2740  HG  LEU A 154      -3.719  12.939 -11.550  1.00 89.99           H  
ATOM   2741 HD11 LEU A 154      -1.876  13.837  -9.614  1.00 89.99           H  
ATOM   2742 HD12 LEU A 154      -2.525  12.224  -9.776  1.00 89.99           H  
ATOM   2743 HD13 LEU A 154      -0.986  12.635 -10.506  1.00 89.99           H  
ATOM   2744 HD21 LEU A 154      -3.072  15.272 -12.679  1.00 89.99           H  
ATOM   2745 HD22 LEU A 154      -3.930  15.160 -11.151  1.00 89.99           H  
ATOM   2746 HD23 LEU A 154      -2.203  15.477 -11.163  1.00 89.99           H  
ATOM   2747  N   MET A 155      -3.814  10.299 -13.843  1.00 92.53           N  
ATOM   2748  CA  MET A 155      -4.938   9.358 -13.768  1.00 92.53           C  
ATOM   2749  C   MET A 155      -4.519   7.940 -13.336  1.00 92.53           C  
ATOM   2750  O   MET A 155      -5.246   7.307 -12.575  1.00 92.53           O  
ATOM   2751  CB  MET A 155      -5.711   9.288 -15.091  1.00 92.53           C  
ATOM   2752  CG  MET A 155      -6.545  10.529 -15.405  1.00 92.53           C  
ATOM   2753  SD  MET A 155      -7.690  10.275 -16.781  1.00 92.53           S  
ATOM   2754  CE  MET A 155      -6.553  10.224 -18.184  1.00 92.53           C  
ATOM   2755  H   MET A 155      -3.623  10.752 -14.731  1.00 92.53           H  
ATOM   2756  HA  MET A 155      -5.615   9.730 -12.998  1.00 92.53           H  
ATOM   2757  HB2 MET A 155      -5.030   9.062 -15.911  1.00 92.53           H  
ATOM   2758  HB3 MET A 155      -6.408   8.456 -15.036  1.00 92.53           H  
ATOM   2759  HG2 MET A 155      -7.140  10.793 -14.531  1.00 92.53           H  
ATOM   2760  HG3 MET A 155      -5.913  11.387 -15.614  1.00 92.53           H  
ATOM   2761  HE1 MET A 155      -5.942  11.126 -18.215  1.00 92.53           H  
ATOM   2762  HE2 MET A 155      -5.905   9.353 -18.116  1.00 92.53           H  
ATOM   2763  HE3 MET A 155      -7.111  10.150 -19.116  1.00 92.53           H  
ATOM   2764  N   ARG A 156      -3.342   7.478 -13.778  1.00 91.93           N  
ATOM   2765  CA  ARG A 156      -2.745   6.237 -13.288  1.00 91.93           C  
ATOM   2766  C   ARG A 156      -2.298   6.340 -11.815  1.00 91.93           C  
ATOM   2767  O   ARG A 156      -2.436   5.343 -11.119  1.00 91.93           O  
ATOM   2768  CB  ARG A 156      -1.610   5.787 -14.228  1.00 91.93           C  
ATOM   2769  CG  ARG A 156      -2.133   5.198 -15.550  1.00 91.93           C  
ATOM   2770  CD  ARG A 156      -1.120   5.150 -16.707  1.00 91.93           C  
ATOM   2771  NE  ARG A 156       0.036   4.259 -16.484  1.00 91.93           N  
ATOM   2772  CZ  ARG A 156       0.130   2.924 -16.630  1.00 91.93           C  
ATOM   2773  NH1 ARG A 156      -0.928   2.147 -16.894  1.00 91.93           N  
ATOM   2774  NH2 ARG A 156       1.332   2.353 -16.514  1.00 91.93           N1+
ATOM   2775  H   ARG A 156      -2.795   8.038 -14.420  1.00 91.93           H  
ATOM   2776  HA  ARG A 156      -3.514   5.460 -13.306  1.00 91.93           H  
ATOM   2777  HB2 ARG A 156      -0.935   6.619 -14.419  1.00 91.93           H  
ATOM   2778  HB3 ARG A 156      -1.016   5.016 -13.735  1.00 91.93           H  
ATOM   2779  HG2 ARG A 156      -2.433   4.176 -15.316  1.00 91.93           H  
ATOM   2780  HG3 ARG A 156      -3.039   5.700 -15.890  1.00 91.93           H  
ATOM   2781  HD2 ARG A 156      -1.611   4.960 -17.662  1.00 91.93           H  
ATOM   2782  HD3 ARG A 156      -0.681   6.144 -16.802  1.00 91.93           H  
ATOM   2783  HE  ARG A 156       0.852   4.738 -16.127  1.00 91.93           H  
ATOM   2784 HH11 ARG A 156      -1.853   2.544 -16.949  1.00 91.93           H  
ATOM   2785 HH12 ARG A 156      -0.828   1.139 -16.941  1.00 91.93           H  
ATOM   2786 HH21 ARG A 156       2.174   2.905 -16.407  1.00 91.93           H  
ATOM   2787 HH22 ARG A 156       1.451   1.346 -16.578  1.00 91.93           H  
ATOM   2788  N   ARG A 157      -1.837   7.508 -11.333  1.00 91.66           N  
ATOM   2789  CA  ARG A 157      -1.583   7.729  -9.899  1.00 91.66           C  
ATOM   2790  C   ARG A 157      -2.882   7.769  -9.078  1.00 91.66           C  
ATOM   2791  O   ARG A 157      -2.939   7.105  -8.051  1.00 91.66           O  
ATOM   2792  CB  ARG A 157      -0.703   8.970  -9.616  1.00 91.66           C  
ATOM   2793  CG  ARG A 157       0.682   8.887 -10.282  1.00 91.66           C  
ATOM   2794  CD  ARG A 157       1.768   9.828  -9.733  1.00 91.66           C  
ATOM   2795  NE  ARG A 157       1.560  11.269  -9.996  1.00 91.66           N  
ATOM   2796  CZ  ARG A 157       1.740  11.968 -11.132  1.00 91.66           C  
ATOM   2797  NH1 ARG A 157       1.963  11.371 -12.308  1.00 91.66           N  
ATOM   2798  NH2 ARG A 157       1.709  13.303 -11.086  1.00 91.66           N1+
ATOM   2799  H   ARG A 157      -1.779   8.309 -11.948  1.00 91.66           H  
ATOM   2800  HA  ARG A 157      -1.023   6.864  -9.536  1.00 91.66           H  
ATOM   2801  HB2 ARG A 157      -1.215   9.885  -9.914  1.00 91.66           H  
ATOM   2802  HB3 ARG A 157      -0.565   9.048  -8.535  1.00 91.66           H  
ATOM   2803  HG2 ARG A 157       1.067   7.867 -10.268  1.00 91.66           H  
ATOM   2804  HG3 ARG A 157       0.524   9.136 -11.324  1.00 91.66           H  
ATOM   2805  HD2 ARG A 157       1.738   9.737  -8.648  1.00 91.66           H  
ATOM   2806  HD3 ARG A 157       2.770   9.500 -10.014  1.00 91.66           H  
ATOM   2807  HE  ARG A 157       1.313  11.789  -9.162  1.00 91.66           H  
ATOM   2808 HH11 ARG A 157       1.906  10.365 -12.365  1.00 91.66           H  
ATOM   2809 HH12 ARG A 157       2.024  11.918 -13.154  1.00 91.66           H  
ATOM   2810 HH21 ARG A 157       1.699  13.775 -10.190  1.00 91.66           H  
ATOM   2811 HH22 ARG A 157       1.781  13.870 -11.921  1.00 91.66           H  
ATOM   2812  N   LEU A 158      -3.911   8.480  -9.559  1.00 94.76           N  
ATOM   2813  CA  LEU A 158      -5.244   8.535  -8.946  1.00 94.76           C  
ATOM   2814  C   LEU A 158      -5.895   7.143  -8.881  1.00 94.76           C  
ATOM   2815  O   LEU A 158      -6.398   6.754  -7.830  1.00 94.76           O  
ATOM   2816  CB  LEU A 158      -6.162   9.496  -9.734  1.00 94.76           C  
ATOM   2817  CG  LEU A 158      -5.774  10.990  -9.713  1.00 94.76           C  
ATOM   2818  CD1 LEU A 158      -6.536  11.760 -10.808  1.00 94.76           C  
ATOM   2819  CD2 LEU A 158      -5.944  11.631  -8.322  1.00 94.76           C  
ATOM   2820  H   LEU A 158      -3.768   9.038 -10.398  1.00 94.76           H  
ATOM   2821  HA  LEU A 158      -5.131   8.892  -7.921  1.00 94.76           H  
ATOM   2822  HB2 LEU A 158      -6.185   9.156 -10.768  1.00 94.76           H  
ATOM   2823  HB3 LEU A 158      -7.189   9.402  -9.376  1.00 94.76           H  
ATOM   2824  HG  LEU A 158      -4.716  11.071  -9.947  1.00 94.76           H  
ATOM   2825 HD11 LEU A 158      -5.896  11.927 -11.674  1.00 94.76           H  
ATOM   2826 HD12 LEU A 158      -7.413  11.218 -11.160  1.00 94.76           H  
ATOM   2827 HD13 LEU A 158      -6.879  12.734 -10.468  1.00 94.76           H  
ATOM   2828 HD21 LEU A 158      -6.753  12.360  -8.291  1.00 94.76           H  
ATOM   2829 HD22 LEU A 158      -6.154  10.895  -7.548  1.00 94.76           H  
ATOM   2830 HD23 LEU A 158      -5.029  12.145  -8.023  1.00 94.76           H  
ATOM   2831  N   GLY A 159      -5.828   6.395  -9.991  1.00 96.16           N  
ATOM   2832  CA  GLY A 159      -6.332   5.029 -10.083  1.00 96.16           C  
ATOM   2833  C   GLY A 159      -5.538   4.089  -9.173  1.00 96.16           C  
ATOM   2834  O   GLY A 159      -6.139   3.234  -8.534  1.00 96.16           O  
ATOM   2835  H   GLY A 159      -5.434   6.797 -10.838  1.00 96.16           H  
ATOM   2836  HA2 GLY A 159      -7.382   5.004  -9.789  1.00 96.16           H  
ATOM   2837  HA3 GLY A 159      -6.268   4.679 -11.113  1.00 96.16           H  
ATOM   2838  N   LEU A 160      -4.216   4.273  -9.065  1.00 95.36           N  
ATOM   2839  CA  LEU A 160      -3.349   3.516  -8.165  1.00 95.36           C  
ATOM   2840  C   LEU A 160      -3.605   3.847  -6.680  1.00 95.36           C  
ATOM   2841  O   LEU A 160      -3.621   2.937  -5.853  1.00 95.36           O  
ATOM   2842  CB  LEU A 160      -1.883   3.719  -8.602  1.00 95.36           C  
ATOM   2843  CG  LEU A 160      -0.822   2.895  -7.855  1.00 95.36           C  
ATOM   2844  CD1 LEU A 160      -1.179   1.410  -7.832  1.00 95.36           C  
ATOM   2845  CD2 LEU A 160       0.579   3.112  -8.461  1.00 95.36           C  
ATOM   2846  H   LEU A 160      -3.755   4.978  -9.628  1.00 95.36           H  
ATOM   2847  HA  LEU A 160      -3.600   2.465  -8.310  1.00 95.36           H  
ATOM   2848  HB2 LEU A 160      -1.813   3.458  -9.654  1.00 95.36           H  
ATOM   2849  HB3 LEU A 160      -1.629   4.776  -8.536  1.00 95.36           H  
ATOM   2850  HG  LEU A 160      -0.794   3.234  -6.820  1.00 95.36           H  
ATOM   2851 HD11 LEU A 160      -1.580   1.074  -8.786  1.00 95.36           H  
ATOM   2852 HD12 LEU A 160      -0.306   0.811  -7.588  1.00 95.36           H  
ATOM   2853 HD13 LEU A 160      -1.932   1.211  -7.074  1.00 95.36           H  
ATOM   2854 HD21 LEU A 160       0.964   2.210  -8.936  1.00 95.36           H  
ATOM   2855 HD22 LEU A 160       0.584   3.906  -9.205  1.00 95.36           H  
ATOM   2856 HD23 LEU A 160       1.303   3.389  -7.698  1.00 95.36           H  
ATOM   2857  N   ILE A 161      -3.871   5.120  -6.370  1.00 97.24           N  
ATOM   2858  CA  ILE A 161      -4.327   5.588  -5.061  1.00 97.24           C  
ATOM   2859  C   ILE A 161      -5.685   4.964  -4.665  1.00 97.24           C  
ATOM   2860  O   ILE A 161      -5.804   4.451  -3.556  1.00 97.24           O  
ATOM   2861  CB  ILE A 161      -4.329   7.147  -4.984  1.00 97.24           C  
ATOM   2862  CG1 ILE A 161      -2.883   7.667  -4.812  1.00 97.24           C  
ATOM   2863  CG2 ILE A 161      -5.238   7.776  -3.914  1.00 97.24           C  
ATOM   2864  CD1 ILE A 161      -2.697   9.159  -5.131  1.00 97.24           C  
ATOM   2865  H   ILE A 161      -3.760   5.837  -7.082  1.00 97.24           H  
ATOM   2866  HA  ILE A 161      -3.599   5.237  -4.329  1.00 97.24           H  
ATOM   2867  HB  ILE A 161      -4.693   7.513  -5.944  1.00 97.24           H  
ATOM   2868 HG12 ILE A 161      -2.541   7.468  -3.794  1.00 97.24           H  
ATOM   2869 HG13 ILE A 161      -2.216   7.098  -5.456  1.00 97.24           H  
ATOM   2870 HG21 ILE A 161      -6.282   7.550  -4.110  1.00 97.24           H  
ATOM   2871 HG22 ILE A 161      -4.994   7.416  -2.915  1.00 97.24           H  
ATOM   2872 HG23 ILE A 161      -5.155   8.861  -3.907  1.00 97.24           H  
ATOM   2873 HD11 ILE A 161      -1.739   9.334  -5.622  1.00 97.24           H  
ATOM   2874 HD12 ILE A 161      -3.475   9.537  -5.794  1.00 97.24           H  
ATOM   2875 HD13 ILE A 161      -2.710   9.759  -4.221  1.00 97.24           H  
ATOM   2876  N   VAL A 162      -6.654   4.912  -5.592  1.00 98.34           N  
ATOM   2877  CA  VAL A 162      -7.896   4.163  -5.380  1.00 98.34           C  
ATOM   2878  C   VAL A 162      -7.634   2.649  -5.233  1.00 98.34           C  
ATOM   2879  O   VAL A 162      -8.180   2.042  -4.319  1.00 98.34           O  
ATOM   2880  CB  VAL A 162      -8.943   4.388  -6.510  1.00 98.34           C  
ATOM   2881  CG1 VAL A 162     -10.195   3.488  -6.415  1.00 98.34           C  
ATOM   2882  CG2 VAL A 162      -9.411   5.848  -6.539  1.00 98.34           C  
ATOM   2883  H   VAL A 162      -6.526   5.382  -6.483  1.00 98.34           H  
ATOM   2884  HA  VAL A 162      -8.332   4.507  -4.439  1.00 98.34           H  
ATOM   2885  HB  VAL A 162      -8.457   4.181  -7.464  1.00 98.34           H  
ATOM   2886 HG11 VAL A 162     -10.900   3.728  -7.203  1.00 98.34           H  
ATOM   2887 HG12 VAL A 162      -9.967   2.428  -6.519  1.00 98.34           H  
ATOM   2888 HG13 VAL A 162     -10.711   3.622  -5.465  1.00 98.34           H  
ATOM   2889 HG21 VAL A 162     -10.019   6.054  -7.419  1.00 98.34           H  
ATOM   2890 HG22 VAL A 162     -10.008   6.079  -5.657  1.00 98.34           H  
ATOM   2891 HG23 VAL A 162      -8.575   6.543  -6.557  1.00 98.34           H  
ATOM   2892  N   ALA A 163      -6.799   2.068  -6.107  1.00 97.84           N  
ATOM   2893  CA  ALA A 163      -6.450   0.647  -6.105  1.00 97.84           C  
ATOM   2894  C   ALA A 163      -5.879   0.177  -4.766  1.00 97.84           C  
ATOM   2895  O   ALA A 163      -6.333  -0.819  -4.216  1.00 97.84           O  
ATOM   2896  CB  ALA A 163      -5.419   0.357  -7.205  1.00 97.84           C  
ATOM   2897  H   ALA A 163      -6.425   2.626  -6.870  1.00 97.84           H  
ATOM   2898  HA  ALA A 163      -7.367   0.093  -6.304  1.00 97.84           H  
ATOM   2899  HB1 ALA A 163      -5.712   0.792  -8.154  1.00 97.84           H  
ATOM   2900  HB2 ALA A 163      -4.434   0.752  -6.961  1.00 97.84           H  
ATOM   2901  HB3 ALA A 163      -5.298  -0.715  -7.343  1.00 97.84           H  
ATOM   2902  N   SER A 164      -4.905   0.933  -4.269  1.00 98.23           N  
ATOM   2903  CA  SER A 164      -4.232   0.696  -3.007  1.00 98.23           C  
ATOM   2904  C   SER A 164      -5.179   0.803  -1.802  1.00 98.23           C  
ATOM   2905  O   SER A 164      -5.270  -0.153  -1.034  1.00 98.23           O  
ATOM   2906  CB  SER A 164      -3.018   1.622  -2.958  1.00 98.23           C  
ATOM   2907  OG  SER A 164      -3.341   2.983  -3.109  1.00 98.23           O  
ATOM   2908  H   SER A 164      -4.615   1.759  -4.780  1.00 98.23           H  
ATOM   2909  HA  SER A 164      -3.858  -0.330  -3.023  1.00 98.23           H  
ATOM   2910  HB2 SER A 164      -2.462   1.471  -2.048  1.00 98.23           H  
ATOM   2911  HB3 SER A 164      -2.354   1.374  -3.770  1.00 98.23           H  
ATOM   2912  HG  SER A 164      -3.453   3.151  -4.057  1.00 98.23           H  
ATOM   2913  N   LEU A 165      -5.954   1.895  -1.720  1.00 98.51           N  
ATOM   2914  CA  LEU A 165      -7.011   2.068  -0.721  1.00 98.51           C  
ATOM   2915  C   LEU A 165      -8.088   0.976  -0.797  1.00 98.51           C  
ATOM   2916  O   LEU A 165      -8.537   0.513   0.247  1.00 98.51           O  
ATOM   2917  CB  LEU A 165      -7.671   3.446  -0.879  1.00 98.51           C  
ATOM   2918  CG  LEU A 165      -6.785   4.629  -0.462  1.00 98.51           C  
ATOM   2919  CD1 LEU A 165      -7.332   5.920  -1.060  1.00 98.51           C  
ATOM   2920  CD2 LEU A 165      -6.662   4.775   1.062  1.00 98.51           C  
ATOM   2921  H   LEU A 165      -5.795   2.660  -2.370  1.00 98.51           H  
ATOM   2922  HA  LEU A 165      -6.552   1.995   0.266  1.00 98.51           H  
ATOM   2923  HB2 LEU A 165      -7.961   3.555  -1.925  1.00 98.51           H  
ATOM   2924  HB3 LEU A 165      -8.600   3.486  -0.308  1.00 98.51           H  
ATOM   2925  HG  LEU A 165      -5.791   4.474  -0.878  1.00 98.51           H  
ATOM   2926 HD11 LEU A 165      -7.374   5.867  -2.146  1.00 98.51           H  
ATOM   2927 HD12 LEU A 165      -8.340   6.111  -0.697  1.00 98.51           H  
ATOM   2928 HD13 LEU A 165      -6.702   6.770  -0.805  1.00 98.51           H  
ATOM   2929 HD21 LEU A 165      -7.638   4.919   1.524  1.00 98.51           H  
ATOM   2930 HD22 LEU A 165      -6.185   3.905   1.512  1.00 98.51           H  
ATOM   2931 HD23 LEU A 165      -6.052   5.637   1.328  1.00 98.51           H  
ATOM   2932  N   ALA A 166      -8.462   0.550  -2.009  1.00 98.61           N  
ATOM   2933  CA  ALA A 166      -9.400  -0.543  -2.248  1.00 98.61           C  
ATOM   2934  C   ALA A 166      -8.878  -1.893  -1.742  1.00 98.61           C  
ATOM   2935  O   ALA A 166      -9.646  -2.648  -1.154  1.00 98.61           O  
ATOM   2936  CB  ALA A 166      -9.752  -0.627  -3.731  1.00 98.61           C  
ATOM   2937  H   ALA A 166      -8.090   1.016  -2.835  1.00 98.61           H  
ATOM   2938  HA  ALA A 166     -10.317  -0.308  -1.709  1.00 98.61           H  
ATOM   2939  HB1 ALA A 166     -10.185   0.311  -4.073  1.00 98.61           H  
ATOM   2940  HB2 ALA A 166      -8.878  -0.837  -4.344  1.00 98.61           H  
ATOM   2941  HB3 ALA A 166     -10.478  -1.420  -3.911  1.00 98.61           H  
ATOM   2942  N   LEU A 167      -7.578  -2.151  -1.914  1.00 98.43           N  
ATOM   2943  CA  LEU A 167      -6.907  -3.325  -1.357  1.00 98.43           C  
ATOM   2944  C   LEU A 167      -6.786  -3.277   0.180  1.00 98.43           C  
ATOM   2945  O   LEU A 167      -6.607  -4.334   0.775  1.00 98.43           O  
ATOM   2946  CB  LEU A 167      -5.544  -3.542  -2.048  1.00 98.43           C  
ATOM   2947  CG  LEU A 167      -5.645  -3.958  -3.537  1.00 98.43           C  
ATOM   2948  CD1 LEU A 167      -4.269  -3.893  -4.211  1.00 98.43           C  
ATOM   2949  CD2 LEU A 167      -6.319  -5.324  -3.766  1.00 98.43           C  
ATOM   2950  H   LEU A 167      -7.002  -1.497  -2.436  1.00 98.43           H  
ATOM   2951  HA  LEU A 167      -7.536  -4.192  -1.566  1.00 98.43           H  
ATOM   2952  HB2 LEU A 167      -4.960  -2.626  -1.957  1.00 98.43           H  
ATOM   2953  HB3 LEU A 167      -4.972  -4.300  -1.510  1.00 98.43           H  
ATOM   2954  HG  LEU A 167      -6.270  -3.229  -4.047  1.00 98.43           H  
ATOM   2955 HD11 LEU A 167      -3.720  -2.997  -3.921  1.00 98.43           H  
ATOM   2956 HD12 LEU A 167      -3.659  -4.756  -3.944  1.00 98.43           H  
ATOM   2957 HD13 LEU A 167      -4.373  -3.876  -5.295  1.00 98.43           H  
ATOM   2958 HD21 LEU A 167      -6.515  -5.854  -2.836  1.00 98.43           H  
ATOM   2959 HD22 LEU A 167      -7.278  -5.202  -4.273  1.00 98.43           H  
ATOM   2960 HD23 LEU A 167      -5.710  -5.975  -4.393  1.00 98.43           H  
ATOM   2961  N   ILE A 168      -6.951  -2.102   0.809  1.00 98.26           N  
ATOM   2962  CA  ILE A 168      -7.189  -2.006   2.251  1.00 98.26           C  
ATOM   2963  C   ILE A 168      -8.691  -2.215   2.544  1.00 98.26           C  
ATOM   2964  O   ILE A 168      -9.039  -3.059   3.371  1.00 98.26           O  
ATOM   2965  CB  ILE A 168      -6.740  -0.655   2.891  1.00 98.26           C  
ATOM   2966  CG1 ILE A 168      -5.304  -0.262   2.489  1.00 98.26           C  
ATOM   2967  CG2 ILE A 168      -6.849  -0.695   4.433  1.00 98.26           C  
ATOM   2968  CD1 ILE A 168      -4.927   1.191   2.817  1.00 98.26           C  
ATOM   2969  H   ILE A 168      -7.043  -1.256   0.262  1.00 98.26           H  
ATOM   2970  HA  ILE A 168      -6.634  -2.791   2.756  1.00 98.26           H  
ATOM   2971  HB  ILE A 168      -7.397   0.138   2.533  1.00 98.26           H  
ATOM   2972 HG12 ILE A 168      -4.596  -0.941   2.963  1.00 98.26           H  
ATOM   2973 HG13 ILE A 168      -5.163  -0.394   1.422  1.00 98.26           H  
ATOM   2974 HG21 ILE A 168      -7.885  -0.740   4.769  1.00 98.26           H  
ATOM   2975 HG22 ILE A 168      -6.332  -1.565   4.840  1.00 98.26           H  
ATOM   2976 HG23 ILE A 168      -6.398   0.179   4.897  1.00 98.26           H  
ATOM   2977 HD11 ILE A 168      -5.794   1.803   3.057  1.00 98.26           H  
ATOM   2978 HD12 ILE A 168      -4.248   1.222   3.666  1.00 98.26           H  
ATOM   2979 HD13 ILE A 168      -4.419   1.661   1.973  1.00 98.26           H  
ATOM   2980  N   LEU A 169      -9.550  -1.457   1.845  1.00 98.00           N  
ATOM   2981  CA  LEU A 169     -10.998  -1.379   2.033  1.00 98.00           C  
ATOM   2982  C   LEU A 169     -11.710  -2.728   1.875  1.00 98.00           C  
ATOM   2983  O   LEU A 169     -12.503  -3.091   2.739  1.00 98.00           O  
ATOM   2984  CB  LEU A 169     -11.605  -0.334   1.062  1.00 98.00           C  
ATOM   2985  CG  LEU A 169     -13.065   0.087   1.358  1.00 98.00           C  
ATOM   2986  CD1 LEU A 169     -13.195   0.843   2.692  1.00 98.00           C  
ATOM   2987  CD2 LEU A 169     -13.660   0.903   0.197  1.00 98.00           C  
ATOM   2988  H   LEU A 169      -9.154  -0.790   1.183  1.00 98.00           H  
ATOM   2989  HA  LEU A 169     -11.154  -1.034   3.055  1.00 98.00           H  
ATOM   2990  HB2 LEU A 169     -10.990   0.564   1.043  1.00 98.00           H  
ATOM   2991  HB3 LEU A 169     -11.556  -0.744   0.054  1.00 98.00           H  
ATOM   2992  HG  LEU A 169     -13.669  -0.818   1.427  1.00 98.00           H  
ATOM   2993 HD11 LEU A 169     -13.668   1.816   2.565  1.00 98.00           H  
ATOM   2994 HD12 LEU A 169     -13.795   0.281   3.405  1.00 98.00           H  
ATOM   2995 HD13 LEU A 169     -12.230   1.022   3.161  1.00 98.00           H  
ATOM   2996 HD21 LEU A 169     -13.464   1.971   0.303  1.00 98.00           H  
ATOM   2997 HD22 LEU A 169     -13.256   0.593  -0.766  1.00 98.00           H  
ATOM   2998 HD23 LEU A 169     -14.741   0.771   0.152  1.00 98.00           H  
ATOM   2999  N   LEU A 170     -11.454  -3.435   0.771  1.00 98.15           N  
ATOM   3000  CA  LEU A 170     -12.201  -4.636   0.400  1.00 98.15           C  
ATOM   3001  C   LEU A 170     -11.989  -5.854   1.332  1.00 98.15           C  
ATOM   3002  O   LEU A 170     -12.978  -6.519   1.642  1.00 98.15           O  
ATOM   3003  CB  LEU A 170     -12.050  -4.933  -1.109  1.00 98.15           C  
ATOM   3004  CG  LEU A 170     -12.581  -3.794  -2.017  1.00 98.15           C  
ATOM   3005  CD1 LEU A 170     -12.257  -4.070  -3.488  1.00 98.15           C  
ATOM   3006  CD2 LEU A 170     -14.081  -3.510  -1.822  1.00 98.15           C  
ATOM   3007  H   LEU A 170     -10.750  -3.105   0.110  1.00 98.15           H  
ATOM   3008  HA  LEU A 170     -13.248  -4.378   0.542  1.00 98.15           H  
ATOM   3009  HB2 LEU A 170     -10.999  -5.109  -1.339  1.00 98.15           H  
ATOM   3010  HB3 LEU A 170     -12.562  -5.863  -1.357  1.00 98.15           H  
ATOM   3011  HG  LEU A 170     -12.063  -2.870  -1.765  1.00 98.15           H  
ATOM   3012 HD11 LEU A 170     -12.558  -5.076  -3.773  1.00 98.15           H  
ATOM   3013 HD12 LEU A 170     -12.769  -3.372  -4.149  1.00 98.15           H  
ATOM   3014 HD13 LEU A 170     -11.186  -3.976  -3.675  1.00 98.15           H  
ATOM   3015 HD21 LEU A 170     -14.591  -4.316  -1.294  1.00 98.15           H  
ATOM   3016 HD22 LEU A 170     -14.223  -2.598  -1.241  1.00 98.15           H  
ATOM   3017 HD23 LEU A 170     -14.604  -3.372  -2.769  1.00 98.15           H  
ATOM   3018  N   PRO A 171     -10.775  -6.053   1.892  1.00 97.56           N  
ATOM   3019  CA  PRO A 171     -10.596  -6.838   3.125  1.00 97.56           C  
ATOM   3020  C   PRO A 171     -11.305  -6.282   4.365  1.00 97.56           C  
ATOM   3021  O   PRO A 171     -11.963  -7.053   5.064  1.00 97.56           O  
ATOM   3022  CB  PRO A 171      -9.088  -6.807   3.346  1.00 97.56           C  
ATOM   3023  CG  PRO A 171      -8.498  -6.703   1.952  1.00 97.56           C  
ATOM   3024  CD  PRO A 171      -9.484  -5.759   1.266  1.00 97.56           C  
ATOM   3025  HA  PRO A 171     -10.926  -7.861   2.935  1.00 97.56           H  
ATOM   3026  HB2 PRO A 171      -8.817  -5.911   3.902  1.00 97.56           H  
ATOM   3027  HB3 PRO A 171      -8.745  -7.646   3.942  1.00 97.56           H  
ATOM   3028  HG2 PRO A 171      -7.469  -6.348   1.941  1.00 97.56           H  
ATOM   3029  HG3 PRO A 171      -8.499  -7.679   1.474  1.00 97.56           H  
ATOM   3030  HD2 PRO A 171      -9.212  -4.727   1.462  1.00 97.56           H  
ATOM   3031  HD3 PRO A 171      -9.490  -5.892   0.186  1.00 97.56           H  
ATOM   3032  N   VAL A 172     -11.119  -4.981   4.635  1.00 95.28           N  
ATOM   3033  CA  VAL A 172     -11.629  -4.270   5.803  1.00 95.28           C  
ATOM   3034  C   VAL A 172     -13.148  -4.406   5.982  1.00 95.28           C  
ATOM   3035  O   VAL A 172     -13.589  -4.777   7.067  1.00 95.28           O  
ATOM   3036  CB  VAL A 172     -11.162  -2.779   5.806  1.00 95.28           C  
ATOM   3037  CG1 VAL A 172     -12.148  -1.708   6.311  1.00 95.28           C  
ATOM   3038  CG2 VAL A 172      -9.804  -2.652   6.512  1.00 95.28           C  
ATOM   3039  H   VAL A 172     -10.530  -4.426   4.021  1.00 95.28           H  
ATOM   3040  HA  VAL A 172     -11.189  -4.761   6.669  1.00 95.28           H  
ATOM   3041  HB  VAL A 172     -10.980  -2.491   4.776  1.00 95.28           H  
ATOM   3042 HG11 VAL A 172     -12.602  -2.001   7.252  1.00 95.28           H  
ATOM   3043 HG12 VAL A 172     -11.657  -0.747   6.459  1.00 95.28           H  
ATOM   3044 HG13 VAL A 172     -12.959  -1.543   5.600  1.00 95.28           H  
ATOM   3045 HG21 VAL A 172      -9.049  -3.276   6.030  1.00 95.28           H  
ATOM   3046 HG22 VAL A 172      -9.434  -1.627   6.504  1.00 95.28           H  
ATOM   3047 HG23 VAL A 172      -9.879  -2.979   7.546  1.00 95.28           H  
ATOM   3048  N   VAL A 173     -13.907  -4.155   4.914  1.00 96.48           N  
ATOM   3049  CA  VAL A 173     -15.361  -4.274   4.897  1.00 96.48           C  
ATOM   3050  C   VAL A 173     -15.824  -5.748   4.969  1.00 96.48           C  
ATOM   3051  O   VAL A 173     -16.840  -6.032   5.609  1.00 96.48           O  
ATOM   3052  CB  VAL A 173     -15.948  -3.611   3.622  1.00 96.48           C  
ATOM   3053  CG1 VAL A 173     -15.613  -2.109   3.544  1.00 96.48           C  
ATOM   3054  CG2 VAL A 173     -15.568  -4.317   2.307  1.00 96.48           C  
ATOM   3055  H   VAL A 173     -13.455  -3.825   4.061  1.00 96.48           H  
ATOM   3056  HA  VAL A 173     -15.757  -3.755   5.773  1.00 96.48           H  
ATOM   3057  HB  VAL A 173     -17.031  -3.667   3.711  1.00 96.48           H  
ATOM   3058 HG11 VAL A 173     -14.543  -1.932   3.487  1.00 96.48           H  
ATOM   3059 HG12 VAL A 173     -16.063  -1.639   2.671  1.00 96.48           H  
ATOM   3060 HG13 VAL A 173     -15.965  -1.571   4.420  1.00 96.48           H  
ATOM   3061 HG21 VAL A 173     -16.148  -5.226   2.147  1.00 96.48           H  
ATOM   3062 HG22 VAL A 173     -15.713  -3.673   1.441  1.00 96.48           H  
ATOM   3063 HG23 VAL A 173     -14.522  -4.602   2.316  1.00 96.48           H  
ATOM   3064  N   ALA A 174     -15.051  -6.656   4.350  1.00 96.18           N  
ATOM   3065  CA  ALA A 174     -15.296  -8.093   4.329  1.00 96.18           C  
ATOM   3066  C   ALA A 174     -15.119  -8.715   5.716  1.00 96.18           C  
ATOM   3067  O   ALA A 174     -16.098  -9.116   6.342  1.00 96.18           O  
ATOM   3068  CB  ALA A 174     -14.404  -8.773   3.277  1.00 96.18           C  
ATOM   3069  H   ALA A 174     -14.210  -6.339   3.885  1.00 96.18           H  
ATOM   3070  HA  ALA A 174     -16.330  -8.248   4.035  1.00 96.18           H  
ATOM   3071  HB1 ALA A 174     -14.710  -8.504   2.266  1.00 96.18           H  
ATOM   3072  HB2 ALA A 174     -13.356  -8.501   3.387  1.00 96.18           H  
ATOM   3073  HB3 ALA A 174     -14.456  -9.858   3.357  1.00 96.18           H  
ATOM   3074  N   PHE A 175     -13.876  -8.726   6.203  1.00 94.34           N  
ATOM   3075  CA  PHE A 175     -13.474  -9.297   7.487  1.00 94.34           C  
ATOM   3076  C   PHE A 175     -13.588  -8.242   8.599  1.00 94.34           C  
ATOM   3077  O   PHE A 175     -12.689  -8.090   9.428  1.00 94.34           O  
ATOM   3078  CB  PHE A 175     -12.059  -9.898   7.375  1.00 94.34           C  
ATOM   3079  CG  PHE A 175     -11.905 -11.015   6.361  1.00 94.34           C  
ATOM   3080  CD1 PHE A 175     -11.677 -10.713   5.003  1.00 94.34           C  
ATOM   3081  CD2 PHE A 175     -12.138 -12.353   6.737  1.00 94.34           C  
ATOM   3082  CE1 PHE A 175     -11.637 -11.732   4.065  1.00 94.34           C  
ATOM   3083  CE2 PHE A 175     -12.089 -13.360   5.784  1.00 94.34           C  
ATOM   3084  CZ  PHE A 175     -11.836 -13.046   4.455  1.00 94.34           C  
ATOM   3085  H   PHE A 175     -13.151  -8.228   5.687  1.00 94.34           H  
ATOM   3086  HA  PHE A 175     -14.156 -10.100   7.756  1.00 94.34           H  
ATOM   3087  HB2 PHE A 175     -11.351  -9.119   7.109  1.00 94.34           H  
ATOM   3088  HB3 PHE A 175     -11.747 -10.275   8.349  1.00 94.34           H  
ATOM   3089  HD1 PHE A 175     -11.525  -9.690   4.687  1.00 94.34           H  
ATOM   3090  HD2 PHE A 175     -12.334 -12.600   7.769  1.00 94.34           H  
ATOM   3091  HE1 PHE A 175     -11.443 -11.507   3.027  1.00 94.34           H  
ATOM   3092  HE2 PHE A 175     -12.235 -14.388   6.078  1.00 94.34           H  
ATOM   3093  HZ  PHE A 175     -11.776 -13.823   3.713  1.00 94.34           H  
ATOM   3094  N   SER A 176     -14.705  -7.513   8.591  1.00 93.10           N  
ATOM   3095  CA  SER A 176     -14.969  -6.334   9.405  1.00 93.10           C  
ATOM   3096  C   SER A 176     -15.055  -6.592  10.920  1.00 93.10           C  
ATOM   3097  O   SER A 176     -14.921  -5.643  11.686  1.00 93.10           O  
ATOM   3098  CB  SER A 176     -16.192  -5.603   8.806  1.00 93.10           C  
ATOM   3099  OG  SER A 176     -17.246  -6.495   8.477  1.00 93.10           O  
ATOM   3100  H   SER A 176     -15.405  -7.715   7.885  1.00 93.10           H  
ATOM   3101  HA  SER A 176     -14.110  -5.671   9.304  1.00 93.10           H  
ATOM   3102  HB2 SER A 176     -16.564  -4.837   9.484  1.00 93.10           H  
ATOM   3103  HB3 SER A 176     -15.909  -5.068   7.902  1.00 93.10           H  
ATOM   3104  HG  SER A 176     -17.311  -6.501   7.504  1.00 93.10           H  
ATOM   3105  N   SER A 177     -15.199  -7.852  11.342  1.00 89.45           N  
ATOM   3106  CA  SER A 177     -15.050  -8.303  12.724  1.00 89.45           C  
ATOM   3107  C   SER A 177     -13.566  -8.313  13.149  1.00 89.45           C  
ATOM   3108  O   SER A 177     -13.188  -7.709  14.158  1.00 89.45           O  
ATOM   3109  CB  SER A 177     -15.705  -9.699  12.801  1.00 89.45           C  
ATOM   3110  OG  SER A 177     -15.144 -10.543  11.806  1.00 89.45           O  
ATOM   3111  H   SER A 177     -15.225  -8.597  10.661  1.00 89.45           H  
ATOM   3112  HA  SER A 177     -15.576  -7.620  13.393  1.00 89.45           H  
ATOM   3113  HB2 SER A 177     -15.556 -10.143  13.787  1.00 89.45           H  
ATOM   3114  HB3 SER A 177     -16.782  -9.631  12.645  1.00 89.45           H  
ATOM   3115  HG  SER A 177     -15.706 -11.325  11.670  1.00 89.45           H  
ATOM   3116  N   HIE A 178     -12.744  -8.992  12.343  1.00 90.88           N  
ATOM   3117  CA  HIE A 178     -11.304  -9.136  12.515  1.00 90.88           C  
ATOM   3118  C   HIE A 178     -10.590  -7.784  12.401  1.00 90.88           C  
ATOM   3119  O   HIE A 178      -9.855  -7.414  13.314  1.00 90.88           O  
ATOM   3120  CB  HIE A 178     -10.732 -10.186  11.546  1.00 90.88           C  
ATOM   3121  CG  HIE A 178     -11.394 -11.543  11.591  1.00 90.88           C  
ATOM   3122  CD2 HIE A 178     -11.602 -12.377  12.671  1.00 90.88           C  
ATOM   3123  ND1 HIE A 178     -11.891 -12.177  10.447  1.00 90.88           N  
ATOM   3124  CE1 HIE A 178     -12.391 -13.332  10.869  1.00 90.88           C  
ATOM   3125  NE2 HIE A 178     -12.236 -13.507  12.178  1.00 90.88           N  
ATOM   3126  H   HIE A 178     -13.162  -9.491  11.565  1.00 90.88           H  
ATOM   3127  HA  HIE A 178     -11.142  -9.509  13.525  1.00 90.88           H  
ATOM   3128  HB2 HIE A 178     -10.789  -9.813  10.524  1.00 90.88           H  
ATOM   3129  HB3 HIE A 178      -9.672 -10.330  11.758  1.00 90.88           H  
ATOM   3130  HD2 HIE A 178     -11.367 -12.257  13.719  1.00 90.88           H  
ATOM   3131  HE1 HIE A 178     -12.850 -14.067  10.223  1.00 90.88           H  
ATOM   3132  HE2 HIE A 178     -12.542 -14.333  12.684  1.00 90.88           H  
ATOM   3133  N   TYR A 179     -10.893  -7.014  11.349  1.00 92.16           N  
ATOM   3134  CA  TYR A 179     -10.327  -5.676  11.170  1.00 92.16           C  
ATOM   3135  C   TYR A 179     -10.772  -4.671  12.249  1.00 92.16           C  
ATOM   3136  O   TYR A 179      -9.938  -3.878  12.682  1.00 92.16           O  
ATOM   3137  CB  TYR A 179     -10.509  -5.178   9.722  1.00 92.16           C  
ATOM   3138  CG  TYR A 179      -9.542  -5.859   8.768  1.00 92.16           C  
ATOM   3139  CD1 TYR A 179      -8.170  -5.548   8.839  1.00 92.16           C  
ATOM   3140  CD2 TYR A 179      -9.981  -6.833   7.848  1.00 92.16           C  
ATOM   3141  CE1 TYR A 179      -7.238  -6.268   8.070  1.00 92.16           C  
ATOM   3142  CE2 TYR A 179      -9.051  -7.529   7.048  1.00 92.16           C  
ATOM   3143  CZ  TYR A 179      -7.675  -7.265   7.179  1.00 92.16           C  
ATOM   3144  OH  TYR A 179      -6.758  -7.963   6.453  1.00 92.16           O  
ATOM   3145  H   TYR A 179     -11.507  -7.372  10.618  1.00 92.16           H  
ATOM   3146  HA  TYR A 179      -9.253  -5.788  11.320  1.00 92.16           H  
ATOM   3147  HB2 TYR A 179     -11.541  -5.290   9.386  1.00 92.16           H  
ATOM   3148  HB3 TYR A 179     -10.290  -4.111   9.678  1.00 92.16           H  
ATOM   3149  HD1 TYR A 179      -7.822  -4.775   9.509  1.00 92.16           H  
ATOM   3150  HD2 TYR A 179     -11.034  -7.039   7.748  1.00 92.16           H  
ATOM   3151  HE1 TYR A 179      -6.186  -6.056   8.170  1.00 92.16           H  
ATOM   3152  HE2 TYR A 179      -9.392  -8.274   6.343  1.00 92.16           H  
ATOM   3153  HH  TYR A 179      -7.136  -8.648   5.869  1.00 92.16           H  
ATOM   3154  N   ALA A 180     -12.015  -4.758  12.754  1.00 88.94           N  
ATOM   3155  CA  ALA A 180     -12.472  -3.903  13.856  1.00 88.94           C  
ATOM   3156  C   ALA A 180     -11.767  -4.216  15.184  1.00 88.94           C  
ATOM   3157  O   ALA A 180     -11.434  -3.293  15.927  1.00 88.94           O  
ATOM   3158  CB  ALA A 180     -13.992  -3.989  14.035  1.00 88.94           C  
ATOM   3159  H   ALA A 180     -12.678  -5.428  12.385  1.00 88.94           H  
ATOM   3160  HA  ALA A 180     -12.238  -2.869  13.597  1.00 88.94           H  
ATOM   3161  HB1 ALA A 180     -14.323  -5.017  14.194  1.00 88.94           H  
ATOM   3162  HB2 ALA A 180     -14.322  -3.404  14.894  1.00 88.94           H  
ATOM   3163  HB3 ALA A 180     -14.515  -3.594  13.164  1.00 88.94           H  
ATOM   3164  N   SER A 181     -11.522  -5.503  15.457  1.00 87.71           N  
ATOM   3165  CA  SER A 181     -10.787  -5.929  16.644  1.00 87.71           C  
ATOM   3166  C   SER A 181      -9.282  -5.591  16.570  1.00 87.71           C  
ATOM   3167  O   SER A 181      -8.718  -5.149  17.572  1.00 87.71           O  
ATOM   3168  CB  SER A 181     -11.122  -7.397  16.980  1.00 87.71           C  
ATOM   3169  OG  SER A 181     -10.974  -8.268  15.871  1.00 87.71           O  
ATOM   3170  H   SER A 181     -11.799  -6.217  14.795  1.00 87.71           H  
ATOM   3171  HA  SER A 181     -11.177  -5.339  17.474  1.00 87.71           H  
ATOM   3172  HB2 SER A 181     -10.493  -7.748  17.800  1.00 87.71           H  
ATOM   3173  HB3 SER A 181     -12.151  -7.467  17.334  1.00 87.71           H  
ATOM   3174  HG  SER A 181     -11.771  -8.173  15.318  1.00 87.71           H  
ATOM   3175  N   PHE A 182      -8.681  -5.706  15.379  1.00 89.30           N  
ATOM   3176  CA  PHE A 182      -7.320  -5.255  15.070  1.00 89.30           C  
ATOM   3177  C   PHE A 182      -7.167  -3.736  15.274  1.00 89.30           C  
ATOM   3178  O   PHE A 182      -6.249  -3.287  15.961  1.00 89.30           O  
ATOM   3179  CB  PHE A 182      -6.910  -5.809  13.680  1.00 89.30           C  
ATOM   3180  CG  PHE A 182      -5.742  -5.202  12.914  1.00 89.30           C  
ATOM   3181  CD1 PHE A 182      -4.590  -4.706  13.559  1.00 89.30           C  
ATOM   3182  CD2 PHE A 182      -5.731  -5.306  11.507  1.00 89.30           C  
ATOM   3183  CE1 PHE A 182      -3.534  -4.212  12.805  1.00 89.30           C  
ATOM   3184  CE2 PHE A 182      -4.665  -4.809  10.770  1.00 89.30           C  
ATOM   3185  CZ  PHE A 182      -3.578  -4.245  11.420  1.00 89.30           C  
ATOM   3186  H   PHE A 182      -9.180  -6.159  14.617  1.00 89.30           H  
ATOM   3187  HA  PHE A 182      -6.645  -5.710  15.790  1.00 89.30           H  
ATOM   3188  HB2 PHE A 182      -6.708  -6.876  13.775  1.00 89.30           H  
ATOM   3189  HB3 PHE A 182      -7.775  -5.736  13.023  1.00 89.30           H  
ATOM   3190  HD1 PHE A 182      -4.532  -4.679  14.637  1.00 89.30           H  
ATOM   3191  HD2 PHE A 182      -6.556  -5.776  10.996  1.00 89.30           H  
ATOM   3192  HE1 PHE A 182      -2.674  -3.785  13.290  1.00 89.30           H  
ATOM   3193  HE2 PHE A 182      -4.677  -4.863   9.691  1.00 89.30           H  
ATOM   3194  HZ  PHE A 182      -2.755  -3.841  10.850  1.00 89.30           H  
ATOM   3195  N   PHE A 183      -8.149  -2.991  14.762  1.00 86.62           N  
ATOM   3196  CA  PHE A 183      -8.297  -1.554  14.925  1.00 86.62           C  
ATOM   3197  C   PHE A 183      -8.441  -1.086  16.385  1.00 86.62           C  
ATOM   3198  O   PHE A 183      -7.816  -0.089  16.743  1.00 86.62           O  
ATOM   3199  CB  PHE A 183      -9.469  -1.108  14.029  1.00 86.62           C  
ATOM   3200  CG  PHE A 183     -10.001   0.314  14.091  1.00 86.62           C  
ATOM   3201  CD1 PHE A 183      -9.131   1.422  14.156  1.00 86.62           C  
ATOM   3202  CD2 PHE A 183     -11.376   0.538  13.858  1.00 86.62           C  
ATOM   3203  CE1 PHE A 183      -9.642   2.704  14.036  1.00 86.62           C  
ATOM   3204  CE2 PHE A 183     -11.864   1.828  13.725  1.00 86.62           C  
ATOM   3205  CZ  PHE A 183     -10.997   2.905  13.812  1.00 86.62           C  
ATOM   3206  H   PHE A 183      -8.828  -3.438  14.152  1.00 86.62           H  
ATOM   3207  HA  PHE A 183      -7.385  -1.095  14.542  1.00 86.62           H  
ATOM   3208  HB2 PHE A 183      -9.187  -1.289  12.996  1.00 86.62           H  
ATOM   3209  HB3 PHE A 183     -10.311  -1.766  14.221  1.00 86.62           H  
ATOM   3210  HD1 PHE A 183      -8.067   1.280  14.280  1.00 86.62           H  
ATOM   3211  HD2 PHE A 183     -12.056  -0.295  13.745  1.00 86.62           H  
ATOM   3212  HE1 PHE A 183      -8.974   3.548  14.080  1.00 86.62           H  
ATOM   3213  HE2 PHE A 183     -12.915   1.991  13.526  1.00 86.62           H  
ATOM   3214  HZ  PHE A 183     -11.378   3.904  13.675  1.00 86.62           H  
ATOM   3215  N   ARG A 184      -9.278  -1.763  17.189  1.00 81.12           N  
ATOM   3216  CA  ARG A 184      -9.748  -1.222  18.469  1.00 81.12           C  
ATOM   3217  C   ARG A 184      -9.323  -1.982  19.738  1.00 81.12           C  
ATOM   3218  O   ARG A 184      -9.481  -1.390  20.805  1.00 81.12           O  
ATOM   3219  CB  ARG A 184     -11.289  -1.066  18.438  1.00 81.12           C  
ATOM   3220  CG  ARG A 184     -11.856  -0.092  17.378  1.00 81.12           C  
ATOM   3221  CD  ARG A 184     -11.146   1.274  17.244  1.00 81.12           C  
ATOM   3222  NE  ARG A 184     -11.016   1.988  18.527  1.00 81.12           N  
ATOM   3223  CZ  ARG A 184     -10.311   3.108  18.767  1.00 81.12           C  
ATOM   3224  NH1 ARG A 184      -9.704   3.795  17.790  1.00 81.12           N  
ATOM   3225  NH2 ARG A 184     -10.214   3.541  20.026  1.00 81.12           N1+
ATOM   3226  H   ARG A 184      -9.791  -2.551  16.804  1.00 81.12           H  
ATOM   3227  HA  ARG A 184      -9.321  -0.232  18.627  1.00 81.12           H  
ATOM   3228  HB2 ARG A 184     -11.753  -2.045  18.311  1.00 81.12           H  
ATOM   3229  HB3 ARG A 184     -11.630  -0.718  19.415  1.00 81.12           H  
ATOM   3230  HG2 ARG A 184     -11.710  -0.603  16.427  1.00 81.12           H  
ATOM   3231  HG3 ARG A 184     -12.936   0.030  17.461  1.00 81.12           H  
ATOM   3232  HD2 ARG A 184     -10.205   1.203  16.702  1.00 81.12           H  
ATOM   3233  HD3 ARG A 184     -11.791   1.920  16.648  1.00 81.12           H  
ATOM   3234  HE  ARG A 184     -11.488   1.549  19.304  1.00 81.12           H  
ATOM   3235 HH11 ARG A 184      -9.769   3.498  16.828  1.00 81.12           H  
ATOM   3236 HH12 ARG A 184      -9.201   4.647  18.005  1.00 81.12           H  
ATOM   3237 HH21 ARG A 184     -10.674   3.063  20.785  1.00 81.12           H  
ATOM   3238 HH22 ARG A 184      -9.629   4.338  20.254  1.00 81.12           H  
ATOM   3239  N   VAL A 185      -8.808  -3.219  19.671  1.00 81.76           N  
ATOM   3240  CA  VAL A 185      -8.428  -3.956  20.887  1.00 81.76           C  
ATOM   3241  C   VAL A 185      -7.078  -4.684  20.775  1.00 81.76           C  
ATOM   3242  O   VAL A 185      -6.297  -4.627  21.726  1.00 81.76           O  
ATOM   3243  CB  VAL A 185      -9.554  -4.903  21.409  1.00 81.76           C  
ATOM   3244  CG1 VAL A 185     -10.006  -5.973  20.402  1.00 81.76           C  
ATOM   3245  CG2 VAL A 185      -9.225  -5.570  22.759  1.00 81.76           C  
ATOM   3246  H   VAL A 185      -8.689  -3.693  18.781  1.00 81.76           H  
ATOM   3247  HA  VAL A 185      -8.250  -3.238  21.690  1.00 81.76           H  
ATOM   3248  HB  VAL A 185     -10.421  -4.268  21.597  1.00 81.76           H  
ATOM   3249 HG11 VAL A 185     -10.444  -5.503  19.528  1.00 81.76           H  
ATOM   3250 HG12 VAL A 185      -9.186  -6.612  20.074  1.00 81.76           H  
ATOM   3251 HG13 VAL A 185     -10.772  -6.621  20.830  1.00 81.76           H  
ATOM   3252 HG21 VAL A 185     -10.092  -6.098  23.157  1.00 81.76           H  
ATOM   3253 HG22 VAL A 185      -8.417  -6.297  22.673  1.00 81.76           H  
ATOM   3254 HG23 VAL A 185      -8.929  -4.829  23.503  1.00 81.76           H  
ATOM   3255  N   HID A 186      -6.757  -5.282  19.623  1.00 87.07           N  
ATOM   3256  CA  HID A 186      -5.472  -5.955  19.397  1.00 87.07           C  
ATOM   3257  C   HID A 186      -4.408  -4.940  18.934  1.00 87.07           C  
ATOM   3258  O   HID A 186      -3.815  -5.059  17.863  1.00 87.07           O  
ATOM   3259  CB  HID A 186      -5.676  -7.157  18.464  1.00 87.07           C  
ATOM   3260  CG  HID A 186      -6.714  -8.148  18.939  1.00 87.07           C  
ATOM   3261  CD2 HID A 186      -7.026  -8.618  20.197  1.00 87.07           C  
ATOM   3262  ND1 HID A 186      -7.586  -8.793  18.081  1.00 87.07           N  
ATOM   3263  CE1 HID A 186      -8.354  -9.597  18.816  1.00 87.07           C  
ATOM   3264  NE2 HID A 186      -8.075  -9.536  20.113  1.00 87.07           N  
ATOM   3265  H   HID A 186      -7.410  -5.279  18.843  1.00 87.07           H  
ATOM   3266  HA  HID A 186      -5.108  -6.362  20.343  1.00 87.07           H  
ATOM   3267  HB2 HID A 186      -5.928  -6.826  17.461  1.00 87.07           H  
ATOM   3268  HB3 HID A 186      -4.729  -7.692  18.392  1.00 87.07           H  
ATOM   3269  HD1 HID A 186      -7.661  -8.685  17.066  1.00 87.07           H  
ATOM   3270  HD2 HID A 186      -6.581  -8.365  21.149  1.00 87.07           H  
ATOM   3271  HE1 HID A 186      -9.129 -10.223  18.396  1.00 87.07           H  
ATOM   3272  N   LYS A 187      -4.206  -3.936  19.795  1.00 84.46           N  
ATOM   3273  CA  LYS A 187      -3.479  -2.703  19.529  1.00 84.46           C  
ATOM   3274  C   LYS A 187      -1.997  -2.768  19.078  1.00 84.46           C  
ATOM   3275  O   LYS A 187      -1.652  -1.923  18.251  1.00 84.46           O  
ATOM   3276  CB  LYS A 187      -3.671  -1.724  20.709  1.00 84.46           C  
ATOM   3277  CG  LYS A 187      -5.134  -1.277  20.913  1.00 84.46           C  
ATOM   3278  CD  LYS A 187      -5.307  -0.305  22.096  1.00 84.46           C  
ATOM   3279  CE  LYS A 187      -6.772   0.069  22.405  1.00 84.46           C  
ATOM   3280  NZ  LYS A 187      -7.384   0.910  21.362  1.00 84.46           N1+
ATOM   3281  H   LYS A 187      -4.750  -3.966  20.651  1.00 84.46           H  
ATOM   3282  HA  LYS A 187      -4.008  -2.276  18.677  1.00 84.46           H  
ATOM   3283  HB2 LYS A 187      -3.291  -2.180  21.625  1.00 84.46           H  
ATOM   3284  HB3 LYS A 187      -3.059  -0.835  20.544  1.00 84.46           H  
ATOM   3285  HG2 LYS A 187      -5.504  -0.821  19.995  1.00 84.46           H  
ATOM   3286  HG3 LYS A 187      -5.766  -2.145  21.086  1.00 84.46           H  
ATOM   3287  HD2 LYS A 187      -4.874  -0.756  22.989  1.00 84.46           H  
ATOM   3288  HD3 LYS A 187      -4.726   0.601  21.917  1.00 84.46           H  
ATOM   3289  HE2 LYS A 187      -7.375  -0.829  22.540  1.00 84.46           H  
ATOM   3290  HE3 LYS A 187      -6.817   0.624  23.343  1.00 84.46           H  
ATOM   3291  HZ1 LYS A 187      -7.368   0.424  20.478  1.00 84.46           H  
ATOM   3292  HZ2 LYS A 187      -8.340   1.113  21.611  1.00 84.46           H  
ATOM   3293  HZ3 LYS A 187      -6.871   1.781  21.279  1.00 84.46           H  
ATOM   3294  N   PRO A 188      -1.139  -3.717  19.539  1.00 87.83           N  
ATOM   3295  CA  PRO A 188       0.280  -3.687  19.122  1.00 87.83           C  
ATOM   3296  C   PRO A 188       0.525  -4.038  17.645  1.00 87.83           C  
ATOM   3297  O   PRO A 188       1.511  -3.568  17.079  1.00 87.83           O  
ATOM   3298  CB  PRO A 188       0.985  -4.652  20.086  1.00 87.83           C  
ATOM   3299  CG  PRO A 188      -0.103  -5.612  20.530  1.00 87.83           C  
ATOM   3300  CD  PRO A 188      -1.345  -4.727  20.583  1.00 87.83           C  
ATOM   3301  HA  PRO A 188       0.687  -2.685  19.276  1.00 87.83           H  
ATOM   3302  HB2 PRO A 188       1.841  -5.160  19.644  1.00 87.83           H  
ATOM   3303  HB3 PRO A 188       1.356  -4.093  20.946  1.00 87.83           H  
ATOM   3304  HG2 PRO A 188      -0.236  -6.384  19.769  1.00 87.83           H  
ATOM   3305  HG3 PRO A 188       0.116  -6.110  21.475  1.00 87.83           H  
ATOM   3306  HD2 PRO A 188      -2.224  -5.351  20.456  1.00 87.83           H  
ATOM   3307  HD3 PRO A 188      -1.422  -4.223  21.548  1.00 87.83           H  
ATOM   3308  N   LEU A 189      -0.406  -4.781  17.020  1.00 90.42           N  
ATOM   3309  CA  LEU A 189      -0.385  -5.118  15.592  1.00 90.42           C  
ATOM   3310  C   LEU A 189      -0.314  -3.874  14.694  1.00 90.42           C  
ATOM   3311  O   LEU A 189       0.358  -3.898  13.666  1.00 90.42           O  
ATOM   3312  CB  LEU A 189      -1.641  -5.934  15.227  1.00 90.42           C  
ATOM   3313  CG  LEU A 189      -1.887  -7.212  16.051  1.00 90.42           C  
ATOM   3314  CD1 LEU A 189      -3.218  -7.858  15.624  1.00 90.42           C  
ATOM   3315  CD2 LEU A 189      -0.710  -8.198  15.965  1.00 90.42           C  
ATOM   3316  H   LEU A 189      -1.220  -5.094  17.530  1.00 90.42           H  
ATOM   3317  HA  LEU A 189       0.500  -5.711  15.386  1.00 90.42           H  
ATOM   3318  HB2 LEU A 189      -2.511  -5.290  15.349  1.00 90.42           H  
ATOM   3319  HB3 LEU A 189      -1.599  -6.188  14.166  1.00 90.42           H  
ATOM   3320  HG  LEU A 189      -2.000  -6.942  17.101  1.00 90.42           H  
ATOM   3321 HD11 LEU A 189      -3.539  -7.523  14.637  1.00 90.42           H  
ATOM   3322 HD12 LEU A 189      -3.177  -8.946  15.609  1.00 90.42           H  
ATOM   3323 HD13 LEU A 189      -4.014  -7.581  16.307  1.00 90.42           H  
ATOM   3324 HD21 LEU A 189      -1.038  -9.230  16.067  1.00 90.42           H  
ATOM   3325 HD22 LEU A 189      -0.170  -8.115  15.020  1.00 90.42           H  
ATOM   3326 HD23 LEU A 189      -0.001  -8.018  16.772  1.00 90.42           H  
ATOM   3327  N   ARG A 190      -0.974  -2.802  15.151  1.00 89.84           N  
ATOM   3328  CA  ARG A 190      -1.047  -1.492  14.511  1.00 89.84           C  
ATOM   3329  C   ARG A 190       0.318  -0.785  14.413  1.00 89.84           C  
ATOM   3330  O   ARG A 190       0.465   0.125  13.603  1.00 89.84           O  
ATOM   3331  CB  ARG A 190      -2.046  -0.608  15.291  1.00 89.84           C  
ATOM   3332  CG  ARG A 190      -3.395  -1.290  15.646  1.00 89.84           C  
ATOM   3333  CD  ARG A 190      -4.422  -0.379  16.341  1.00 89.84           C  
ATOM   3334  NE  ARG A 190      -3.864   0.303  17.527  1.00 89.84           N  
ATOM   3335  CZ  ARG A 190      -4.481   1.188  18.329  1.00 89.84           C  
ATOM   3336  NH1 ARG A 190      -5.781   1.465  18.204  1.00 89.84           N  
ATOM   3337  NH2 ARG A 190      -3.784   1.804  19.288  1.00 89.84           N1+
ATOM   3338  H   ARG A 190      -1.395  -2.862  16.068  1.00 89.84           H  
ATOM   3339  HA  ARG A 190      -1.419  -1.644  13.500  1.00 89.84           H  
ATOM   3340  HB2 ARG A 190      -1.556  -0.289  16.211  1.00 89.84           H  
ATOM   3341  HB3 ARG A 190      -2.229   0.314  14.738  1.00 89.84           H  
ATOM   3342  HG2 ARG A 190      -3.835  -1.573  14.693  1.00 89.84           H  
ATOM   3343  HG3 ARG A 190      -3.297  -2.231  16.187  1.00 89.84           H  
ATOM   3344  HD2 ARG A 190      -4.932   0.280  15.640  1.00 89.84           H  
ATOM   3345  HD3 ARG A 190      -5.195  -1.025  16.757  1.00 89.84           H  
ATOM   3346  HE  ARG A 190      -2.890   0.092  17.700  1.00 89.84           H  
ATOM   3347 HH11 ARG A 190      -6.347   0.985  17.512  1.00 89.84           H  
ATOM   3348 HH12 ARG A 190      -6.207   2.222  18.737  1.00 89.84           H  
ATOM   3349 HH21 ARG A 190      -2.786   1.679  19.371  1.00 89.84           H  
ATOM   3350 HH22 ARG A 190      -4.246   2.439  19.934  1.00 89.84           H  
ATOM   3351  N   SER A 191       1.273  -1.201  15.253  1.00 92.82           N  
ATOM   3352  CA  SER A 191       2.586  -0.586  15.376  1.00 92.82           C  
ATOM   3353  C   SER A 191       3.716  -1.524  14.908  1.00 92.82           C  
ATOM   3354  O   SER A 191       4.847  -1.062  14.786  1.00 92.82           O  
ATOM   3355  CB  SER A 191       2.775  -0.166  16.847  1.00 92.82           C  
ATOM   3356  OG  SER A 191       1.730   0.699  17.268  1.00 92.82           O  
ATOM   3357  H   SER A 191       1.077  -1.942  15.916  1.00 92.82           H  
ATOM   3358  HA  SER A 191       2.648   0.300  14.747  1.00 92.82           H  
ATOM   3359  HB2 SER A 191       2.803  -1.039  17.501  1.00 92.82           H  
ATOM   3360  HB3 SER A 191       3.721   0.359  16.973  1.00 92.82           H  
ATOM   3361  HG  SER A 191       1.722   1.478  16.700  1.00 92.82           H  
ATOM   3362  N   TYR A 192       3.414  -2.802  14.628  1.00 95.26           N  
ATOM   3363  CA  TYR A 192       4.381  -3.782  14.112  1.00 95.26           C  
ATOM   3364  C   TYR A 192       4.667  -3.636  12.602  1.00 95.26           C  
ATOM   3365  O   TYR A 192       5.447  -4.432  12.074  1.00 95.26           O  
ATOM   3366  CB  TYR A 192       3.885  -5.221  14.406  1.00 95.26           C  
ATOM   3367  CG  TYR A 192       3.851  -5.719  15.844  1.00 95.26           C  
ATOM   3368  CD1 TYR A 192       4.824  -5.323  16.784  1.00 95.26           C  
ATOM   3369  CD2 TYR A 192       2.881  -6.669  16.225  1.00 95.26           C  
ATOM   3370  CE1 TYR A 192       4.795  -5.820  18.100  1.00 95.26           C  
ATOM   3371  CE2 TYR A 192       2.843  -7.164  17.542  1.00 95.26           C  
ATOM   3372  CZ  TYR A 192       3.801  -6.740  18.481  1.00 95.26           C  
ATOM   3373  OH  TYR A 192       3.782  -7.228  19.753  1.00 95.26           O  
ATOM   3374  H   TYR A 192       2.462  -3.122  14.744  1.00 95.26           H  
ATOM   3375  HA  TYR A 192       5.341  -3.623  14.602  1.00 95.26           H  
ATOM   3376  HB2 TYR A 192       2.893  -5.347  13.971  1.00 95.26           H  
ATOM   3377  HB3 TYR A 192       4.534  -5.927  13.893  1.00 95.26           H  
ATOM   3378  HD1 TYR A 192       5.623  -4.661  16.501  1.00 95.26           H  
ATOM   3379  HD2 TYR A 192       2.174  -7.045  15.502  1.00 95.26           H  
ATOM   3380  HE1 TYR A 192       5.544  -5.507  18.813  1.00 95.26           H  
ATOM   3381  HE2 TYR A 192       2.088  -7.883  17.819  1.00 95.26           H  
ATOM   3382  HH  TYR A 192       3.048  -7.824  19.925  1.00 95.26           H  
ATOM   3383  N   VAL A 193       4.007  -2.686  11.930  1.00 97.00           N  
ATOM   3384  CA  VAL A 193       4.128  -2.445  10.499  1.00 97.00           C  
ATOM   3385  C   VAL A 193       5.167  -1.344  10.197  1.00 97.00           C  
ATOM   3386  O   VAL A 193       5.091  -0.245  10.746  1.00 97.00           O  
ATOM   3387  CB  VAL A 193       2.757  -2.071   9.877  1.00 97.00           C  
ATOM   3388  CG1 VAL A 193       1.881  -3.327   9.738  1.00 97.00           C  
ATOM   3389  CG2 VAL A 193       1.988  -0.966  10.638  1.00 97.00           C  
ATOM   3390  H   VAL A 193       3.435  -2.029  12.435  1.00 97.00           H  
ATOM   3391  HA  VAL A 193       4.465  -3.371  10.038  1.00 97.00           H  
ATOM   3392  HB  VAL A 193       2.948  -1.708   8.866  1.00 97.00           H  
ATOM   3393 HG11 VAL A 193       1.574  -3.707  10.713  1.00 97.00           H  
ATOM   3394 HG12 VAL A 193       0.982  -3.129   9.160  1.00 97.00           H  
ATOM   3395 HG13 VAL A 193       2.412  -4.128   9.222  1.00 97.00           H  
ATOM   3396 HG21 VAL A 193       1.652  -1.312  11.615  1.00 97.00           H  
ATOM   3397 HG22 VAL A 193       2.580  -0.066  10.797  1.00 97.00           H  
ATOM   3398 HG23 VAL A 193       1.102  -0.659  10.088  1.00 97.00           H  
ATOM   3399  N   ASN A 194       6.127  -1.668   9.329  1.00 97.64           N  
ATOM   3400  CA  ASN A 194       7.314  -0.880   9.001  1.00 97.64           C  
ATOM   3401  C   ASN A 194       7.458  -0.860   7.474  1.00 97.64           C  
ATOM   3402  O   ASN A 194       7.329  -1.924   6.874  1.00 97.64           O  
ATOM   3403  CB  ASN A 194       8.540  -1.604   9.586  1.00 97.64           C  
ATOM   3404  CG  ASN A 194       8.557  -1.601  11.106  1.00 97.64           C  
ATOM   3405  ND2 ASN A 194       8.691  -2.765  11.724  1.00 97.64           N  
ATOM   3406  OD1 ASN A 194       8.437  -0.554  11.727  1.00 97.64           O  
ATOM   3407  H   ASN A 194       6.033  -2.541   8.804  1.00 97.64           H  
ATOM   3408  HA  ASN A 194       7.224   0.109   9.438  1.00 97.64           H  
ATOM   3409  HB2 ASN A 194       8.587  -2.625   9.213  1.00 97.64           H  
ATOM   3410  HB3 ASN A 194       9.455  -1.116   9.251  1.00 97.64           H  
ATOM   3411 HD21 ASN A 194       8.679  -3.632  11.202  1.00 97.64           H  
ATOM   3412 HD22 ASN A 194       8.791  -2.758  12.736  1.00 97.64           H  
ATOM   3413  N   PRO A 195       7.739   0.298   6.839  1.00 95.82           N  
ATOM   3414  CA  PRO A 195       7.995   1.612   7.452  1.00 95.82           C  
ATOM   3415  C   PRO A 195       6.756   2.400   7.924  1.00 95.82           C  
ATOM   3416  O   PRO A 195       6.950   3.512   8.397  1.00 95.82           O  
ATOM   3417  CB  PRO A 195       8.756   2.365   6.345  1.00 95.82           C  
ATOM   3418  CG  PRO A 195       8.234   1.772   5.047  1.00 95.82           C  
ATOM   3419  CD  PRO A 195       8.036   0.310   5.406  1.00 95.82           C  
ATOM   3420  HA  PRO A 195       8.661   1.506   8.310  1.00 95.82           H  
ATOM   3421  HB2 PRO A 195       8.653   3.449   6.383  1.00 95.82           H  
ATOM   3422  HB3 PRO A 195       9.819   2.158   6.439  1.00 95.82           H  
ATOM   3423  HG2 PRO A 195       7.266   2.201   4.790  1.00 95.82           H  
ATOM   3424  HG3 PRO A 195       8.904   1.924   4.201  1.00 95.82           H  
ATOM   3425  HD2 PRO A 195       7.257  -0.152   4.803  1.00 95.82           H  
ATOM   3426  HD3 PRO A 195       8.955  -0.251   5.238  1.00 95.82           H  
ATOM   3427  N   ILE A 196       5.532   1.858   7.827  1.00 95.62           N  
ATOM   3428  CA  ILE A 196       4.275   2.569   8.117  1.00 95.62           C  
ATOM   3429  C   ILE A 196       4.239   3.258   9.507  1.00 95.62           C  
ATOM   3430  O   ILE A 196       3.989   4.462   9.578  1.00 95.62           O  
ATOM   3431  CB  ILE A 196       3.030   1.638   7.960  1.00 95.62           C  
ATOM   3432  CG1 ILE A 196       3.014   0.963   6.569  1.00 95.62           C  
ATOM   3433  CG2 ILE A 196       1.679   2.350   8.201  1.00 95.62           C  
ATOM   3434  CD1 ILE A 196       1.842   0.002   6.325  1.00 95.62           C  
ATOM   3435  H   ILE A 196       5.425   0.945   7.414  1.00 95.62           H  
ATOM   3436  HA  ILE A 196       4.189   3.365   7.376  1.00 95.62           H  
ATOM   3437  HB  ILE A 196       3.120   0.848   8.705  1.00 95.62           H  
ATOM   3438 HG12 ILE A 196       3.007   1.727   5.792  1.00 95.62           H  
ATOM   3439 HG13 ILE A 196       3.934   0.407   6.416  1.00 95.62           H  
ATOM   3440 HG21 ILE A 196       1.665   2.933   9.116  1.00 95.62           H  
ATOM   3441 HG22 ILE A 196       1.442   3.029   7.383  1.00 95.62           H  
ATOM   3442 HG23 ILE A 196       0.857   1.640   8.283  1.00 95.62           H  
ATOM   3443 HD11 ILE A 196       1.750  -0.740   7.118  1.00 95.62           H  
ATOM   3444 HD12 ILE A 196       0.896   0.537   6.257  1.00 95.62           H  
ATOM   3445 HD13 ILE A 196       1.972  -0.528   5.381  1.00 95.62           H  
ATOM   3446  N   MET A 197       4.532   2.516  10.585  1.00 95.02           N  
ATOM   3447  CA  MET A 197       4.613   3.076  11.936  1.00 95.02           C  
ATOM   3448  C   MET A 197       5.760   4.108  12.124  1.00 95.02           C  
ATOM   3449  O   MET A 197       5.478   5.190  12.640  1.00 95.02           O  
ATOM   3450  CB  MET A 197       4.574   1.943  12.991  1.00 95.02           C  
ATOM   3451  CG  MET A 197       4.562   2.420  14.451  1.00 95.02           C  
ATOM   3452  SD  MET A 197       2.992   3.156  14.971  1.00 95.02           S  
ATOM   3453  CE  MET A 197       3.484   3.886  16.550  1.00 95.02           C  
ATOM   3454  H   MET A 197       4.757   1.526  10.491  1.00 95.02           H  
ATOM   3455  HA  MET A 197       3.689   3.640  12.077  1.00 95.02           H  
ATOM   3456  HB2 MET A 197       3.680   1.343  12.817  1.00 95.02           H  
ATOM   3457  HB3 MET A 197       5.400   1.249  12.857  1.00 95.02           H  
ATOM   3458  HG2 MET A 197       4.786   1.584  15.112  1.00 95.02           H  
ATOM   3459  HG3 MET A 197       5.354   3.141  14.619  1.00 95.02           H  
ATOM   3460  HE1 MET A 197       4.180   4.702  16.369  1.00 95.02           H  
ATOM   3461  HE2 MET A 197       2.615   4.290  17.069  1.00 95.02           H  
ATOM   3462  HE3 MET A 197       3.965   3.148  17.193  1.00 95.02           H  
ATOM   3463  N   PRO A 198       6.998   3.829  11.648  1.00 95.01           N  
ATOM   3464  CA  PRO A 198       8.049   4.850  11.479  1.00 95.01           C  
ATOM   3465  C   PRO A 198       7.642   6.135  10.736  1.00 95.01           C  
ATOM   3466  O   PRO A 198       7.891   7.207  11.278  1.00 95.01           O  
ATOM   3467  CB  PRO A 198       9.179   4.115  10.751  1.00 95.01           C  
ATOM   3468  CG  PRO A 198       9.030   2.669  11.188  1.00 95.01           C  
ATOM   3469  CD  PRO A 198       7.542   2.486  11.452  1.00 95.01           C  
ATOM   3470  HA  PRO A 198       8.386   5.119  12.482  1.00 95.01           H  
ATOM   3471  HB2 PRO A 198       9.066   4.181   9.669  1.00 95.01           H  
ATOM   3472  HB3 PRO A 198      10.157   4.530  10.997  1.00 95.01           H  
ATOM   3473  HG2 PRO A 198       9.406   1.957  10.457  1.00 95.01           H  
ATOM   3474  HG3 PRO A 198       9.589   2.512  12.108  1.00 95.01           H  
ATOM   3475  HD2 PRO A 198       7.063   1.997  10.612  1.00 95.01           H  
ATOM   3476  HD3 PRO A 198       7.403   1.851  12.325  1.00 95.01           H  
ATOM   3477  N   ILE A 199       7.021   6.019   9.550  1.00 94.25           N  
ATOM   3478  CA  ILE A 199       6.524   7.142   8.742  1.00 94.25           C  
ATOM   3479  C   ILE A 199       5.479   7.978   9.500  1.00 94.25           C  
ATOM   3480  O   ILE A 199       5.537   9.209   9.469  1.00 94.25           O  
ATOM   3481  CB  ILE A 199       5.889   6.680   7.403  1.00 94.25           C  
ATOM   3482  CG1 ILE A 199       6.926   6.028   6.477  1.00 94.25           C  
ATOM   3483  CG2 ILE A 199       5.169   7.785   6.603  1.00 94.25           C  
ATOM   3484  CD1 ILE A 199       6.249   5.139   5.435  1.00 94.25           C  
ATOM   3485  H   ILE A 199       6.879   5.091   9.151  1.00 94.25           H  
ATOM   3486  HA  ILE A 199       7.370   7.781   8.497  1.00 94.25           H  
ATOM   3487  HB  ILE A 199       5.141   5.927   7.656  1.00 94.25           H  
ATOM   3488 HG12 ILE A 199       7.515   6.798   5.975  1.00 94.25           H  
ATOM   3489 HG13 ILE A 199       7.650   5.442   7.036  1.00 94.25           H  
ATOM   3490 HG21 ILE A 199       4.766   7.410   5.663  1.00 94.25           H  
ATOM   3491 HG22 ILE A 199       4.325   8.203   7.150  1.00 94.25           H  
ATOM   3492 HG23 ILE A 199       5.848   8.603   6.364  1.00 94.25           H  
ATOM   3493 HD11 ILE A 199       6.918   4.350   5.112  1.00 94.25           H  
ATOM   3494 HD12 ILE A 199       5.345   4.661   5.809  1.00 94.25           H  
ATOM   3495 HD13 ILE A 199       5.976   5.735   4.568  1.00 94.25           H  
ATOM   3496  N   TYR A 200       4.572   7.291  10.205  1.00 94.05           N  
ATOM   3497  CA  TYR A 200       3.645   7.932  11.125  1.00 94.05           C  
ATOM   3498  C   TYR A 200       4.399   8.716  12.217  1.00 94.05           C  
ATOM   3499  O   TYR A 200       4.172   9.914  12.409  1.00 94.05           O  
ATOM   3500  CB  TYR A 200       2.660   6.894  11.716  1.00 94.05           C  
ATOM   3501  CG  TYR A 200       1.765   7.507  12.770  1.00 94.05           C  
ATOM   3502  CD1 TYR A 200       0.783   8.417  12.354  1.00 94.05           C  
ATOM   3503  CD2 TYR A 200       1.999   7.301  14.148  1.00 94.05           C  
ATOM   3504  CE1 TYR A 200       0.089   9.174  13.303  1.00 94.05           C  
ATOM   3505  CE2 TYR A 200       1.289   8.058  15.102  1.00 94.05           C  
ATOM   3506  CZ  TYR A 200       0.355   9.023  14.677  1.00 94.05           C  
ATOM   3507  OH  TYR A 200      -0.265   9.842  15.577  1.00 94.05           O  
ATOM   3508  H   TYR A 200       4.551   6.278  10.141  1.00 94.05           H  
ATOM   3509  HA  TYR A 200       3.072   8.650  10.541  1.00 94.05           H  
ATOM   3510  HB2 TYR A 200       2.045   6.466  10.923  1.00 94.05           H  
ATOM   3511  HB3 TYR A 200       3.193   6.059  12.163  1.00 94.05           H  
ATOM   3512  HD1 TYR A 200       0.604   8.586  11.302  1.00 94.05           H  
ATOM   3513  HD2 TYR A 200       2.766   6.612  14.477  1.00 94.05           H  
ATOM   3514  HE1 TYR A 200      -0.623   9.891  12.938  1.00 94.05           H  
ATOM   3515  HE2 TYR A 200       1.499   7.929  16.153  1.00 94.05           H  
ATOM   3516  HH  TYR A 200      -0.626  10.613  15.108  1.00 94.05           H  
ATOM   3517  N   SER A 201       5.311   8.012  12.892  1.00 94.11           N  
ATOM   3518  CA  SER A 201       6.058   8.528  14.018  1.00 94.11           C  
ATOM   3519  C   SER A 201       7.016   9.676  13.685  1.00 94.11           C  
ATOM   3520  O   SER A 201       7.063  10.598  14.485  1.00 94.11           O  
ATOM   3521  CB  SER A 201       6.734   7.386  14.771  1.00 94.11           C  
ATOM   3522  OG  SER A 201       5.745   6.679  15.490  1.00 94.11           O  
ATOM   3523  H   SER A 201       5.430   7.021  12.696  1.00 94.11           H  
ATOM   3524  HA  SER A 201       5.323   8.948  14.702  1.00 94.11           H  
ATOM   3525  HB2 SER A 201       7.281   6.723  14.099  1.00 94.11           H  
ATOM   3526  HB3 SER A 201       7.445   7.768  15.501  1.00 94.11           H  
ATOM   3527  HG  SER A 201       6.054   5.754  15.508  1.00 94.11           H  
ATOM   3528  N   VAL A 202       7.720   9.680  12.544  1.00 92.48           N  
ATOM   3529  CA  VAL A 202       8.578  10.810  12.152  1.00 92.48           C  
ATOM   3530  C   VAL A 202       7.788  12.131  12.005  1.00 92.48           C  
ATOM   3531  O   VAL A 202       8.241  13.163  12.505  1.00 92.48           O  
ATOM   3532  CB  VAL A 202       9.397  10.545  10.855  1.00 92.48           C  
ATOM   3533  CG1 VAL A 202      10.522   9.514  11.066  1.00 92.48           C  
ATOM   3534  CG2 VAL A 202       8.555  10.166   9.638  1.00 92.48           C  
ATOM   3535  H   VAL A 202       7.675   8.879  11.913  1.00 92.48           H  
ATOM   3536  HA  VAL A 202       9.287  10.975  12.965  1.00 92.48           H  
ATOM   3537  HB  VAL A 202       9.878  11.478  10.572  1.00 92.48           H  
ATOM   3538 HG11 VAL A 202      11.228   9.835  11.830  1.00 92.48           H  
ATOM   3539 HG12 VAL A 202      10.130   8.542  11.366  1.00 92.48           H  
ATOM   3540 HG13 VAL A 202      11.094   9.366  10.150  1.00 92.48           H  
ATOM   3541 HG21 VAL A 202       7.959   9.300   9.878  1.00 92.48           H  
ATOM   3542 HG22 VAL A 202       7.887  10.963   9.316  1.00 92.48           H  
ATOM   3543 HG23 VAL A 202       9.179   9.894   8.790  1.00 92.48           H  
ATOM   3544  N   GLY A 203       6.575  12.053  11.437  1.00 92.53           N  
ATOM   3545  CA  GLY A 203       5.673  13.195  11.324  1.00 92.53           C  
ATOM   3546  C   GLY A 203       5.091  13.561  12.695  1.00 92.53           C  
ATOM   3547  O   GLY A 203       5.031  14.740  13.046  1.00 92.53           O  
ATOM   3548  H   GLY A 203       6.249  11.159  11.087  1.00 92.53           H  
ATOM   3549  HA2 GLY A 203       6.208  14.053  10.918  1.00 92.53           H  
ATOM   3550  HA3 GLY A 203       4.861  12.949  10.640  1.00 92.53           H  
ATOM   3551  N   LYS A 204       4.691  12.561  13.492  1.00 91.63           N  
ATOM   3552  CA  LYS A 204       4.126  12.751  14.826  1.00 91.63           C  
ATOM   3553  C   LYS A 204       5.142  13.324  15.833  1.00 91.63           C  
ATOM   3554  O   LYS A 204       4.784  14.233  16.578  1.00 91.63           O  
ATOM   3555  CB  LYS A 204       3.455  11.437  15.284  1.00 91.63           C  
ATOM   3556  CG  LYS A 204       2.715  11.454  16.634  1.00 91.63           C  
ATOM   3557  CD  LYS A 204       1.632  12.533  16.764  1.00 91.63           C  
ATOM   3558  CE  LYS A 204       0.843  12.390  18.072  1.00 91.63           C  
ATOM   3559  NZ  LYS A 204      -0.004  13.564  18.318  1.00 91.63           N1+
ATOM   3560  H   LYS A 204       4.729  11.607  13.137  1.00 91.63           H  
ATOM   3561  HA  LYS A 204       3.350  13.507  14.724  1.00 91.63           H  
ATOM   3562  HB2 LYS A 204       2.746  11.114  14.521  1.00 91.63           H  
ATOM   3563  HB3 LYS A 204       4.209  10.657  15.329  1.00 91.63           H  
ATOM   3564  HG2 LYS A 204       2.265  10.472  16.786  1.00 91.63           H  
ATOM   3565  HG3 LYS A 204       3.428  11.577  17.444  1.00 91.63           H  
ATOM   3566  HD2 LYS A 204       2.093  13.520  16.716  1.00 91.63           H  
ATOM   3567  HD3 LYS A 204       0.947  12.464  15.919  1.00 91.63           H  
ATOM   3568  HE2 LYS A 204       0.223  11.493  18.049  1.00 91.63           H  
ATOM   3569  HE3 LYS A 204       1.521  12.290  18.918  1.00 91.63           H  
ATOM   3570  HZ1 LYS A 204      -0.475  13.492  19.209  1.00 91.63           H  
ATOM   3571  HZ2 LYS A 204       0.553  14.405  18.333  1.00 91.63           H  
ATOM   3572  HZ3 LYS A 204      -0.700  13.661  17.590  1.00 91.63           H  
ATOM   3573  N   LEU A 205       6.390  12.839  15.801  1.00 90.09           N  
ATOM   3574  CA  LEU A 205       7.537  13.312  16.584  1.00 90.09           C  
ATOM   3575  C   LEU A 205       7.804  14.791  16.277  1.00 90.09           C  
ATOM   3576  O   LEU A 205       7.840  15.606  17.199  1.00 90.09           O  
ATOM   3577  CB  LEU A 205       8.766  12.416  16.267  1.00 90.09           C  
ATOM   3578  CG  LEU A 205       9.938  12.373  17.269  1.00 90.09           C  
ATOM   3579  CD1 LEU A 205      10.962  11.318  16.794  1.00 90.09           C  
ATOM   3580  CD2 LEU A 205      10.609  13.732  17.523  1.00 90.09           C  
ATOM   3581  H   LEU A 205       6.594  12.081  15.147  1.00 90.09           H  
ATOM   3582  HA  LEU A 205       7.283  13.215  17.641  1.00 90.09           H  
ATOM   3583  HB2 LEU A 205       8.421  11.387  16.247  1.00 90.09           H  
ATOM   3584  HB3 LEU A 205       9.133  12.629  15.261  1.00 90.09           H  
ATOM   3585  HG  LEU A 205       9.548  12.031  18.229  1.00 90.09           H  
ATOM   3586 HD11 LEU A 205      10.785  11.011  15.763  1.00 90.09           H  
ATOM   3587 HD12 LEU A 205      11.994  11.666  16.838  1.00 90.09           H  
ATOM   3588 HD13 LEU A 205      10.895  10.417  17.401  1.00 90.09           H  
ATOM   3589 HD21 LEU A 205      10.159  14.219  18.388  1.00 90.09           H  
ATOM   3590 HD22 LEU A 205      11.673  13.642  17.738  1.00 90.09           H  
ATOM   3591 HD23 LEU A 205      10.513  14.402  16.670  1.00 90.09           H  
ATOM   3592  N   ALA A 206       7.910  15.113  14.978  1.00 91.47           N  
ATOM   3593  CA  ALA A 206       8.082  16.474  14.485  1.00 91.47           C  
ATOM   3594  C   ALA A 206       6.927  17.400  14.904  1.00 91.47           C  
ATOM   3595  O   ALA A 206       7.182  18.514  15.355  1.00 91.47           O  
ATOM   3596  CB  ALA A 206       8.277  16.444  12.962  1.00 91.47           C  
ATOM   3597  H   ALA A 206       7.862  14.383  14.274  1.00 91.47           H  
ATOM   3598  HA  ALA A 206       8.994  16.865  14.931  1.00 91.47           H  
ATOM   3599  HB1 ALA A 206       9.083  15.765  12.684  1.00 91.47           H  
ATOM   3600  HB2 ALA A 206       7.376  16.119  12.441  1.00 91.47           H  
ATOM   3601  HB3 ALA A 206       8.551  17.426  12.581  1.00 91.47           H  
ATOM   3602  N   SER A 207       5.684  16.911  14.807  1.00 89.39           N  
ATOM   3603  CA  SER A 207       4.476  17.631  15.205  1.00 89.39           C  
ATOM   3604  C   SER A 207       4.418  17.892  16.727  1.00 89.39           C  
ATOM   3605  O   SER A 207       4.133  19.023  17.127  1.00 89.39           O  
ATOM   3606  CB  SER A 207       3.240  16.894  14.641  1.00 89.39           C  
ATOM   3607  OG  SER A 207       2.060  17.673  14.696  1.00 89.39           O  
ATOM   3608  H   SER A 207       5.550  15.997  14.379  1.00 89.39           H  
ATOM   3609  HA  SER A 207       4.515  18.612  14.732  1.00 89.39           H  
ATOM   3610  HB2 SER A 207       3.402  16.650  13.590  1.00 89.39           H  
ATOM   3611  HB3 SER A 207       3.076  15.951  15.164  1.00 89.39           H  
ATOM   3612  HG  SER A 207       2.142  18.360  14.010  1.00 89.39           H  
ATOM   3613  N   ILE A 208       4.759  16.885  17.549  1.00 87.21           N  
ATOM   3614  CA  ILE A 208       4.903  17.004  19.005  1.00 87.21           C  
ATOM   3615  C   ILE A 208       5.946  18.072  19.390  1.00 87.21           C  
ATOM   3616  O   ILE A 208       5.628  18.993  20.141  1.00 87.21           O  
ATOM   3617  CB  ILE A 208       5.271  15.634  19.670  1.00 87.21           C  
ATOM   3618  CG1 ILE A 208       4.059  14.675  19.673  1.00 87.21           C  
ATOM   3619  CG2 ILE A 208       5.866  15.710  21.100  1.00 87.21           C  
ATOM   3620  CD1 ILE A 208       4.445  13.210  19.942  1.00 87.21           C  
ATOM   3621  H   ILE A 208       4.984  15.975  17.152  1.00 87.21           H  
ATOM   3622  HA  ILE A 208       3.942  17.336  19.401  1.00 87.21           H  
ATOM   3623  HB  ILE A 208       6.038  15.176  19.044  1.00 87.21           H  
ATOM   3624 HG12 ILE A 208       3.339  15.002  20.424  1.00 87.21           H  
ATOM   3625 HG13 ILE A 208       3.527  14.728  18.724  1.00 87.21           H  
ATOM   3626 HG21 ILE A 208       5.191  16.225  21.783  1.00 87.21           H  
ATOM   3627 HG22 ILE A 208       6.055  14.718  21.511  1.00 87.21           H  
ATOM   3628 HG23 ILE A 208       6.827  16.224  21.126  1.00 87.21           H  
ATOM   3629 HD11 ILE A 208       5.414  12.961  19.509  1.00 87.21           H  
ATOM   3630 HD12 ILE A 208       4.496  13.002  21.011  1.00 87.21           H  
ATOM   3631 HD13 ILE A 208       3.717  12.523  19.518  1.00 87.21           H  
ATOM   3632  N   GLU A 209       7.152  17.946  18.825  1.00 86.24           N  
ATOM   3633  CA  GLU A 209       8.266  18.867  19.026  1.00 86.24           C  
ATOM   3634  C   GLU A 209       7.962  20.301  18.569  1.00 86.24           C  
ATOM   3635  O   GLU A 209       8.314  21.242  19.273  1.00 86.24           O  
ATOM   3636  CB  GLU A 209       9.483  18.322  18.276  1.00 86.24           C  
ATOM   3637  CG  GLU A 209      10.140  17.089  18.930  1.00 86.24           C  
ATOM   3638  CD  GLU A 209      11.155  17.453  20.013  1.00 86.24           C  
ATOM   3639  OE1 GLU A 209      12.089  18.224  19.710  1.00 86.24           O  
ATOM   3640  OE2 GLU A 209      11.015  16.934  21.139  1.00 86.24           O1-
ATOM   3641  H   GLU A 209       7.332  17.153  18.213  1.00 86.24           H  
ATOM   3642  HA  GLU A 209       8.487  18.906  20.094  1.00 86.24           H  
ATOM   3643  HB2 GLU A 209       9.132  18.038  17.286  1.00 86.24           H  
ATOM   3644  HB3 GLU A 209      10.216  19.112  18.112  1.00 86.24           H  
ATOM   3645  HG2 GLU A 209       9.381  16.410  19.323  1.00 86.24           H  
ATOM   3646  HG3 GLU A 209      10.675  16.525  18.168  1.00 86.24           H  
ATOM   3647  N   TYR A 210       7.293  20.450  17.421  1.00 87.30           N  
ATOM   3648  CA  TYR A 210       6.867  21.740  16.878  1.00 87.30           C  
ATOM   3649  C   TYR A 210       5.842  22.460  17.786  1.00 87.30           C  
ATOM   3650  O   TYR A 210       5.828  23.688  17.825  1.00 87.30           O  
ATOM   3651  CB  TYR A 210       6.373  21.524  15.430  1.00 87.30           C  
ATOM   3652  CG  TYR A 210       5.848  22.747  14.702  1.00 87.30           C  
ATOM   3653  CD1 TYR A 210       6.732  23.757  14.274  1.00 87.30           C  
ATOM   3654  CD2 TYR A 210       4.470  22.878  14.446  1.00 87.30           C  
ATOM   3655  CE1 TYR A 210       6.239  24.904  13.623  1.00 87.30           C  
ATOM   3656  CE2 TYR A 210       3.977  24.034  13.815  1.00 87.30           C  
ATOM   3657  CZ  TYR A 210       4.853  25.060  13.426  1.00 87.30           C  
ATOM   3658  OH  TYR A 210       4.345  26.197  12.875  1.00 87.30           O  
ATOM   3659  H   TYR A 210       7.082  19.630  16.856  1.00 87.30           H  
ATOM   3660  HA  TYR A 210       7.751  22.378  16.833  1.00 87.30           H  
ATOM   3661  HB2 TYR A 210       7.183  21.111  14.828  1.00 87.30           H  
ATOM   3662  HB3 TYR A 210       5.588  20.767  15.434  1.00 87.30           H  
ATOM   3663  HD1 TYR A 210       7.793  23.650  14.443  1.00 87.30           H  
ATOM   3664  HD2 TYR A 210       3.786  22.098  14.746  1.00 87.30           H  
ATOM   3665  HE1 TYR A 210       6.932  25.668  13.302  1.00 87.30           H  
ATOM   3666  HE2 TYR A 210       2.923  24.138  13.632  1.00 87.30           H  
ATOM   3667  HH  TYR A 210       5.034  26.870  12.730  1.00 87.30           H  
ATOM   3668  N   LYS A 211       5.052  21.693  18.549  1.00 80.90           N  
ATOM   3669  CA  LYS A 211       4.063  22.195  19.501  1.00 80.90           C  
ATOM   3670  C   LYS A 211       4.576  22.258  20.956  1.00 80.90           C  
ATOM   3671  O   LYS A 211       3.755  22.415  21.860  1.00 80.90           O  
ATOM   3672  CB  LYS A 211       2.770  21.353  19.358  1.00 80.90           C  
ATOM   3673  CG  LYS A 211       1.994  21.709  18.078  1.00 80.90           C  
ATOM   3674  CD  LYS A 211       0.716  20.882  17.842  1.00 80.90           C  
ATOM   3675  CE  LYS A 211       0.999  19.520  17.186  1.00 80.90           C  
ATOM   3676  NZ  LYS A 211      -0.238  18.840  16.767  1.00 80.90           N1+
ATOM   3677  H   LYS A 211       5.136  20.685  18.489  1.00 80.90           H  
ATOM   3678  HA  LYS A 211       3.812  23.227  19.249  1.00 80.90           H  
ATOM   3679  HB2 LYS A 211       3.010  20.290  19.395  1.00 80.90           H  
ATOM   3680  HB3 LYS A 211       2.103  21.540  20.200  1.00 80.90           H  
ATOM   3681  HG2 LYS A 211       1.721  22.764  18.120  1.00 80.90           H  
ATOM   3682  HG3 LYS A 211       2.655  21.615  17.215  1.00 80.90           H  
ATOM   3683  HD2 LYS A 211       0.200  20.728  18.790  1.00 80.90           H  
ATOM   3684  HD3 LYS A 211       0.032  21.462  17.221  1.00 80.90           H  
ATOM   3685  HE2 LYS A 211       1.612  19.669  16.297  1.00 80.90           H  
ATOM   3686  HE3 LYS A 211       1.555  18.869  17.860  1.00 80.90           H  
ATOM   3687  HZ1 LYS A 211       0.003  17.973  16.309  1.00 80.90           H  
ATOM   3688  HZ2 LYS A 211      -0.822  18.631  17.568  1.00 80.90           H  
ATOM   3689  HZ3 LYS A 211      -0.734  19.429  16.113  1.00 80.90           H  
ATOM   3690  N   LYS A 212       5.894  22.144  21.191  1.00 79.01           N  
ATOM   3691  CA  LYS A 212       6.455  22.205  22.545  1.00 79.01           C  
ATOM   3692  C   LYS A 212       6.465  23.636  23.126  1.00 79.01           C  
ATOM   3693  O   LYS A 212       6.253  24.618  22.407  1.00 79.01           O  
ATOM   3694  CB  LYS A 212       7.856  21.542  22.587  1.00 79.01           C  
ATOM   3695  CG  LYS A 212       9.086  22.399  22.183  1.00 79.01           C  
ATOM   3696  CD  LYS A 212      10.425  21.789  22.632  1.00 79.01           C  
ATOM   3697  CE  LYS A 212      10.730  20.417  22.005  1.00 79.01           C  
ATOM   3698  NZ  LYS A 212      11.923  19.796  22.604  1.00 79.01           N1+
ATOM   3699  H   LYS A 212       6.538  22.022  20.420  1.00 79.01           H  
ATOM   3700  HA  LYS A 212       5.805  21.611  23.193  1.00 79.01           H  
ATOM   3701  HB2 LYS A 212       8.019  21.244  23.624  1.00 79.01           H  
ATOM   3702  HB3 LYS A 212       7.827  20.606  22.028  1.00 79.01           H  
ATOM   3703  HG2 LYS A 212       9.098  22.581  21.112  1.00 79.01           H  
ATOM   3704  HG3 LYS A 212       9.036  23.391  22.620  1.00 79.01           H  
ATOM   3705  HD2 LYS A 212      11.226  22.485  22.379  1.00 79.01           H  
ATOM   3706  HD3 LYS A 212      10.432  21.718  23.721  1.00 79.01           H  
ATOM   3707  HE2 LYS A 212       9.905  19.721  22.152  1.00 79.01           H  
ATOM   3708  HE3 LYS A 212      10.872  20.520  20.929  1.00 79.01           H  
ATOM   3709  HZ1 LYS A 212      12.083  18.920  22.120  1.00 79.01           H  
ATOM   3710  HZ2 LYS A 212      12.725  20.398  22.504  1.00 79.01           H  
ATOM   3711  HZ3 LYS A 212      11.739  19.608  23.583  1.00 79.01           H  
ATOM   3712  N   ALA A 213       6.825  23.719  24.418  1.00 81.69           N  
ATOM   3713  CA  ALA A 213       7.226  24.944  25.110  1.00 81.69           C  
ATOM   3714  C   ALA A 213       8.423  25.590  24.388  1.00 81.69           C  
ATOM   3715  O   ALA A 213       9.550  25.107  24.484  1.00 81.69           O  
ATOM   3716  CB  ALA A 213       7.553  24.613  26.575  1.00 81.69           C  
ATOM   3717  H   ALA A 213       7.014  22.862  24.912  1.00 81.69           H  
ATOM   3718  HA  ALA A 213       6.385  25.639  25.095  1.00 81.69           H  
ATOM   3719  HB1 ALA A 213       6.653  24.334  27.123  1.00 81.69           H  
ATOM   3720  HB2 ALA A 213       8.257  23.785  26.656  1.00 81.69           H  
ATOM   3721  HB3 ALA A 213       7.993  25.471  27.086  1.00 81.69           H  
ATOM   3722  N   SER A 214       8.125  26.610  23.587  1.00 76.90           N  
ATOM   3723  CA  SER A 214       9.027  27.158  22.587  1.00 76.90           C  
ATOM   3724  C   SER A 214       9.907  28.268  23.183  1.00 76.90           C  
ATOM   3725  O   SER A 214       9.641  29.446  22.960  1.00 76.90           O  
ATOM   3726  CB  SER A 214       8.153  27.622  21.410  1.00 76.90           C  
ATOM   3727  OG  SER A 214       7.661  26.489  20.712  1.00 76.90           O  
ATOM   3728  H   SER A 214       7.162  26.899  23.514  1.00 76.90           H  
ATOM   3729  HA  SER A 214       9.701  26.382  22.216  1.00 76.90           H  
ATOM   3730  HB2 SER A 214       7.328  28.257  21.741  1.00 76.90           H  
ATOM   3731  HB3 SER A 214       8.742  28.219  20.718  1.00 76.90           H  
ATOM   3732  HG  SER A 214       7.146  25.925  21.316  1.00 76.90           H  
ATOM   3733  N   ALA A 215      10.924  27.857  23.952  1.00 70.22           N  
ATOM   3734  CA  ALA A 215      11.944  28.698  24.590  1.00 70.22           C  
ATOM   3735  C   ALA A 215      11.414  29.822  25.518  1.00 70.22           C  
ATOM   3736  O   ALA A 215      11.781  30.984  25.318  1.00 70.22           O  
ATOM   3737  CB  ALA A 215      12.921  29.236  23.527  1.00 70.22           C  
ATOM   3738  H   ALA A 215      11.010  26.864  24.140  1.00 70.22           H  
ATOM   3739  HA  ALA A 215      12.518  28.034  25.232  1.00 70.22           H  
ATOM   3740  HB1 ALA A 215      12.462  30.027  22.935  1.00 70.22           H  
ATOM   3741  HB2 ALA A 215      13.808  29.663  23.996  1.00 70.22           H  
ATOM   3742  HB3 ALA A 215      13.255  28.448  22.851  1.00 70.22           H  
ATOM   3743  N   PRO A 216      10.547  29.499  26.508  1.00 69.00           N  
ATOM   3744  CA  PRO A 216      10.102  30.495  27.494  1.00 69.00           C  
ATOM   3745  C   PRO A 216      11.257  31.064  28.344  1.00 69.00           C  
ATOM   3746  O   PRO A 216      11.776  30.382  29.230  1.00 69.00           O  
ATOM   3747  CB  PRO A 216       9.061  29.741  28.343  1.00 69.00           C  
ATOM   3748  CG  PRO A 216       9.453  28.278  28.226  1.00 69.00           C  
ATOM   3749  CD  PRO A 216       9.971  28.184  26.798  1.00 69.00           C  
ATOM   3750  HA  PRO A 216       9.606  31.320  26.979  1.00 69.00           H  
ATOM   3751  HB2 PRO A 216       9.017  30.074  29.382  1.00 69.00           H  
ATOM   3752  HB3 PRO A 216       8.069  29.891  27.914  1.00 69.00           H  
ATOM   3753  HG2 PRO A 216      10.265  28.068  28.922  1.00 69.00           H  
ATOM   3754  HG3 PRO A 216       8.640  27.585  28.443  1.00 69.00           H  
ATOM   3755  HD2 PRO A 216      10.683  27.369  26.694  1.00 69.00           H  
ATOM   3756  HD3 PRO A 216       9.144  28.007  26.111  1.00 69.00           H  
ATOM   3757  N   LYS A 217      11.593  32.341  28.101  1.00 75.70           N  
ATOM   3758  CA  LYS A 217      12.463  33.144  28.970  1.00 75.70           C  
ATOM   3759  C   LYS A 217      11.876  33.311  30.388  1.00 75.70           C  
ATOM   3760  O   LYS A 217      12.629  33.477  31.346  1.00 75.70           O  
ATOM   3761  CB  LYS A 217      12.741  34.518  28.333  1.00 75.70           C  
ATOM   3762  CG  LYS A 217      13.493  34.439  26.988  1.00 75.70           C  
ATOM   3763  CD  LYS A 217      13.953  35.808  26.452  1.00 75.70           C  
ATOM   3764  CE  LYS A 217      15.132  36.418  27.235  1.00 75.70           C  
ATOM   3765  NZ  LYS A 217      15.515  37.738  26.709  1.00 75.70           N1+
ATOM   3766  H   LYS A 217      11.228  32.793  27.278  1.00 75.70           H  
ATOM   3767  HA  LYS A 217      13.411  32.611  29.078  1.00 75.70           H  
ATOM   3768  HB2 LYS A 217      11.809  35.071  28.211  1.00 75.70           H  
ATOM   3769  HB3 LYS A 217      13.335  35.095  29.042  1.00 75.70           H  
ATOM   3770  HG2 LYS A 217      14.357  33.779  27.085  1.00 75.70           H  
ATOM   3771  HG3 LYS A 217      12.851  33.969  26.241  1.00 75.70           H  
ATOM   3772  HD2 LYS A 217      14.230  35.697  25.402  1.00 75.70           H  
ATOM   3773  HD3 LYS A 217      13.110  36.500  26.465  1.00 75.70           H  
ATOM   3774  HE2 LYS A 217      14.882  36.543  28.288  1.00 75.70           H  
ATOM   3775  HE3 LYS A 217      15.999  35.760  27.187  1.00 75.70           H  
ATOM   3776  HZ1 LYS A 217      16.294  38.106  27.234  1.00 75.70           H  
ATOM   3777  HZ2 LYS A 217      15.773  37.652  25.734  1.00 75.70           H  
ATOM   3778  HZ3 LYS A 217      14.731  38.369  26.776  1.00 75.70           H  
ATOM   3779  N   ASP A 218      10.552  33.136  30.506  1.00 85.13           N  
ATOM   3780  CA  ASP A 218       9.784  32.893  31.735  1.00 85.13           C  
ATOM   3781  C   ASP A 218      10.073  31.479  32.302  1.00 85.13           C  
ATOM   3782  O   ASP A 218       9.156  30.726  32.626  1.00 85.13           O  
ATOM   3783  CB  ASP A 218       8.259  33.119  31.532  1.00 85.13           C  
ATOM   3784  CG  ASP A 218       7.825  34.451  30.896  1.00 85.13           C  
ATOM   3785  OD1 ASP A 218       6.670  34.495  30.424  1.00 85.13           O  
ATOM   3786  OD2 ASP A 218       8.573  35.448  30.995  1.00 85.13           O1-
ATOM   3787  H   ASP A 218      10.039  32.987  29.654  1.00 85.13           H  
ATOM   3788  HA  ASP A 218      10.130  33.603  32.489  1.00 85.13           H  
ATOM   3789  HB2 ASP A 218       7.855  32.312  30.918  1.00 85.13           H  
ATOM   3790  HB3 ASP A 218       7.759  33.054  32.501  1.00 85.13           H  
ATOM   3791  N   THR A 219      11.360  31.141  32.376  1.00 89.30           N  
ATOM   3792  CA  THR A 219      11.934  29.935  32.949  1.00 89.30           C  
ATOM   3793  C   THR A 219      11.731  29.953  34.478  1.00 89.30           C  
ATOM   3794  O   THR A 219      11.736  31.023  35.092  1.00 89.30           O  
ATOM   3795  CB  THR A 219      13.444  29.922  32.566  1.00 89.30           C  
ATOM   3796  CG2 THR A 219      14.432  29.182  33.482  1.00 89.30           C  
ATOM   3797  OG1 THR A 219      13.548  29.366  31.263  1.00 89.30           O  
ATOM   3798  H   THR A 219      12.027  31.862  32.124  1.00 89.30           H  
ATOM   3799  HA  THR A 219      11.418  29.069  32.528  1.00 89.30           H  
ATOM   3800  HB  THR A 219      13.807  30.950  32.499  1.00 89.30           H  
ATOM   3801  HG1 THR A 219      12.941  29.830  30.661  1.00 89.30           H  
ATOM   3802 HG21 THR A 219      14.488  29.633  34.474  1.00 89.30           H  
ATOM   3803 HG22 THR A 219      14.160  28.141  33.603  1.00 89.30           H  
ATOM   3804 HG23 THR A 219      15.440  29.211  33.067  1.00 89.30           H  
ATOM   3805  N   ILE A 220      11.501  28.774  35.067  1.00 92.55           N  
ATOM   3806  CA  ILE A 220      11.114  28.657  36.469  1.00 92.55           C  
ATOM   3807  C   ILE A 220      12.366  28.759  37.370  1.00 92.55           C  
ATOM   3808  O   ILE A 220      13.045  27.764  37.633  1.00 92.55           O  
ATOM   3809  CB  ILE A 220      10.334  27.342  36.775  1.00 92.55           C  
ATOM   3810  CG1 ILE A 220       9.241  27.043  35.716  1.00 92.55           C  
ATOM   3811  CG2 ILE A 220       9.699  27.408  38.182  1.00 92.55           C  
ATOM   3812  CD1 ILE A 220       8.520  25.698  35.911  1.00 92.55           C  
ATOM   3813  H   ILE A 220      11.511  27.924  34.509  1.00 92.55           H  
ATOM   3814  HA  ILE A 220      10.448  29.488  36.714  1.00 92.55           H  
ATOM   3815  HB  ILE A 220      11.034  26.506  36.768  1.00 92.55           H  
ATOM   3816 HG12 ILE A 220       8.508  27.850  35.716  1.00 92.55           H  
ATOM   3817 HG13 ILE A 220       9.668  27.036  34.714  1.00 92.55           H  
ATOM   3818 HG21 ILE A 220       8.997  28.238  38.261  1.00 92.55           H  
ATOM   3819 HG22 ILE A 220       9.148  26.501  38.424  1.00 92.55           H  
ATOM   3820 HG23 ILE A 220      10.447  27.538  38.965  1.00 92.55           H  
ATOM   3821 HD11 ILE A 220       8.425  25.166  34.964  1.00 92.55           H  
ATOM   3822 HD12 ILE A 220       9.052  25.044  36.600  1.00 92.55           H  
ATOM   3823 HD13 ILE A 220       7.516  25.847  36.308  1.00 92.55           H  
ATOM   3824  N   TYR A 221      12.678  29.986  37.791  1.00 93.84           N  
ATOM   3825  CA  TYR A 221      13.745  30.289  38.740  1.00 93.84           C  
ATOM   3826  C   TYR A 221      13.261  30.022  40.174  1.00 93.84           C  
ATOM   3827  O   TYR A 221      12.748  30.930  40.825  1.00 93.84           O  
ATOM   3828  CB  TYR A 221      14.251  31.728  38.522  1.00 93.84           C  
ATOM   3829  CG  TYR A 221      14.902  31.928  37.163  1.00 93.84           C  
ATOM   3830  CD1 TYR A 221      16.202  31.434  36.926  1.00 93.84           C  
ATOM   3831  CD2 TYR A 221      14.201  32.570  36.122  1.00 93.84           C  
ATOM   3832  CE1 TYR A 221      16.783  31.552  35.649  1.00 93.84           C  
ATOM   3833  CE2 TYR A 221      14.781  32.690  34.845  1.00 93.84           C  
ATOM   3834  CZ  TYR A 221      16.069  32.174  34.606  1.00 93.84           C  
ATOM   3835  OH  TYR A 221      16.612  32.274  33.360  1.00 93.84           O  
ATOM   3836  H   TYR A 221      12.157  30.770  37.423  1.00 93.84           H  
ATOM   3837  HA  TYR A 221      14.585  29.630  38.541  1.00 93.84           H  
ATOM   3838  HB2 TYR A 221      13.440  32.446  38.657  1.00 93.84           H  
ATOM   3839  HB3 TYR A 221      14.993  31.968  39.285  1.00 93.84           H  
ATOM   3840  HD1 TYR A 221      16.754  30.953  37.720  1.00 93.84           H  
ATOM   3841  HD2 TYR A 221      13.202  32.949  36.285  1.00 93.84           H  
ATOM   3842  HE1 TYR A 221      17.774  31.157  35.479  1.00 93.84           H  
ATOM   3843  HE2 TYR A 221      14.230  33.166  34.046  1.00 93.84           H  
ATOM   3844  HH  TYR A 221      17.498  31.902  33.302  1.00 93.84           H  
ATOM   3845  N   HIE A 222      13.386  28.757  40.598  1.00 94.90           N  
ATOM   3846  CA  HIE A 222      12.970  28.235  41.901  1.00 94.90           C  
ATOM   3847  C   HIE A 222      13.695  28.894  43.089  1.00 94.90           C  
ATOM   3848  O   HIE A 222      13.128  29.771  43.735  1.00 94.90           O  
ATOM   3849  CB  HIE A 222      13.137  26.702  41.939  1.00 94.90           C  
ATOM   3850  CG  HIE A 222      12.265  25.932  40.989  1.00 94.90           C  
ATOM   3851  CD2 HIE A 222      12.603  25.395  39.770  1.00 94.90           C  
ATOM   3852  ND1 HIE A 222      10.934  25.611  41.272  1.00 94.90           N  
ATOM   3853  CE1 HIE A 222      10.530  24.884  40.238  1.00 94.90           C  
ATOM   3854  NE2 HIE A 222      11.479  24.730  39.316  1.00 94.90           N  
ATOM   3855  H   HIE A 222      13.718  28.074  39.932  1.00 94.90           H  
ATOM   3856  HA  HIE A 222      11.907  28.456  42.020  1.00 94.90           H  
ATOM   3857  HB2 HIE A 222      14.171  26.420  41.732  1.00 94.90           H  
ATOM   3858  HB3 HIE A 222      12.920  26.332  42.943  1.00 94.90           H  
ATOM   3859  HD2 HIE A 222      13.539  25.399  39.230  1.00 94.90           H  
ATOM   3860  HE1 HIE A 222       9.545  24.444  40.162  1.00 94.90           H  
ATOM   3861  HE2 HIE A 222      11.433  24.129  38.498  1.00 94.90           H  
ATOM   3862  N   ALA A 223      14.914  28.426  43.397  1.00 95.48           N  
ATOM   3863  CA  ALA A 223      15.633  28.800  44.617  1.00 95.48           C  
ATOM   3864  C   ALA A 223      16.232  30.211  44.588  1.00 95.48           C  
ATOM   3865  O   ALA A 223      16.448  30.784  45.654  1.00 95.48           O  
ATOM   3866  CB  ALA A 223      16.736  27.774  44.887  1.00 95.48           C  
ATOM   3867  H   ALA A 223      15.337  27.712  42.823  1.00 95.48           H  
ATOM   3868  HA  ALA A 223      14.931  28.768  45.453  1.00 95.48           H  
ATOM   3869  HB1 ALA A 223      16.307  26.790  45.060  1.00 95.48           H  
ATOM   3870  HB2 ALA A 223      17.428  27.694  44.050  1.00 95.48           H  
ATOM   3871  HB3 ALA A 223      17.316  28.040  45.773  1.00 95.48           H  
ATOM   3872  N   LYS A 224      16.535  30.722  43.387  1.00 95.47           N  
ATOM   3873  CA  LYS A 224      17.145  32.027  43.113  1.00 95.47           C  
ATOM   3874  C   LYS A 224      18.480  32.231  43.859  1.00 95.47           C  
ATOM   3875  O   LYS A 224      18.761  33.327  44.341  1.00 95.47           O  
ATOM   3876  CB  LYS A 224      16.113  33.157  43.342  1.00 95.47           C  
ATOM   3877  CG  LYS A 224      14.937  33.085  42.347  1.00 95.47           C  
ATOM   3878  CD  LYS A 224      13.826  34.118  42.611  1.00 95.47           C  
ATOM   3879  CE  LYS A 224      12.899  33.780  43.796  1.00 95.47           C  
ATOM   3880  NZ  LYS A 224      11.985  32.664  43.495  1.00 95.47           N1+
ATOM   3881  H   LYS A 224      16.376  30.146  42.568  1.00 95.47           H  
ATOM   3882  HA  LYS A 224      17.408  32.026  42.054  1.00 95.47           H  
ATOM   3883  HB2 LYS A 224      15.757  33.123  44.372  1.00 95.47           H  
ATOM   3884  HB3 LYS A 224      16.597  34.128  43.225  1.00 95.47           H  
ATOM   3885  HG2 LYS A 224      15.325  33.240  41.340  1.00 95.47           H  
ATOM   3886  HG3 LYS A 224      14.513  32.081  42.345  1.00 95.47           H  
ATOM   3887  HD2 LYS A 224      14.284  35.090  42.796  1.00 95.47           H  
ATOM   3888  HD3 LYS A 224      13.234  34.247  41.703  1.00 95.47           H  
ATOM   3889  HE2 LYS A 224      13.474  33.543  44.691  1.00 95.47           H  
ATOM   3890  HE3 LYS A 224      12.286  34.648  44.035  1.00 95.47           H  
ATOM   3891  HZ1 LYS A 224      12.516  31.824  43.306  1.00 95.47           H  
ATOM   3892  HZ2 LYS A 224      11.377  32.500  44.284  1.00 95.47           H  
ATOM   3893  HZ3 LYS A 224      11.430  32.888  42.683  1.00 95.47           H  
ATOM   3894  N   ASP A 225      19.268  31.147  43.935  1.00 96.78           N  
ATOM   3895  CA  ASP A 225      20.590  31.079  44.573  1.00 96.78           C  
ATOM   3896  C   ASP A 225      20.532  31.371  46.087  1.00 96.78           C  
ATOM   3897  O   ASP A 225      21.403  32.062  46.617  1.00 96.78           O  
ATOM   3898  CB  ASP A 225      21.693  31.911  43.859  1.00 96.78           C  
ATOM   3899  CG  ASP A 225      21.810  31.728  42.340  1.00 96.78           C  
ATOM   3900  OD1 ASP A 225      22.425  32.616  41.712  1.00 96.78           O  
ATOM   3901  OD2 ASP A 225      21.428  30.655  41.824  1.00 96.78           O1-
ATOM   3902  H   ASP A 225      18.967  30.315  43.447  1.00 96.78           H  
ATOM   3903  HA  ASP A 225      20.896  30.034  44.507  1.00 96.78           H  
ATOM   3904  HB2 ASP A 225      21.533  32.972  44.061  1.00 96.78           H  
ATOM   3905  HB3 ASP A 225      22.665  31.652  44.280  1.00 96.78           H  
ATOM   3906  N   ALA A 226      19.501  30.829  46.756  1.00 97.63           N  
ATOM   3907  CA  ALA A 226      19.338  30.823  48.213  1.00 97.63           C  
ATOM   3908  C   ALA A 226      20.598  30.310  48.936  1.00 97.63           C  
ATOM   3909  O   ALA A 226      21.161  29.305  48.515  1.00 97.63           O  
ATOM   3910  CB  ALA A 226      18.127  29.949  48.572  1.00 97.63           C  
ATOM   3911  H   ALA A 226      18.762  30.395  46.226  1.00 97.63           H  
ATOM   3912  HA  ALA A 226      19.140  31.850  48.524  1.00 97.63           H  
ATOM   3913  HB1 ALA A 226      18.276  28.912  48.270  1.00 97.63           H  
ATOM   3914  HB2 ALA A 226      17.946  29.956  49.647  1.00 97.63           H  
ATOM   3915  HB3 ALA A 226      17.217  30.313  48.098  1.00 97.63           H  
ATOM   3916  N   VAL A 227      21.030  31.025  49.980  1.00 96.92           N  
ATOM   3917  CA  VAL A 227      22.320  30.848  50.646  1.00 96.92           C  
ATOM   3918  C   VAL A 227      22.560  29.441  51.235  1.00 96.92           C  
ATOM   3919  O   VAL A 227      21.605  28.721  51.540  1.00 96.92           O  
ATOM   3920  CB  VAL A 227      22.470  31.883  51.799  1.00 96.92           C  
ATOM   3921  CG1 VAL A 227      22.486  33.325  51.259  1.00 96.92           C  
ATOM   3922  CG2 VAL A 227      21.434  31.737  52.936  1.00 96.92           C  
ATOM   3923  H   VAL A 227      20.483  31.809  50.295  1.00 96.92           H  
ATOM   3924  HA  VAL A 227      23.094  31.030  49.898  1.00 96.92           H  
ATOM   3925  HB  VAL A 227      23.450  31.728  52.256  1.00 96.92           H  
ATOM   3926 HG11 VAL A 227      21.534  33.601  50.805  1.00 96.92           H  
ATOM   3927 HG12 VAL A 227      22.689  34.041  52.055  1.00 96.92           H  
ATOM   3928 HG13 VAL A 227      23.261  33.453  50.502  1.00 96.92           H  
ATOM   3929 HG21 VAL A 227      21.575  32.508  53.693  1.00 96.92           H  
ATOM   3930 HG22 VAL A 227      20.412  31.824  52.567  1.00 96.92           H  
ATOM   3931 HG23 VAL A 227      21.519  30.777  53.447  1.00 96.92           H  
ATOM   3932  N   GLN A 228      23.836  29.097  51.438  1.00 96.20           N  
ATOM   3933  CA  GLN A 228      24.231  27.940  52.232  1.00 96.20           C  
ATOM   3934  C   GLN A 228      24.063  28.250  53.728  1.00 96.20           C  
ATOM   3935  O   GLN A 228      24.480  29.321  54.169  1.00 96.20           O  
ATOM   3936  CB  GLN A 228      25.690  27.566  51.930  1.00 96.20           C  
ATOM   3937  CG  GLN A 228      25.921  27.137  50.474  1.00 96.20           C  
ATOM   3938  CD  GLN A 228      27.323  26.564  50.302  1.00 96.20           C  
ATOM   3939  NE2 GLN A 228      27.417  25.252  50.167  1.00 96.20           N  
ATOM   3940  OE1 GLN A 228      28.312  27.289  50.316  1.00 96.20           O  
ATOM   3941  H   GLN A 228      24.570  29.750  51.215  1.00 96.20           H  
ATOM   3942  HA  GLN A 228      23.600  27.097  51.963  1.00 96.20           H  
ATOM   3943  HB2 GLN A 228      26.360  28.389  52.187  1.00 96.20           H  
ATOM   3944  HB3 GLN A 228      25.971  26.738  52.583  1.00 96.20           H  
ATOM   3945  HG2 GLN A 228      25.180  26.392  50.180  1.00 96.20           H  
ATOM   3946  HG3 GLN A 228      25.801  27.981  49.795  1.00 96.20           H  
ATOM   3947 HE21 GLN A 228      26.589  24.665  50.287  1.00 96.20           H  
ATOM   3948 HE22 GLN A 228      28.316  24.802  50.042  1.00 96.20           H  
ATOM   3949  N   ALA A 229      23.484  27.307  54.478  1.00 93.40           N  
ATOM   3950  CA  ALA A 229      23.330  27.393  55.930  1.00 93.40           C  
ATOM   3951  C   ALA A 229      24.676  27.293  56.670  1.00 93.40           C  
ATOM   3952  O   ALA A 229      24.870  27.983  57.669  1.00 93.40           O  
ATOM   3953  CB  ALA A 229      22.360  26.302  56.405  1.00 93.40           C  
ATOM   3954  H   ALA A 229      23.125  26.468  54.021  1.00 93.40           H  
ATOM   3955  HA  ALA A 229      22.894  28.366  56.167  1.00 93.40           H  
ATOM   3956  HB1 ALA A 229      22.183  26.381  57.478  1.00 93.40           H  
ATOM   3957  HB2 ALA A 229      21.395  26.387  55.906  1.00 93.40           H  
ATOM   3958  HB3 ALA A 229      22.750  25.303  56.211  1.00 93.40           H  
ATOM   3959  N   THR A 230      25.587  26.472  56.141  1.00 93.26           N  
ATOM   3960  CA  THR A 230      26.969  26.336  56.582  1.00 93.26           C  
ATOM   3961  C   THR A 230      27.809  25.963  55.344  1.00 93.26           C  
ATOM   3962  O   THR A 230      27.271  25.390  54.396  1.00 93.26           O  
ATOM   3963  CB  THR A 230      27.137  25.247  57.688  1.00 93.26           C  
ATOM   3964  CG2 THR A 230      26.883  25.783  59.103  1.00 93.26           C  
ATOM   3965  OG1 THR A 230      26.205  24.186  57.553  1.00 93.26           O  
ATOM   3966  H   THR A 230      25.374  25.948  55.303  1.00 93.26           H  
ATOM   3967  HA  THR A 230      27.310  27.305  56.946  1.00 93.26           H  
ATOM   3968  HB  THR A 230      28.143  24.822  57.653  1.00 93.26           H  
ATOM   3969  HG1 THR A 230      26.295  23.766  56.683  1.00 93.26           H  
ATOM   3970 HG21 THR A 230      25.854  26.119  59.231  1.00 93.26           H  
ATOM   3971 HG22 THR A 230      27.072  25.014  59.853  1.00 93.26           H  
ATOM   3972 HG23 THR A 230      27.534  26.626  59.333  1.00 93.26           H  
ATOM   3973  N   LYS A 231      29.096  26.331  55.354  1.00 91.76           N  
ATOM   3974  CA  LYS A 231      30.020  26.210  54.218  1.00 91.76           C  
ATOM   3975  C   LYS A 231      31.268  25.384  54.650  1.00 91.76           C  
ATOM   3976  O   LYS A 231      31.328  25.012  55.827  1.00 91.76           O  
ATOM   3977  CB  LYS A 231      30.299  27.653  53.716  1.00 91.76           C  
ATOM   3978  CG  LYS A 231      31.394  28.434  54.473  1.00 91.76           C  
ATOM   3979  CD  LYS A 231      31.471  29.905  54.036  1.00 91.76           C  
ATOM   3980  CE  LYS A 231      32.734  30.609  54.559  1.00 91.76           C  
ATOM   3981  NZ  LYS A 231      32.759  32.037  54.202  1.00 91.76           N1+
ATOM   3982  H   LYS A 231      29.492  26.740  56.188  1.00 91.76           H  
ATOM   3983  HA  LYS A 231      29.546  25.657  53.406  1.00 91.76           H  
ATOM   3984  HB2 LYS A 231      30.555  27.626  52.658  1.00 91.76           H  
ATOM   3985  HB3 LYS A 231      29.365  28.218  53.731  1.00 91.76           H  
ATOM   3986  HG2 LYS A 231      31.212  28.384  55.547  1.00 91.76           H  
ATOM   3987  HG3 LYS A 231      32.365  27.968  54.307  1.00 91.76           H  
ATOM   3988  HD2 LYS A 231      31.440  29.966  52.947  1.00 91.76           H  
ATOM   3989  HD3 LYS A 231      30.583  30.427  54.396  1.00 91.76           H  
ATOM   3990  HE2 LYS A 231      32.807  30.519  55.643  1.00 91.76           H  
ATOM   3991  HE3 LYS A 231      33.620  30.137  54.134  1.00 91.76           H  
ATOM   3992  HZ1 LYS A 231      33.609  32.453  54.553  1.00 91.76           H  
ATOM   3993  HZ2 LYS A 231      32.729  32.137  53.199  1.00 91.76           H  
ATOM   3994  HZ3 LYS A 231      31.964  32.504  54.611  1.00 91.76           H  
ATOM   3995  N   PRO A 232      32.252  25.133  53.742  1.00 93.57           N  
ATOM   3996  CA  PRO A 232      33.461  24.318  54.023  1.00 93.57           C  
ATOM   3997  C   PRO A 232      34.176  24.545  55.361  1.00 93.57           C  
ATOM   3998  O   PRO A 232      34.441  23.579  56.069  1.00 93.57           O  
ATOM   3999  CB  PRO A 232      34.395  24.627  52.844  1.00 93.57           C  
ATOM   4000  CG  PRO A 232      33.451  24.856  51.684  1.00 93.57           C  
ATOM   4001  CD  PRO A 232      32.261  25.557  52.335  1.00 93.57           C  
ATOM   4002  HA  PRO A 232      33.160  23.272  53.977  1.00 93.57           H  
ATOM   4003  HB2 PRO A 232      34.972  25.537  53.022  1.00 93.57           H  
ATOM   4004  HB3 PRO A 232      35.111  23.829  52.651  1.00 93.57           H  
ATOM   4005  HG2 PRO A 232      33.895  25.429  50.870  1.00 93.57           H  
ATOM   4006  HG3 PRO A 232      33.158  23.893  51.280  1.00 93.57           H  
ATOM   4007  HD2 PRO A 232      32.443  26.630  52.287  1.00 93.57           H  
ATOM   4008  HD3 PRO A 232      31.330  25.335  51.810  1.00 93.57           H  
ATOM   4009  N   ASP A 233      34.428  25.818  55.692  1.00 92.76           N  
ATOM   4010  CA  ASP A 233      35.143  26.280  56.890  1.00 92.76           C  
ATOM   4011  C   ASP A 233      34.478  25.869  58.218  1.00 92.76           C  
ATOM   4012  O   ASP A 233      35.133  25.897  59.258  1.00 92.76           O  
ATOM   4013  CB  ASP A 233      35.338  27.823  56.921  1.00 92.76           C  
ATOM   4014  CG  ASP A 233      35.887  28.520  55.664  1.00 92.76           C  
ATOM   4015  OD1 ASP A 233      35.844  29.768  55.663  1.00 92.76           O  
ATOM   4016  OD2 ASP A 233      36.414  27.841  54.757  1.00 92.76           O1-
ATOM   4017  H   ASP A 233      34.242  26.533  55.007  1.00 92.76           H  
ATOM   4018  HA  ASP A 233      36.129  25.810  56.873  1.00 92.76           H  
ATOM   4019  HB2 ASP A 233      34.386  28.300  57.163  1.00 92.76           H  
ATOM   4020  HB3 ASP A 233      36.024  28.071  57.733  1.00 92.76           H  
ATOM   4021  N   MET A 234      33.182  25.546  58.169  1.00 93.24           N  
ATOM   4022  CA  MET A 234      32.333  25.274  59.327  1.00 93.24           C  
ATOM   4023  C   MET A 234      32.160  23.761  59.562  1.00 93.24           C  
ATOM   4024  O   MET A 234      31.345  23.368  60.395  1.00 93.24           O  
ATOM   4025  CB  MET A 234      30.979  25.980  59.096  1.00 93.24           C  
ATOM   4026  CG  MET A 234      31.107  27.503  58.896  1.00 93.24           C  
ATOM   4027  SD  MET A 234      29.650  28.284  58.164  1.00 93.24           S  
ATOM   4028  CE  MET A 234      30.219  30.002  58.095  1.00 93.24           C  
ATOM   4029  H   MET A 234      32.738  25.450  57.263  1.00 93.24           H  
ATOM   4030  HA  MET A 234      32.785  25.686  60.231  1.00 93.24           H  
ATOM   4031  HB2 MET A 234      30.468  25.533  58.243  1.00 93.24           H  
ATOM   4032  HB3 MET A 234      30.328  25.799  59.953  1.00 93.24           H  
ATOM   4033  HG2 MET A 234      31.318  27.980  59.854  1.00 93.24           H  
ATOM   4034  HG3 MET A 234      31.945  27.750  58.245  1.00 93.24           H  
ATOM   4035  HE1 MET A 234      31.126  30.085  57.496  1.00 93.24           H  
ATOM   4036  HE2 MET A 234      29.453  30.635  57.648  1.00 93.24           H  
ATOM   4037  HE3 MET A 234      30.432  30.375  59.097  1.00 93.24           H  
ATOM   4038  N   ARG A 235      32.896  22.937  58.808  1.00 94.13           N  
ATOM   4039  CA  ARG A 235      32.842  21.479  58.802  1.00 94.13           C  
ATOM   4040  C   ARG A 235      34.116  21.016  58.065  1.00 94.13           C  
ATOM   4041  O   ARG A 235      35.182  21.564  58.347  1.00 94.13           O  
ATOM   4042  CB  ARG A 235      31.492  20.986  58.210  1.00 94.13           C  
ATOM   4043  CG  ARG A 235      30.960  21.777  56.993  1.00 94.13           C  
ATOM   4044  CD  ARG A 235      29.835  21.029  56.259  1.00 94.13           C  
ATOM   4045  NE  ARG A 235      29.156  21.852  55.242  1.00 94.13           N  
ATOM   4046  CZ  ARG A 235      29.567  22.175  54.006  1.00 94.13           C  
ATOM   4047  NH1 ARG A 235      30.768  21.826  53.551  1.00 94.13           N  
ATOM   4048  NH2 ARG A 235      28.754  22.855  53.194  1.00 94.13           N1+
ATOM   4049  H   ARG A 235      33.595  23.324  58.182  1.00 94.13           H  
ATOM   4050  HA  ARG A 235      32.935  21.112  59.826  1.00 94.13           H  
ATOM   4051  HB2 ARG A 235      31.538  19.918  58.001  1.00 94.13           H  
ATOM   4052  HB3 ARG A 235      30.736  21.071  58.992  1.00 94.13           H  
ATOM   4053  HG2 ARG A 235      30.647  22.787  57.258  1.00 94.13           H  
ATOM   4054  HG3 ARG A 235      31.797  21.905  56.308  1.00 94.13           H  
ATOM   4055  HD2 ARG A 235      30.274  20.201  55.706  1.00 94.13           H  
ATOM   4056  HD3 ARG A 235      29.125  20.576  56.952  1.00 94.13           H  
ATOM   4057  HE  ARG A 235      28.199  22.111  55.481  1.00 94.13           H  
ATOM   4058 HH11 ARG A 235      31.403  21.275  54.121  1.00 94.13           H  
ATOM   4059 HH12 ARG A 235      31.030  22.034  52.588  1.00 94.13           H  
ATOM   4060 HH21 ARG A 235      27.851  23.172  53.533  1.00 94.13           H  
ATOM   4061 HH22 ARG A 235      29.018  23.061  52.233  1.00 94.13           H  
ATOM   4062  N   LYS A 236      34.009  20.076  57.119  1.00 95.01           N  
ATOM   4063  CA  LYS A 236      34.964  19.956  56.015  1.00 95.01           C  
ATOM   4064  C   LYS A 236      34.189  20.337  54.731  1.00 95.01           C  
ATOM   4065  O   LYS A 236      32.955  20.289  54.750  1.00 95.01           O  
ATOM   4066  CB  LYS A 236      35.501  18.507  55.886  1.00 95.01           C  
ATOM   4067  CG  LYS A 236      35.957  17.820  57.188  1.00 95.01           C  
ATOM   4068  CD  LYS A 236      36.795  16.550  56.912  1.00 95.01           C  
ATOM   4069  CE  LYS A 236      36.628  15.414  57.940  1.00 95.01           C  
ATOM   4070  NZ  LYS A 236      35.438  14.590  57.666  1.00 95.01           N1+
ATOM   4071  H   LYS A 236      33.110  19.652  56.918  1.00 95.01           H  
ATOM   4072  HA  LYS A 236      35.799  20.647  56.144  1.00 95.01           H  
ATOM   4073  HB2 LYS A 236      34.747  17.876  55.423  1.00 95.01           H  
ATOM   4074  HB3 LYS A 236      36.330  18.509  55.183  1.00 95.01           H  
ATOM   4075  HG2 LYS A 236      36.539  18.518  57.792  1.00 95.01           H  
ATOM   4076  HG3 LYS A 236      35.077  17.571  57.783  1.00 95.01           H  
ATOM   4077  HD2 LYS A 236      36.591  16.167  55.912  1.00 95.01           H  
ATOM   4078  HD3 LYS A 236      37.847  16.837  56.892  1.00 95.01           H  
ATOM   4079  HE2 LYS A 236      37.489  14.746  57.900  1.00 95.01           H  
ATOM   4080  HE3 LYS A 236      36.582  15.811  58.954  1.00 95.01           H  
ATOM   4081  HZ1 LYS A 236      35.329  13.896  58.391  1.00 95.01           H  
ATOM   4082  HZ2 LYS A 236      34.611  15.172  57.616  1.00 95.01           H  
ATOM   4083  HZ3 LYS A 236      35.568  14.123  56.777  1.00 95.01           H  
ATOM   4084  N   PRO A 237      34.880  20.651  53.614  1.00 97.88           N  
ATOM   4085  CA  PRO A 237      34.225  20.711  52.290  1.00 97.88           C  
ATOM   4086  C   PRO A 237      33.510  19.396  51.903  1.00 97.88           C  
ATOM   4087  O   PRO A 237      34.038  18.319  52.173  1.00 97.88           O  
ATOM   4088  CB  PRO A 237      35.374  21.060  51.329  1.00 97.88           C  
ATOM   4089  CG  PRO A 237      36.659  20.712  52.070  1.00 97.88           C  
ATOM   4090  CD  PRO A 237      36.308  20.964  53.525  1.00 97.88           C  
ATOM   4091  HA  PRO A 237      33.497  21.522  52.291  1.00 97.88           H  
ATOM   4092  HB2 PRO A 237      35.300  20.546  50.372  1.00 97.88           H  
ATOM   4093  HB3 PRO A 237      35.353  22.127  51.110  1.00 97.88           H  
ATOM   4094  HG2 PRO A 237      36.879  19.650  51.956  1.00 97.88           H  
ATOM   4095  HG3 PRO A 237      37.531  21.267  51.722  1.00 97.88           H  
ATOM   4096  HD2 PRO A 237      36.951  20.373  54.176  1.00 97.88           H  
ATOM   4097  HD3 PRO A 237      36.447  22.015  53.782  1.00 97.88           H  
ATOM   4098  N   ARG A 238      32.313  19.491  51.310  1.00 98.36           N  
ATOM   4099  CA  ARG A 238      31.592  18.341  50.765  1.00 98.36           C  
ATOM   4100  C   ARG A 238      32.275  17.850  49.480  1.00 98.36           C  
ATOM   4101  O   ARG A 238      32.608  18.667  48.621  1.00 98.36           O  
ATOM   4102  CB  ARG A 238      30.131  18.702  50.423  1.00 98.36           C  
ATOM   4103  CG  ARG A 238      29.195  19.169  51.552  1.00 98.36           C  
ATOM   4104  CD  ARG A 238      29.237  18.368  52.872  1.00 98.36           C  
ATOM   4105  NE  ARG A 238      28.060  18.671  53.708  1.00 98.36           N  
ATOM   4106  CZ  ARG A 238      27.754  18.267  54.953  1.00 98.36           C  
ATOM   4107  NH1 ARG A 238      28.587  17.543  55.705  1.00 98.36           N  
ATOM   4108  NH2 ARG A 238      26.566  18.603  55.461  1.00 98.36           N1+
ATOM   4109  H   ARG A 238      31.978  20.405  51.026  1.00 98.36           H  
ATOM   4110  HA  ARG A 238      31.603  17.544  51.505  1.00 98.36           H  
ATOM   4111  HB2 ARG A 238      30.125  19.466  49.646  1.00 98.36           H  
ATOM   4112  HB3 ARG A 238      29.664  17.826  49.969  1.00 98.36           H  
ATOM   4113  HG2 ARG A 238      29.513  20.184  51.777  1.00 98.36           H  
ATOM   4114  HG3 ARG A 238      28.182  19.277  51.168  1.00 98.36           H  
ATOM   4115  HD2 ARG A 238      29.385  17.299  52.711  1.00 98.36           H  
ATOM   4116  HD3 ARG A 238      30.084  18.728  53.456  1.00 98.36           H  
ATOM   4117  HE  ARG A 238      27.319  19.154  53.204  1.00 98.36           H  
ATOM   4118 HH11 ARG A 238      29.567  17.455  55.457  1.00 98.36           H  
ATOM   4119 HH12 ARG A 238      28.319  17.196  56.615  1.00 98.36           H  
ATOM   4120 HH21 ARG A 238      25.948  19.249  54.970  1.00 98.36           H  
ATOM   4121 HH22 ARG A 238      26.289  18.309  56.384  1.00 98.36           H  
ATOM   4122  N   LEU A 239      32.396  16.531  49.344  1.00 98.76           N  
ATOM   4123  CA  LEU A 239      32.847  15.884  48.120  1.00 98.76           C  
ATOM   4124  C   LEU A 239      31.780  14.845  47.778  1.00 98.76           C  
ATOM   4125  O   LEU A 239      31.844  13.707  48.240  1.00 98.76           O  
ATOM   4126  CB  LEU A 239      34.287  15.354  48.324  1.00 98.76           C  
ATOM   4127  CG  LEU A 239      34.847  14.310  47.330  1.00 98.76           C  
ATOM   4128  CD1 LEU A 239      34.569  14.608  45.846  1.00 98.76           C  
ATOM   4129  CD2 LEU A 239      36.337  14.006  47.599  1.00 98.76           C  
ATOM   4130  H   LEU A 239      32.047  15.916  50.072  1.00 98.76           H  
ATOM   4131  HA  LEU A 239      32.864  16.597  47.297  1.00 98.76           H  
ATOM   4132  HB2 LEU A 239      34.954  16.215  48.345  1.00 98.76           H  
ATOM   4133  HB3 LEU A 239      34.338  14.908  49.314  1.00 98.76           H  
ATOM   4134  HG  LEU A 239      34.305  13.396  47.553  1.00 98.76           H  
ATOM   4135 HD11 LEU A 239      34.098  13.745  45.376  1.00 98.76           H  
ATOM   4136 HD12 LEU A 239      33.894  15.444  45.692  1.00 98.76           H  
ATOM   4137 HD13 LEU A 239      35.478  14.832  45.292  1.00 98.76           H  
ATOM   4138 HD21 LEU A 239      36.991  14.331  46.791  1.00 98.76           H  
ATOM   4139 HD22 LEU A 239      36.699  14.492  48.505  1.00 98.76           H  
ATOM   4140 HD23 LEU A 239      36.498  12.934  47.723  1.00 98.76           H  
ATOM   4141  N   VAL A 240      30.761  15.296  47.046  1.00 98.90           N  
ATOM   4142  CA  VAL A 240      29.659  14.448  46.628  1.00 98.90           C  
ATOM   4143  C   VAL A 240      30.018  13.877  45.249  1.00 98.90           C  
ATOM   4144  O   VAL A 240      30.094  14.629  44.276  1.00 98.90           O  
ATOM   4145  CB  VAL A 240      28.336  15.254  46.509  1.00 98.90           C  
ATOM   4146  CG1 VAL A 240      27.139  14.407  46.026  1.00 98.90           C  
ATOM   4147  CG2 VAL A 240      27.976  15.969  47.825  1.00 98.90           C  
ATOM   4148  H   VAL A 240      30.794  16.224  46.635  1.00 98.90           H  
ATOM   4149  HA  VAL A 240      29.499  13.631  47.334  1.00 98.90           H  
ATOM   4150  HB  VAL A 240      28.489  16.034  45.766  1.00 98.90           H  
ATOM   4151 HG11 VAL A 240      26.971  13.550  46.681  1.00 98.90           H  
ATOM   4152 HG12 VAL A 240      26.224  14.996  46.001  1.00 98.90           H  
ATOM   4153 HG13 VAL A 240      27.283  14.024  45.016  1.00 98.90           H  
ATOM   4154 HG21 VAL A 240      28.751  16.673  48.122  1.00 98.90           H  
ATOM   4155 HG22 VAL A 240      27.055  16.542  47.719  1.00 98.90           H  
ATOM   4156 HG23 VAL A 240      27.833  15.264  48.642  1.00 98.90           H  
ATOM   4157  N   VAL A 241      30.206  12.561  45.169  1.00 98.94           N  
ATOM   4158  CA  VAL A 241      30.052  11.862  43.906  1.00 98.94           C  
ATOM   4159  C   VAL A 241      28.546  11.608  43.699  1.00 98.94           C  
ATOM   4160  O   VAL A 241      27.848  11.236  44.645  1.00 98.94           O  
ATOM   4161  CB  VAL A 241      30.836  10.522  43.867  1.00 98.94           C  
ATOM   4162  CG1 VAL A 241      30.508   9.642  42.643  1.00 98.94           C  
ATOM   4163  CG2 VAL A 241      32.354  10.777  43.918  1.00 98.94           C  
ATOM   4164  H   VAL A 241      30.135  11.994  46.014  1.00 98.94           H  
ATOM   4165  HA  VAL A 241      30.433  12.486  43.101  1.00 98.94           H  
ATOM   4166  HB  VAL A 241      30.576   9.948  44.755  1.00 98.94           H  
ATOM   4167 HG11 VAL A 241      29.482   9.281  42.664  1.00 98.94           H  
ATOM   4168 HG12 VAL A 241      30.648  10.190  41.711  1.00 98.94           H  
ATOM   4169 HG13 VAL A 241      31.141   8.758  42.609  1.00 98.94           H  
ATOM   4170 HG21 VAL A 241      32.623  11.376  44.787  1.00 98.94           H  
ATOM   4171 HG22 VAL A 241      32.910   9.840  43.981  1.00 98.94           H  
ATOM   4172 HG23 VAL A 241      32.699  11.309  43.031  1.00 98.94           H  
ATOM   4173  N   PHE A 242      28.074  11.799  42.472  1.00 98.94           N  
ATOM   4174  CA  PHE A 242      26.777  11.323  42.034  1.00 98.94           C  
ATOM   4175  C   PHE A 242      27.018  10.388  40.847  1.00 98.94           C  
ATOM   4176  O   PHE A 242      27.269  10.844  39.734  1.00 98.94           O  
ATOM   4177  CB  PHE A 242      25.809  12.495  41.760  1.00 98.94           C  
ATOM   4178  CG  PHE A 242      24.479  12.129  41.111  1.00 98.94           C  
ATOM   4179  CD1 PHE A 242      23.759  13.101  40.387  1.00 98.94           C  
ATOM   4180  CD2 PHE A 242      23.878  10.868  41.333  1.00 98.94           C  
ATOM   4181  CE1 PHE A 242      22.548  12.767  39.799  1.00 98.94           C  
ATOM   4182  CE2 PHE A 242      22.676  10.551  40.728  1.00 98.94           C  
ATOM   4183  CZ  PHE A 242      22.025  11.491  39.945  1.00 98.94           C  
ATOM   4184  H   PHE A 242      28.709  12.120  41.740  1.00 98.94           H  
ATOM   4185  HA  PHE A 242      26.314  10.732  42.821  1.00 98.94           H  
ATOM   4186  HB2 PHE A 242      25.588  13.001  42.701  1.00 98.94           H  
ATOM   4187  HB3 PHE A 242      26.307  13.231  41.129  1.00 98.94           H  
ATOM   4188  HD1 PHE A 242      24.149  14.102  40.271  1.00 98.94           H  
ATOM   4189  HD2 PHE A 242      24.352  10.109  41.936  1.00 98.94           H  
ATOM   4190  HE1 PHE A 242      21.996  13.500  39.234  1.00 98.94           H  
ATOM   4191  HE2 PHE A 242      22.256   9.567  40.873  1.00 98.94           H  
ATOM   4192  HZ  PHE A 242      21.093  11.236  39.468  1.00 98.94           H  
ATOM   4193  N   VAL A 243      26.962   9.081  41.095  1.00 98.95           N  
ATOM   4194  CA  VAL A 243      26.961   8.110  40.018  1.00 98.95           C  
ATOM   4195  C   VAL A 243      25.570   8.117  39.357  1.00 98.95           C  
ATOM   4196  O   VAL A 243      24.585   7.712  39.977  1.00 98.95           O  
ATOM   4197  CB  VAL A 243      27.312   6.684  40.507  1.00 98.95           C  
ATOM   4198  CG1 VAL A 243      27.253   5.653  39.367  1.00 98.95           C  
ATOM   4199  CG2 VAL A 243      28.703   6.643  41.164  1.00 98.95           C  
ATOM   4200  H   VAL A 243      26.677   8.750  42.015  1.00 98.95           H  
ATOM   4201  HA  VAL A 243      27.711   8.397  39.282  1.00 98.95           H  
ATOM   4202  HB  VAL A 243      26.597   6.391  41.276  1.00 98.95           H  
ATOM   4203 HG11 VAL A 243      27.930   5.947  38.566  1.00 98.95           H  
ATOM   4204 HG12 VAL A 243      27.519   4.659  39.728  1.00 98.95           H  
ATOM   4205 HG13 VAL A 243      26.270   5.562  38.907  1.00 98.95           H  
ATOM   4206 HG21 VAL A 243      28.996   5.627  41.426  1.00 98.95           H  
ATOM   4207 HG22 VAL A 243      29.472   7.050  40.508  1.00 98.95           H  
ATOM   4208 HG23 VAL A 243      28.716   7.220  42.087  1.00 98.95           H  
ATOM   4209  N   VAL A 244      25.525   8.566  38.103  1.00 98.90           N  
ATOM   4210  CA  VAL A 244      24.370   8.374  37.250  1.00 98.90           C  
ATOM   4211  C   VAL A 244      24.605   7.005  36.592  1.00 98.90           C  
ATOM   4212  O   VAL A 244      25.446   6.864  35.701  1.00 98.90           O  
ATOM   4213  CB  VAL A 244      24.241   9.488  36.173  1.00 98.90           C  
ATOM   4214  CG1 VAL A 244      23.053   9.254  35.216  1.00 98.90           C  
ATOM   4215  CG2 VAL A 244      24.141  10.886  36.812  1.00 98.90           C  
ATOM   4216  H   VAL A 244      26.400   8.764  37.628  1.00 98.90           H  
ATOM   4217  HA  VAL A 244      23.447   8.353  37.835  1.00 98.90           H  
ATOM   4218  HB  VAL A 244      25.144   9.499  35.571  1.00 98.90           H  
ATOM   4219 HG11 VAL A 244      23.010  10.022  34.444  1.00 98.90           H  
ATOM   4220 HG12 VAL A 244      23.110   8.294  34.705  1.00 98.90           H  
ATOM   4221 HG13 VAL A 244      22.109   9.257  35.761  1.00 98.90           H  
ATOM   4222 HG21 VAL A 244      25.018  11.117  37.418  1.00 98.90           H  
ATOM   4223 HG22 VAL A 244      24.058  11.667  36.057  1.00 98.90           H  
ATOM   4224 HG23 VAL A 244      23.271  10.955  37.465  1.00 98.90           H  
ATOM   4225  N   GLY A 245      23.919   5.986  37.103  1.00 98.74           N  
ATOM   4226  CA  GLY A 245      23.993   4.641  36.564  1.00 98.74           C  
ATOM   4227  C   GLY A 245      23.302   4.600  35.203  1.00 98.74           C  
ATOM   4228  O   GLY A 245      22.459   5.447  34.893  1.00 98.74           O  
ATOM   4229  H   GLY A 245      23.246   6.160  37.852  1.00 98.74           H  
ATOM   4230  HA2 GLY A 245      25.038   4.379  36.446  1.00 98.74           H  
ATOM   4231  HA3 GLY A 245      23.533   3.924  37.240  1.00 98.74           H  
ATOM   4232  N   GLU A 246      23.669   3.604  34.401  1.00 98.41           N  
ATOM   4233  CA  GLU A 246      23.116   3.390  33.081  1.00 98.41           C  
ATOM   4234  C   GLU A 246      22.487   2.001  33.071  1.00 98.41           C  
ATOM   4235  O   GLU A 246      23.225   1.018  33.166  1.00 98.41           O  
ATOM   4236  CB  GLU A 246      24.225   3.604  32.030  1.00 98.41           C  
ATOM   4237  CG  GLU A 246      23.867   3.259  30.568  1.00 98.41           C  
ATOM   4238  CD  GLU A 246      22.671   4.027  30.005  1.00 98.41           C  
ATOM   4239  OE1 GLU A 246      21.730   3.369  29.518  1.00 98.41           O  
ATOM   4240  OE2 GLU A 246      22.631   5.271  30.089  1.00 98.41           O1-
ATOM   4241  H   GLU A 246      24.298   2.891  34.739  1.00 98.41           H  
ATOM   4242  HA  GLU A 246      22.340   4.115  32.867  1.00 98.41           H  
ATOM   4243  HB2 GLU A 246      24.515   4.652  32.076  1.00 98.41           H  
ATOM   4244  HB3 GLU A 246      25.111   3.037  32.315  1.00 98.41           H  
ATOM   4245  HG2 GLU A 246      24.724   3.470  29.929  1.00 98.41           H  
ATOM   4246  HG3 GLU A 246      23.686   2.187  30.491  1.00 98.41           H  
ATOM   4247  N   THR A 247      21.153   1.955  32.952  1.00 97.90           N  
ATOM   4248  CA  THR A 247      20.346   0.760  32.684  1.00 97.90           C  
ATOM   4249  C   THR A 247      20.290  -0.302  33.833  1.00 97.90           C  
ATOM   4250  O   THR A 247      19.595  -1.316  33.704  1.00 97.90           O  
ATOM   4251  CB  THR A 247      20.769   0.145  31.308  1.00 97.90           C  
ATOM   4252  CG2 THR A 247      20.328  -1.286  31.009  1.00 97.90           C  
ATOM   4253  OG1 THR A 247      20.280   0.981  30.268  1.00 97.90           O  
ATOM   4254  H   THR A 247      20.646   2.837  32.941  1.00 97.90           H  
ATOM   4255  HA  THR A 247      19.322   1.112  32.571  1.00 97.90           H  
ATOM   4256  HB  THR A 247      21.852   0.151  31.207  1.00 97.90           H  
ATOM   4257  HG1 THR A 247      20.838   1.778  30.182  1.00 97.90           H  
ATOM   4258 HG21 THR A 247      20.515  -1.566  29.976  1.00 97.90           H  
ATOM   4259 HG22 THR A 247      20.866  -1.999  31.628  1.00 97.90           H  
ATOM   4260 HG23 THR A 247      19.276  -1.405  31.239  1.00 97.90           H  
ATOM   4261  N   ALA A 248      20.942  -0.070  34.979  1.00 98.70           N  
ATOM   4262  CA  ALA A 248      20.895  -0.959  36.143  1.00 98.70           C  
ATOM   4263  C   ALA A 248      19.496  -0.993  36.797  1.00 98.70           C  
ATOM   4264  O   ALA A 248      18.877   0.051  36.996  1.00 98.70           O  
ATOM   4265  CB  ALA A 248      21.984  -0.559  37.143  1.00 98.70           C  
ATOM   4266  H   ALA A 248      21.335   0.853  35.127  1.00 98.70           H  
ATOM   4267  HA  ALA A 248      21.148  -1.964  35.802  1.00 98.70           H  
ATOM   4268  HB1 ALA A 248      22.978  -0.717  36.722  1.00 98.70           H  
ATOM   4269  HB2 ALA A 248      21.904   0.490  37.418  1.00 98.70           H  
ATOM   4270  HB3 ALA A 248      21.920  -1.147  38.059  1.00 98.70           H  
ATOM   4271  N   ARG A 249      19.011  -2.201  37.101  1.00 98.40           N  
ATOM   4272  CA  ARG A 249      17.685  -2.462  37.652  1.00 98.40           C  
ATOM   4273  C   ARG A 249      17.814  -2.979  39.085  1.00 98.40           C  
ATOM   4274  O   ARG A 249      18.633  -3.864  39.339  1.00 98.40           O  
ATOM   4275  CB  ARG A 249      16.996  -3.551  36.812  1.00 98.40           C  
ATOM   4276  CG  ARG A 249      16.525  -3.065  35.433  1.00 98.40           C  
ATOM   4277  CD  ARG A 249      16.248  -4.190  34.417  1.00 98.40           C  
ATOM   4278  NE  ARG A 249      15.333  -5.227  34.926  1.00 98.40           N  
ATOM   4279  CZ  ARG A 249      14.874  -6.295  34.253  1.00 98.40           C  
ATOM   4280  NH1 ARG A 249      15.114  -6.471  32.952  1.00 98.40           N  
ATOM   4281  NH2 ARG A 249      14.136  -7.203  34.891  1.00 98.40           N1+
ATOM   4282  H   ARG A 249      19.551  -3.018  36.848  1.00 98.40           H  
ATOM   4283  HA  ARG A 249      17.078  -1.557  37.642  1.00 98.40           H  
ATOM   4284  HB2 ARG A 249      17.670  -4.402  36.706  1.00 98.40           H  
ATOM   4285  HB3 ARG A 249      16.121  -3.922  37.350  1.00 98.40           H  
ATOM   4286  HG2 ARG A 249      15.693  -2.367  35.515  1.00 98.40           H  
ATOM   4287  HG3 ARG A 249      17.342  -2.479  35.014  1.00 98.40           H  
ATOM   4288  HD2 ARG A 249      15.705  -3.740  33.589  1.00 98.40           H  
ATOM   4289  HD3 ARG A 249      17.164  -4.602  33.991  1.00 98.40           H  
ATOM   4290  HE  ARG A 249      14.993  -5.098  35.873  1.00 98.40           H  
ATOM   4291 HH11 ARG A 249      15.627  -5.779  32.418  1.00 98.40           H  
ATOM   4292 HH12 ARG A 249      14.676  -7.245  32.461  1.00 98.40           H  
ATOM   4293 HH21 ARG A 249      13.862  -7.045  35.855  1.00 98.40           H  
ATOM   4294 HH22 ARG A 249      13.772  -8.006  34.396  1.00 98.40           H  
ATOM   4295  N   ALA A 250      16.923  -2.496  39.964  1.00 98.33           N  
ATOM   4296  CA  ALA A 250      16.786  -2.913  41.364  1.00 98.33           C  
ATOM   4297  C   ALA A 250      16.562  -4.423  41.505  1.00 98.33           C  
ATOM   4298  O   ALA A 250      17.085  -5.031  42.435  1.00 98.33           O  
ATOM   4299  CB  ALA A 250      15.627  -2.156  42.031  1.00 98.33           C  
ATOM   4300  H   ALA A 250      16.201  -1.869  39.611  1.00 98.33           H  
ATOM   4301  HA  ALA A 250      17.710  -2.661  41.883  1.00 98.33           H  
ATOM   4302  HB1 ALA A 250      15.899  -1.127  42.251  1.00 98.33           H  
ATOM   4303  HB2 ALA A 250      14.731  -2.145  41.410  1.00 98.33           H  
ATOM   4304  HB3 ALA A 250      15.350  -2.605  42.986  1.00 98.33           H  
ATOM   4305  N   ASP A 251      15.840  -4.972  40.522  1.00 98.16           N  
ATOM   4306  CA  ASP A 251      15.518  -6.380  40.300  1.00 98.16           C  
ATOM   4307  C   ASP A 251      16.746  -7.305  40.319  1.00 98.16           C  
ATOM   4308  O   ASP A 251      16.632  -8.427  40.801  1.00 98.16           O  
ATOM   4309  CB  ASP A 251      14.757  -6.600  38.961  1.00 98.16           C  
ATOM   4310  CG  ASP A 251      13.588  -5.650  38.654  1.00 98.16           C  
ATOM   4311  OD1 ASP A 251      13.238  -5.561  37.459  1.00 98.16           O  
ATOM   4312  OD2 ASP A 251      12.955  -5.129  39.597  1.00 98.16           O1-
ATOM   4313  H   ASP A 251      15.444  -4.333  39.850  1.00 98.16           H  
ATOM   4314  HA  ASP A 251      14.870  -6.689  41.123  1.00 98.16           H  
ATOM   4315  HB2 ASP A 251      15.463  -6.544  38.129  1.00 98.16           H  
ATOM   4316  HB3 ASP A 251      14.351  -7.613  38.953  1.00 98.16           H  
ATOM   4317  N   HID A 252      17.879  -6.818  39.793  1.00 98.59           N  
ATOM   4318  CA  HID A 252      19.125  -7.575  39.672  1.00 98.59           C  
ATOM   4319  C   HID A 252      20.176  -7.148  40.714  1.00 98.59           C  
ATOM   4320  O   HID A 252      21.246  -7.750  40.768  1.00 98.59           O  
ATOM   4321  CB  HID A 252      19.671  -7.419  38.238  1.00 98.59           C  
ATOM   4322  CG  HID A 252      18.809  -8.042  37.161  1.00 98.59           C  
ATOM   4323  CD2 HID A 252      18.041  -7.485  36.162  1.00 98.59           C  
ATOM   4324  ND1 HID A 252      18.675  -9.412  36.999  1.00 98.59           N  
ATOM   4325  CE1 HID A 252      17.851  -9.615  35.971  1.00 98.59           C  
ATOM   4326  NE2 HID A 252      17.420  -8.489  35.418  1.00 98.59           N  
ATOM   4327  H   HID A 252      17.916  -5.854  39.488  1.00 98.59           H  
ATOM   4328  HA  HID A 252      18.940  -8.634  39.837  1.00 98.59           H  
ATOM   4329  HB2 HID A 252      19.802  -6.360  38.018  1.00 98.59           H  
ATOM   4330  HB3 HID A 252      20.662  -7.869  38.161  1.00 98.59           H  
ATOM   4331  HD1 HID A 252      19.126 -10.152  37.529  1.00 98.59           H  
ATOM   4332  HD2 HID A 252      17.890  -6.446  35.915  1.00 98.59           H  
ATOM   4333  HE1 HID A 252      17.568 -10.599  35.623  1.00 98.59           H  
ATOM   4334  N   VAL A 253      19.893  -6.121  41.520  1.00 98.45           N  
ATOM   4335  CA  VAL A 253      20.809  -5.588  42.523  1.00 98.45           C  
ATOM   4336  C   VAL A 253      20.698  -6.433  43.811  1.00 98.45           C  
ATOM   4337  O   VAL A 253      19.626  -6.489  44.418  1.00 98.45           O  
ATOM   4338  CB  VAL A 253      20.475  -4.091  42.787  1.00 98.45           C  
ATOM   4339  CG1 VAL A 253      21.127  -3.464  44.029  1.00 98.45           C  
ATOM   4340  CG2 VAL A 253      20.792  -3.224  41.549  1.00 98.45           C  
ATOM   4341  H   VAL A 253      18.963  -5.724  41.503  1.00 98.45           H  
ATOM   4342  HA  VAL A 253      21.833  -5.646  42.151  1.00 98.45           H  
ATOM   4343  HB  VAL A 253      19.401  -4.035  42.946  1.00 98.45           H  
ATOM   4344 HG11 VAL A 253      20.850  -2.412  44.112  1.00 98.45           H  
ATOM   4345 HG12 VAL A 253      20.803  -3.942  44.952  1.00 98.45           H  
ATOM   4346 HG13 VAL A 253      22.213  -3.517  43.966  1.00 98.45           H  
ATOM   4347 HG21 VAL A 253      21.685  -2.614  41.688  1.00 98.45           H  
ATOM   4348 HG22 VAL A 253      20.945  -3.818  40.648  1.00 98.45           H  
ATOM   4349 HG23 VAL A 253      19.976  -2.539  41.333  1.00 98.45           H  
ATOM   4350  N   SER A 254      21.795  -7.102  44.193  1.00 96.04           N  
ATOM   4351  CA  SER A 254      21.848  -8.071  45.291  1.00 96.04           C  
ATOM   4352  C   SER A 254      21.386  -7.559  46.664  1.00 96.04           C  
ATOM   4353  O   SER A 254      20.764  -8.322  47.403  1.00 96.04           O  
ATOM   4354  CB  SER A 254      23.231  -8.729  45.321  1.00 96.04           C  
ATOM   4355  OG  SER A 254      24.298  -7.817  45.516  1.00 96.04           O  
ATOM   4356  H   SER A 254      22.637  -7.067  43.628  1.00 96.04           H  
ATOM   4357  HA  SER A 254      21.148  -8.867  45.043  1.00 96.04           H  
ATOM   4358  HB2 SER A 254      23.263  -9.497  46.097  1.00 96.04           H  
ATOM   4359  HB3 SER A 254      23.380  -9.228  44.370  1.00 96.04           H  
ATOM   4360  HG  SER A 254      24.963  -8.252  46.071  1.00 96.04           H  
ATOM   4361  N   PHE A 255      21.594  -6.265  46.941  1.00 90.42           N  
ATOM   4362  CA  PHE A 255      21.090  -5.575  48.132  1.00 90.42           C  
ATOM   4363  C   PHE A 255      19.560  -5.659  48.315  1.00 90.42           C  
ATOM   4364  O   PHE A 255      19.089  -5.601  49.449  1.00 90.42           O  
ATOM   4365  CB  PHE A 255      21.483  -4.093  48.084  1.00 90.42           C  
ATOM   4366  CG  PHE A 255      22.959  -3.763  48.101  1.00 90.42           C  
ATOM   4367  CD1 PHE A 255      23.678  -3.807  49.313  1.00 90.42           C  
ATOM   4368  CD2 PHE A 255      23.643  -3.477  46.903  1.00 90.42           C  
ATOM   4369  CE1 PHE A 255      25.033  -3.509  49.322  1.00 90.42           C  
ATOM   4370  CE2 PHE A 255      24.993  -3.173  46.936  1.00 90.42           C  
ATOM   4371  CZ  PHE A 255      25.686  -3.199  48.138  1.00 90.42           C  
ATOM   4372  H   PHE A 255      22.164  -5.724  46.308  1.00 90.42           H  
ATOM   4373  HA  PHE A 255      21.552  -6.036  49.007  1.00 90.42           H  
ATOM   4374  HB2 PHE A 255      21.036  -3.628  47.206  1.00 90.42           H  
ATOM   4375  HB3 PHE A 255      21.042  -3.597  48.948  1.00 90.42           H  
ATOM   4376  HD1 PHE A 255      23.177  -4.046  50.240  1.00 90.42           H  
ATOM   4377  HD2 PHE A 255      23.122  -3.447  45.961  1.00 90.42           H  
ATOM   4378  HE1 PHE A 255      25.577  -3.512  50.255  1.00 90.42           H  
ATOM   4379  HE2 PHE A 255      25.501  -2.904  46.022  1.00 90.42           H  
ATOM   4380  HZ  PHE A 255      26.738  -2.971  48.156  1.00 90.42           H  
ATOM   4381  N   ASN A 256      18.814  -5.814  47.211  1.00 95.92           N  
ATOM   4382  CA  ASN A 256      17.355  -5.962  47.205  1.00 95.92           C  
ATOM   4383  C   ASN A 256      16.922  -7.434  47.314  1.00 95.92           C  
ATOM   4384  O   ASN A 256      15.734  -7.718  47.175  1.00 95.92           O  
ATOM   4385  CB  ASN A 256      16.762  -5.300  45.941  1.00 95.92           C  
ATOM   4386  CG  ASN A 256      17.043  -3.801  45.896  1.00 95.92           C  
ATOM   4387  ND2 ASN A 256      17.482  -3.287  44.759  1.00 95.92           N  
ATOM   4388  OD1 ASN A 256      16.892  -3.108  46.895  1.00 95.92           O  
ATOM   4389  H   ASN A 256      19.268  -5.906  46.308  1.00 95.92           H  
ATOM   4390  HA  ASN A 256      16.937  -5.458  48.079  1.00 95.92           H  
ATOM   4391  HB2 ASN A 256      17.130  -5.793  45.041  1.00 95.92           H  
ATOM   4392  HB3 ASN A 256      15.677  -5.415  45.932  1.00 95.92           H  
ATOM   4393 HD21 ASN A 256      17.568  -3.888  43.945  1.00 95.92           H  
ATOM   4394 HD22 ASN A 256      17.739  -2.311  44.727  1.00 95.92           H  
ATOM   4395  N   GLY A 257      17.862  -8.351  47.577  1.00 94.42           N  
ATOM   4396  CA  GLY A 257      17.566  -9.762  47.810  1.00 94.42           C  
ATOM   4397  C   GLY A 257      17.495 -10.548  46.496  1.00 94.42           C  
ATOM   4398  O   GLY A 257      16.823 -11.577  46.448  1.00 94.42           O  
ATOM   4399  H   GLY A 257      18.832  -8.064  47.674  1.00 94.42           H  
ATOM   4400  HA2 GLY A 257      18.357 -10.190  48.425  1.00 94.42           H  
ATOM   4401  HA3 GLY A 257      16.633  -9.883  48.364  1.00 94.42           H  
ATOM   4402  N   TYR A 258      18.169 -10.082  45.431  1.00 98.03           N  
ATOM   4403  CA  TYR A 258      18.311 -10.831  44.179  1.00 98.03           C  
ATOM   4404  C   TYR A 258      19.091 -12.147  44.383  1.00 98.03           C  
ATOM   4405  O   TYR A 258      19.948 -12.231  45.263  1.00 98.03           O  
ATOM   4406  CB  TYR A 258      18.942  -9.936  43.092  1.00 98.03           C  
ATOM   4407  CG  TYR A 258      19.191 -10.598  41.745  1.00 98.03           C  
ATOM   4408  CD1 TYR A 258      20.497 -10.665  41.218  1.00 98.03           C  
ATOM   4409  CD2 TYR A 258      18.112 -11.106  40.993  1.00 98.03           C  
ATOM   4410  CE1 TYR A 258      20.711 -11.167  39.922  1.00 98.03           C  
ATOM   4411  CE2 TYR A 258      18.330 -11.630  39.706  1.00 98.03           C  
ATOM   4412  CZ  TYR A 258      19.626 -11.634  39.161  1.00 98.03           C  
ATOM   4413  OH  TYR A 258      19.810 -12.042  37.876  1.00 98.03           O  
ATOM   4414  H   TYR A 258      18.702  -9.232  45.531  1.00 98.03           H  
ATOM   4415  HA  TYR A 258      17.301 -11.089  43.852  1.00 98.03           H  
ATOM   4416  HB2 TYR A 258      18.308  -9.064  42.921  1.00 98.03           H  
ATOM   4417  HB3 TYR A 258      19.891  -9.543  43.445  1.00 98.03           H  
ATOM   4418  HD1 TYR A 258      21.335 -10.270  41.775  1.00 98.03           H  
ATOM   4419  HD2 TYR A 258      17.101 -11.045  41.372  1.00 98.03           H  
ATOM   4420  HE1 TYR A 258      21.707 -11.154  39.507  1.00 98.03           H  
ATOM   4421  HE2 TYR A 258      17.493 -11.984  39.121  1.00 98.03           H  
ATOM   4422  HH  TYR A 258      20.725 -11.941  37.560  1.00 98.03           H  
ATOM   4423  N   GLU A 259      18.776 -13.143  43.548  1.00 96.92           N  
ATOM   4424  CA  GLU A 259      19.223 -14.534  43.619  1.00 96.92           C  
ATOM   4425  C   GLU A 259      20.740 -14.759  43.455  1.00 96.92           C  
ATOM   4426  O   GLU A 259      21.205 -15.878  43.665  1.00 96.92           O  
ATOM   4427  CB  GLU A 259      18.465 -15.332  42.535  1.00 96.92           C  
ATOM   4428  CG  GLU A 259      16.925 -15.167  42.577  1.00 96.92           C  
ATOM   4429  CD  GLU A 259      16.144 -16.024  41.570  1.00 96.92           C  
ATOM   4430  OE1 GLU A 259      16.765 -16.760  40.772  1.00 96.92           O  
ATOM   4431  OE2 GLU A 259      14.899 -15.931  41.607  1.00 96.92           O1-
ATOM   4432  H   GLU A 259      18.106 -12.957  42.817  1.00 96.92           H  
ATOM   4433  HA  GLU A 259      18.946 -14.920  44.601  1.00 96.92           H  
ATOM   4434  HB2 GLU A 259      18.834 -15.044  41.548  1.00 96.92           H  
ATOM   4435  HB3 GLU A 259      18.715 -16.389  42.647  1.00 96.92           H  
ATOM   4436  HG2 GLU A 259      16.566 -15.407  43.579  1.00 96.92           H  
ATOM   4437  HG3 GLU A 259      16.648 -14.128  42.393  1.00 96.92           H  
ATOM   4438  N   ARG A 260      21.477 -13.728  43.035  1.00 97.89           N  
ATOM   4439  CA  ARG A 260      22.912 -13.756  42.800  1.00 97.89           C  
ATOM   4440  C   ARG A 260      23.516 -12.515  43.453  1.00 97.89           C  
ATOM   4441  O   ARG A 260      22.874 -11.463  43.457  1.00 97.89           O  
ATOM   4442  CB  ARG A 260      23.177 -13.718  41.285  1.00 97.89           C  
ATOM   4443  CG  ARG A 260      22.699 -14.968  40.532  1.00 97.89           C  
ATOM   4444  CD  ARG A 260      22.729 -14.754  39.019  1.00 97.89           C  
ATOM   4445  NE  ARG A 260      22.569 -16.010  38.273  1.00 97.89           N  
ATOM   4446  CZ  ARG A 260      22.624 -16.139  36.938  1.00 97.89           C  
ATOM   4447  NH1 ARG A 260      22.756 -15.081  36.132  1.00 97.89           N  
ATOM   4448  NH2 ARG A 260      22.556 -17.355  36.394  1.00 97.89           N1+
ATOM   4449  H   ARG A 260      21.057 -12.807  43.020  1.00 97.89           H  
ATOM   4450  HA  ARG A 260      23.368 -14.645  43.240  1.00 97.89           H  
ATOM   4451  HB2 ARG A 260      22.712 -12.830  40.857  1.00 97.89           H  
ATOM   4452  HB3 ARG A 260      24.246 -13.601  41.111  1.00 97.89           H  
ATOM   4453  HG2 ARG A 260      23.230 -15.869  40.843  1.00 97.89           H  
ATOM   4454  HG3 ARG A 260      21.654 -15.126  40.799  1.00 97.89           H  
ATOM   4455  HD2 ARG A 260      21.839 -14.180  38.757  1.00 97.89           H  
ATOM   4456  HD3 ARG A 260      23.588 -14.163  38.697  1.00 97.89           H  
ATOM   4457  HE  ARG A 260      22.432 -16.838  38.836  1.00 97.89           H  
ATOM   4458 HH11 ARG A 260      22.763 -14.131  36.504  1.00 97.89           H  
ATOM   4459 HH12 ARG A 260      22.882 -15.214  35.136  1.00 97.89           H  
ATOM   4460 HH21 ARG A 260      22.445 -18.182  36.961  1.00 97.89           H  
ATOM   4461 HH22 ARG A 260      22.666 -17.461  35.393  1.00 97.89           H  
ATOM   4462  N   ASP A 261      24.754 -12.641  43.946  1.00 97.19           N  
ATOM   4463  CA  ASP A 261      25.510 -11.518  44.488  1.00 97.19           C  
ATOM   4464  C   ASP A 261      26.182 -10.774  43.321  1.00 97.19           C  
ATOM   4465  O   ASP A 261      27.261 -11.163  42.880  1.00 97.19           O  
ATOM   4466  CB  ASP A 261      26.504 -11.941  45.595  1.00 97.19           C  
ATOM   4467  CG  ASP A 261      27.113 -10.795  46.428  1.00 97.19           C  
ATOM   4468  OD1 ASP A 261      26.600  -9.653  46.375  1.00 97.19           O  
ATOM   4469  OD2 ASP A 261      28.031 -11.116  47.211  1.00 97.19           O1-
ATOM   4470  H   ASP A 261      25.248 -13.516  43.866  1.00 97.19           H  
ATOM   4471  HA  ASP A 261      24.795 -10.853  44.963  1.00 97.19           H  
ATOM   4472  HB2 ASP A 261      25.993 -12.612  46.286  1.00 97.19           H  
ATOM   4473  HB3 ASP A 261      27.309 -12.539  45.164  1.00 97.19           H  
ATOM   4474  N   THR A 262      25.487  -9.759  42.811  1.00 98.56           N  
ATOM   4475  CA  THR A 262      25.907  -8.898  41.715  1.00 98.56           C  
ATOM   4476  C   THR A 262      26.700  -7.669  42.207  1.00 98.56           C  
ATOM   4477  O   THR A 262      27.415  -7.077  41.401  1.00 98.56           O  
ATOM   4478  CB  THR A 262      24.638  -8.408  40.983  1.00 98.56           C  
ATOM   4479  CG2 THR A 262      23.996  -9.531  40.159  1.00 98.56           C  
ATOM   4480  OG1 THR A 262      23.652  -7.971  41.917  1.00 98.56           O  
ATOM   4481  H   THR A 262      24.554  -9.548  43.138  1.00 98.56           H  
ATOM   4482  HA  THR A 262      26.543  -9.452  41.021  1.00 98.56           H  
ATOM   4483  HB  THR A 262      24.894  -7.582  40.318  1.00 98.56           H  
ATOM   4484  HG1 THR A 262      22.808  -7.901  41.428  1.00 98.56           H  
ATOM   4485 HG21 THR A 262      23.656 -10.353  40.788  1.00 98.56           H  
ATOM   4486 HG22 THR A 262      23.146  -9.170  39.580  1.00 98.56           H  
ATOM   4487 HG23 THR A 262      24.715  -9.938  39.449  1.00 98.56           H  
ATOM   4488  N   PHE A 263      26.636  -7.359  43.513  1.00 98.51           N  
ATOM   4489  CA  PHE A 263      27.409  -6.294  44.159  1.00 98.51           C  
ATOM   4490  C   PHE A 263      28.390  -6.782  45.257  1.00 98.51           C  
ATOM   4491  O   PHE A 263      28.364  -6.226  46.358  1.00 98.51           O  
ATOM   4492  CB  PHE A 263      26.464  -5.177  44.657  1.00 98.51           C  
ATOM   4493  CG  PHE A 263      25.930  -4.249  43.585  1.00 98.51           C  
ATOM   4494  CD1 PHE A 263      24.767  -4.577  42.862  1.00 98.51           C  
ATOM   4495  CD2 PHE A 263      26.682  -3.119  43.203  1.00 98.51           C  
ATOM   4496  CE1 PHE A 263      24.330  -3.735  41.850  1.00 98.51           C  
ATOM   4497  CE2 PHE A 263      26.229  -2.296  42.183  1.00 98.51           C  
ATOM   4498  CZ  PHE A 263      25.045  -2.590  41.523  1.00 98.51           C  
ATOM   4499  H   PHE A 263      25.988  -7.861  44.105  1.00 98.51           H  
ATOM   4500  HA  PHE A 263      28.052  -5.836  43.418  1.00 98.51           H  
ATOM   4501  HB2 PHE A 263      25.626  -5.604  45.206  1.00 98.51           H  
ATOM   4502  HB3 PHE A 263      26.978  -4.535  45.370  1.00 98.51           H  
ATOM   4503  HD1 PHE A 263      24.220  -5.479  43.094  1.00 98.51           H  
ATOM   4504  HD2 PHE A 263      27.614  -2.889  43.698  1.00 98.51           H  
ATOM   4505  HE1 PHE A 263      23.437  -3.980  41.298  1.00 98.51           H  
ATOM   4506  HE2 PHE A 263      26.803  -1.427  41.902  1.00 98.51           H  
ATOM   4507  HZ  PHE A 263      24.691  -1.936  40.738  1.00 98.51           H  
ATOM   4508  N   PRO A 264      29.242  -7.803  44.993  1.00 98.13           N  
ATOM   4509  CA  PRO A 264      30.076  -8.412  46.046  1.00 98.13           C  
ATOM   4510  C   PRO A 264      31.094  -7.476  46.716  1.00 98.13           C  
ATOM   4511  O   PRO A 264      31.318  -7.611  47.917  1.00 98.13           O  
ATOM   4512  CB  PRO A 264      30.771  -9.590  45.341  1.00 98.13           C  
ATOM   4513  CG  PRO A 264      30.817  -9.188  43.877  1.00 98.13           C  
ATOM   4514  CD  PRO A 264      29.503  -8.439  43.701  1.00 98.13           C  
ATOM   4515  HA  PRO A 264      29.430  -8.791  46.839  1.00 98.13           H  
ATOM   4516  HB2 PRO A 264      31.760  -9.822  45.741  1.00 98.13           H  
ATOM   4517  HB3 PRO A 264      30.162 -10.487  45.453  1.00 98.13           H  
ATOM   4518  HG2 PRO A 264      31.655  -8.513  43.699  1.00 98.13           H  
ATOM   4519  HG3 PRO A 264      30.920 -10.038  43.202  1.00 98.13           H  
ATOM   4520  HD2 PRO A 264      29.552  -7.733  42.873  1.00 98.13           H  
ATOM   4521  HD3 PRO A 264      28.710  -9.155  43.501  1.00 98.13           H  
ATOM   4522  N   GLN A 265      31.705  -6.557  45.955  1.00 98.63           N  
ATOM   4523  CA  GLN A 265      32.711  -5.641  46.491  1.00 98.63           C  
ATOM   4524  C   GLN A 265      32.066  -4.555  47.359  1.00 98.63           C  
ATOM   4525  O   GLN A 265      32.488  -4.360  48.497  1.00 98.63           O  
ATOM   4526  CB  GLN A 265      33.563  -5.047  45.360  1.00 98.63           C  
ATOM   4527  CG  GLN A 265      34.300  -6.130  44.552  1.00 98.63           C  
ATOM   4528  CD  GLN A 265      35.194  -5.503  43.495  1.00 98.63           C  
ATOM   4529  NE2 GLN A 265      34.684  -5.341  42.284  1.00 98.63           N  
ATOM   4530  OE1 GLN A 265      36.333  -5.149  43.773  1.00 98.63           O  
ATOM   4531  H   GLN A 265      31.449  -6.438  44.981  1.00 98.63           H  
ATOM   4532  HA  GLN A 265      33.382  -6.208  47.138  1.00 98.63           H  
ATOM   4533  HB2 GLN A 265      32.949  -4.440  44.695  1.00 98.63           H  
ATOM   4534  HB3 GLN A 265      34.295  -4.361  45.791  1.00 98.63           H  
ATOM   4535  HG2 GLN A 265      34.922  -6.734  45.214  1.00 98.63           H  
ATOM   4536  HG3 GLN A 265      33.600  -6.817  44.075  1.00 98.63           H  
ATOM   4537 HE21 GLN A 265      33.719  -5.576  42.086  1.00 98.63           H  
ATOM   4538 HE22 GLN A 265      35.252  -4.875  41.587  1.00 98.63           H  
ATOM   4539  N   LEU A 266      31.015  -3.919  46.825  1.00 98.51           N  
ATOM   4540  CA  LEU A 266      30.242  -2.888  47.508  1.00 98.51           C  
ATOM   4541  C   LEU A 266      29.541  -3.424  48.770  1.00 98.51           C  
ATOM   4542  O   LEU A 266      29.497  -2.718  49.773  1.00 98.51           O  
ATOM   4543  CB  LEU A 266      29.246  -2.248  46.516  1.00 98.51           C  
ATOM   4544  CG  LEU A 266      28.532  -0.998  47.067  1.00 98.51           C  
ATOM   4545  CD1 LEU A 266      29.512   0.164  47.282  1.00 98.51           C  
ATOM   4546  CD2 LEU A 266      27.339  -0.586  46.191  1.00 98.51           C  
ATOM   4547  H   LEU A 266      30.722  -4.150  45.881  1.00 98.51           H  
ATOM   4548  HA  LEU A 266      30.951  -2.125  47.832  1.00 98.51           H  
ATOM   4549  HB2 LEU A 266      29.759  -1.978  45.591  1.00 98.51           H  
ATOM   4550  HB3 LEU A 266      28.503  -2.996  46.239  1.00 98.51           H  
ATOM   4551  HG  LEU A 266      28.114  -1.231  48.042  1.00 98.51           H  
ATOM   4552 HD11 LEU A 266      30.370   0.118  46.610  1.00 98.51           H  
ATOM   4553 HD12 LEU A 266      29.021   1.121  47.136  1.00 98.51           H  
ATOM   4554 HD13 LEU A 266      29.901   0.165  48.298  1.00 98.51           H  
ATOM   4555 HD21 LEU A 266      27.354   0.469  45.931  1.00 98.51           H  
ATOM   4556 HD22 LEU A 266      27.298  -1.146  45.257  1.00 98.51           H  
ATOM   4557 HD23 LEU A 266      26.395  -0.747  46.709  1.00 98.51           H  
ATOM   4558  N   ALA A 267      29.056  -4.674  48.733  1.00 96.87           N  
ATOM   4559  CA  ALA A 267      28.407  -5.340  49.867  1.00 96.87           C  
ATOM   4560  C   ALA A 267      29.301  -5.520  51.111  1.00 96.87           C  
ATOM   4561  O   ALA A 267      28.768  -5.749  52.195  1.00 96.87           O  
ATOM   4562  CB  ALA A 267      27.837  -6.690  49.408  1.00 96.87           C  
ATOM   4563  H   ALA A 267      29.084  -5.201  47.865  1.00 96.87           H  
ATOM   4564  HA  ALA A 267      27.574  -4.711  50.181  1.00 96.87           H  
ATOM   4565  HB1 ALA A 267      28.613  -7.333  48.990  1.00 96.87           H  
ATOM   4566  HB2 ALA A 267      27.375  -7.227  50.237  1.00 96.87           H  
ATOM   4567  HB3 ALA A 267      27.066  -6.553  48.648  1.00 96.87           H  
ATOM   4568  N   LYS A 268      30.625  -5.402  50.950  1.00 97.11           N  
ATOM   4569  CA  LYS A 268      31.588  -5.427  52.049  1.00 97.11           C  
ATOM   4570  C   LYS A 268      31.895  -4.024  52.612  1.00 97.11           C  
ATOM   4571  O   LYS A 268      32.608  -3.941  53.611  1.00 97.11           O  
ATOM   4572  CB  LYS A 268      32.884  -6.111  51.563  1.00 97.11           C  
ATOM   4573  CG  LYS A 268      32.702  -7.605  51.230  1.00 97.11           C  
ATOM   4574  CD  LYS A 268      33.996  -8.298  50.767  1.00 97.11           C  
ATOM   4575  CE  LYS A 268      34.450  -7.877  49.357  1.00 97.11           C  
ATOM   4576  NZ  LYS A 268      35.711  -8.530  48.969  1.00 97.11           N1+
ATOM   4577  H   LYS A 268      30.994  -5.188  50.031  1.00 97.11           H  
ATOM   4578  HA  LYS A 268      31.188  -6.014  52.879  1.00 97.11           H  
ATOM   4579  HB2 LYS A 268      33.279  -5.566  50.706  1.00 97.11           H  
ATOM   4580  HB3 LYS A 268      33.645  -6.031  52.342  1.00 97.11           H  
ATOM   4581  HG2 LYS A 268      32.328  -8.119  52.117  1.00 97.11           H  
ATOM   4582  HG3 LYS A 268      31.931  -7.732  50.470  1.00 97.11           H  
ATOM   4583  HD2 LYS A 268      34.789  -8.092  51.488  1.00 97.11           H  
ATOM   4584  HD3 LYS A 268      33.841  -9.378  50.793  1.00 97.11           H  
ATOM   4585  HE2 LYS A 268      33.692  -8.148  48.624  1.00 97.11           H  
ATOM   4586  HE3 LYS A 268      34.591  -6.799  49.296  1.00 97.11           H  
ATOM   4587  HZ1 LYS A 268      36.440  -8.272  49.617  1.00 97.11           H  
ATOM   4588  HZ2 LYS A 268      35.591  -9.532  48.982  1.00 97.11           H  
ATOM   4589  HZ3 LYS A 268      35.971  -8.238  48.040  1.00 97.11           H  
ATOM   4590  N   ILE A 269      31.407  -2.951  51.974  1.00 97.71           N  
ATOM   4591  CA  ILE A 269      31.715  -1.578  52.363  1.00 97.71           C  
ATOM   4592  C   ILE A 269      30.649  -1.053  53.347  1.00 97.71           C  
ATOM   4593  O   ILE A 269      29.453  -1.114  53.060  1.00 97.71           O  
ATOM   4594  CB  ILE A 269      31.814  -0.636  51.123  1.00 97.71           C  
ATOM   4595  CG1 ILE A 269      32.948  -1.098  50.171  1.00 97.71           C  
ATOM   4596  CG2 ILE A 269      32.019   0.841  51.509  1.00 97.71           C  
ATOM   4597  CD1 ILE A 269      33.067  -0.303  48.858  1.00 97.71           C  
ATOM   4598  H   ILE A 269      30.737  -3.052  51.217  1.00 97.71           H  
ATOM   4599  HA  ILE A 269      32.686  -1.554  52.863  1.00 97.71           H  
ATOM   4600  HB  ILE A 269      30.877  -0.697  50.571  1.00 97.71           H  
ATOM   4601 HG12 ILE A 269      33.901  -1.046  50.700  1.00 97.71           H  
ATOM   4602 HG13 ILE A 269      32.813  -2.149  49.917  1.00 97.71           H  
ATOM   4603 HG21 ILE A 269      32.876   0.962  52.167  1.00 97.71           H  
ATOM   4604 HG22 ILE A 269      32.193   1.452  50.632  1.00 97.71           H  
ATOM   4605 HG23 ILE A 269      31.148   1.266  52.005  1.00 97.71           H  
ATOM   4606 HD11 ILE A 269      33.301  -0.965  48.024  1.00 97.71           H  
ATOM   4607 HD12 ILE A 269      32.150   0.227  48.609  1.00 97.71           H  
ATOM   4608 HD13 ILE A 269      33.866   0.438  48.920  1.00 97.71           H  
ATOM   4609  N   ASP A 270      31.111  -0.520  54.486  1.00 94.13           N  
ATOM   4610  CA  ASP A 270      30.268   0.132  55.489  1.00 94.13           C  
ATOM   4611  C   ASP A 270      29.820   1.517  54.998  1.00 94.13           C  
ATOM   4612  O   ASP A 270      30.621   2.247  54.411  1.00 94.13           O  
ATOM   4613  CB  ASP A 270      30.957   0.297  56.871  1.00 94.13           C  
ATOM   4614  CG  ASP A 270      31.450  -0.982  57.567  1.00 94.13           C  
ATOM   4615  OD1 ASP A 270      30.977  -2.087  57.226  1.00 94.13           O  
ATOM   4616  OD2 ASP A 270      32.204  -0.819  58.549  1.00 94.13           O1-
ATOM   4617  H   ASP A 270      32.103  -0.490  54.652  1.00 94.13           H  
ATOM   4618  HA  ASP A 270      29.378  -0.486  55.625  1.00 94.13           H  
ATOM   4619  HB2 ASP A 270      31.815   0.963  56.762  1.00 94.13           H  
ATOM   4620  HB3 ASP A 270      30.266   0.788  57.558  1.00 94.13           H  
ATOM   4621  N   GLY A 271      28.566   1.862  55.303  1.00 93.01           N  
ATOM   4622  CA  GLY A 271      27.955   3.154  54.989  1.00 93.01           C  
ATOM   4623  C   GLY A 271      27.003   3.041  53.790  1.00 93.01           C  
ATOM   4624  O   GLY A 271      26.194   3.946  53.583  1.00 93.01           O  
ATOM   4625  H   GLY A 271      27.983   1.196  55.786  1.00 93.01           H  
ATOM   4626  HA2 GLY A 271      27.393   3.503  55.856  1.00 93.01           H  
ATOM   4627  HA3 GLY A 271      28.705   3.918  54.774  1.00 93.01           H  
ATOM   4628  N   VAL A 272      27.076   1.953  53.006  1.00 97.85           N  
ATOM   4629  CA  VAL A 272      26.265   1.744  51.806  1.00 97.85           C  
ATOM   4630  C   VAL A 272      24.798   1.499  52.200  1.00 97.85           C  
ATOM   4631  O   VAL A 272      24.459   0.425  52.698  1.00 97.85           O  
ATOM   4632  CB  VAL A 272      26.761   0.535  50.962  1.00 97.85           C  
ATOM   4633  CG1 VAL A 272      25.906   0.263  49.702  1.00 97.85           C  
ATOM   4634  CG2 VAL A 272      28.231   0.696  50.549  1.00 97.85           C  
ATOM   4635  H   VAL A 272      27.737   1.221  53.227  1.00 97.85           H  
ATOM   4636  HA  VAL A 272      26.327   2.644  51.190  1.00 97.85           H  
ATOM   4637  HB  VAL A 272      26.710  -0.360  51.586  1.00 97.85           H  
ATOM   4638 HG11 VAL A 272      24.870   0.014  49.937  1.00 97.85           H  
ATOM   4639 HG12 VAL A 272      25.900   1.118  49.026  1.00 97.85           H  
ATOM   4640 HG13 VAL A 272      26.295  -0.589  49.150  1.00 97.85           H  
ATOM   4641 HG21 VAL A 272      28.373   1.527  49.859  1.00 97.85           H  
ATOM   4642 HG22 VAL A 272      28.881   0.853  51.407  1.00 97.85           H  
ATOM   4643 HG23 VAL A 272      28.582  -0.215  50.070  1.00 97.85           H  
ATOM   4644  N   THR A 273      23.964   2.511  51.976  1.00 98.09           N  
ATOM   4645  CA  THR A 273      22.539   2.455  52.228  1.00 98.09           C  
ATOM   4646  C   THR A 273      21.836   2.337  50.868  1.00 98.09           C  
ATOM   4647  O   THR A 273      21.757   3.322  50.135  1.00 98.09           O  
ATOM   4648  CB  THR A 273      22.092   3.737  52.969  1.00 98.09           C  
ATOM   4649  CG2 THR A 273      20.635   3.701  53.445  1.00 98.09           C  
ATOM   4650  OG1 THR A 273      22.917   3.887  54.114  1.00 98.09           O  
ATOM   4651  H   THR A 273      24.303   3.396  51.602  1.00 98.09           H  
ATOM   4652  HA  THR A 273      22.272   1.593  52.844  1.00 98.09           H  
ATOM   4653  HB  THR A 273      22.232   4.618  52.340  1.00 98.09           H  
ATOM   4654  HG1 THR A 273      23.836   3.935  53.812  1.00 98.09           H  
ATOM   4655 HG21 THR A 273      19.933   3.716  52.611  1.00 98.09           H  
ATOM   4656 HG22 THR A 273      20.436   2.814  54.045  1.00 98.09           H  
ATOM   4657 HG23 THR A 273      20.418   4.563  54.072  1.00 98.09           H  
ATOM   4658  N   ASN A 274      21.439   1.109  50.511  1.00 98.16           N  
ATOM   4659  CA  ASN A 274      20.676   0.809  49.295  1.00 98.16           C  
ATOM   4660  C   ASN A 274      19.204   1.172  49.511  1.00 98.16           C  
ATOM   4661  O   ASN A 274      18.650   0.851  50.561  1.00 98.16           O  
ATOM   4662  CB  ASN A 274      20.874  -0.682  48.922  1.00 98.16           C  
ATOM   4663  CG  ASN A 274      19.836  -1.235  47.931  1.00 98.16           C  
ATOM   4664  ND2 ASN A 274      18.811  -1.911  48.435  1.00 98.16           N  
ATOM   4665  OD1 ASN A 274      19.966  -1.081  46.723  1.00 98.16           O  
ATOM   4666  H   ASN A 274      21.559   0.349  51.163  1.00 98.16           H  
ATOM   4667  HA  ASN A 274      21.109   1.423  48.511  1.00 98.16           H  
ATOM   4668  HB2 ASN A 274      21.875  -0.838  48.515  1.00 98.16           H  
ATOM   4669  HB3 ASN A 274      20.819  -1.291  49.824  1.00 98.16           H  
ATOM   4670 HD21 ASN A 274      18.682  -2.021  49.428  1.00 98.16           H  
ATOM   4671 HD22 ASN A 274      18.096  -2.289  47.804  1.00 98.16           H  
ATOM   4672  N   PHE A 275      18.590   1.750  48.483  1.00 98.55           N  
ATOM   4673  CA  PHE A 275      17.182   2.091  48.459  1.00 98.55           C  
ATOM   4674  C   PHE A 275      16.449   1.134  47.523  1.00 98.55           C  
ATOM   4675  O   PHE A 275      16.779   1.057  46.339  1.00 98.55           O  
ATOM   4676  CB  PHE A 275      17.010   3.544  48.016  1.00 98.55           C  
ATOM   4677  CG  PHE A 275      17.618   4.522  48.997  1.00 98.55           C  
ATOM   4678  CD1 PHE A 275      16.898   4.874  50.153  1.00 98.55           C  
ATOM   4679  CD2 PHE A 275      18.973   4.895  48.892  1.00 98.55           C  
ATOM   4680  CE1 PHE A 275      17.498   5.651  51.126  1.00 98.55           C  
ATOM   4681  CE2 PHE A 275      19.558   5.654  49.893  1.00 98.55           C  
ATOM   4682  CZ  PHE A 275      18.823   6.042  51.002  1.00 98.55           C  
ATOM   4683  H   PHE A 275      19.101   1.929  47.618  1.00 98.55           H  
ATOM   4684  HA  PHE A 275      16.768   2.006  49.460  1.00 98.55           H  
ATOM   4685  HB2 PHE A 275      17.452   3.675  47.033  1.00 98.55           H  
ATOM   4686  HB3 PHE A 275      15.948   3.772  47.913  1.00 98.55           H  
ATOM   4687  HD1 PHE A 275      15.879   4.541  50.290  1.00 98.55           H  
ATOM   4688  HD2 PHE A 275      19.569   4.571  48.052  1.00 98.55           H  
ATOM   4689  HE1 PHE A 275      16.927   5.923  51.996  1.00 98.55           H  
ATOM   4690  HE2 PHE A 275      20.599   5.913  49.823  1.00 98.55           H  
ATOM   4691  HZ  PHE A 275      19.293   6.620  51.784  1.00 98.55           H  
ATOM   4692  N   SER A 276      15.453   0.446  48.086  1.00 96.95           N  
ATOM   4693  CA  SER A 276      14.560  -0.457  47.369  1.00 96.95           C  
ATOM   4694  C   SER A 276      13.540   0.334  46.533  1.00 96.95           C  
ATOM   4695  O   SER A 276      13.288   0.005  45.375  1.00 96.95           O  
ATOM   4696  CB  SER A 276      13.879  -1.379  48.417  1.00 96.95           C  
ATOM   4697  OG  SER A 276      12.819  -2.180  47.918  1.00 96.95           O  
ATOM   4698  H   SER A 276      15.248   0.611  49.067  1.00 96.95           H  
ATOM   4699  HA  SER A 276      15.143  -1.074  46.683  1.00 96.95           H  
ATOM   4700  HB2 SER A 276      14.627  -2.040  48.858  1.00 96.95           H  
ATOM   4701  HB3 SER A 276      13.474  -0.783  49.237  1.00 96.95           H  
ATOM   4702  HG  SER A 276      12.014  -1.638  47.867  1.00 96.95           H  
ATOM   4703  N   ASN A 277      12.932   1.347  47.162  1.00 97.76           N  
ATOM   4704  CA  ASN A 277      11.643   1.891  46.727  1.00 97.76           C  
ATOM   4705  C   ASN A 277      11.873   3.178  45.930  1.00 97.76           C  
ATOM   4706  O   ASN A 277      11.433   4.254  46.338  1.00 97.76           O  
ATOM   4707  CB  ASN A 277      10.717   2.052  47.962  1.00 97.76           C  
ATOM   4708  CG  ASN A 277      10.295   0.717  48.600  1.00 97.76           C  
ATOM   4709  ND2 ASN A 277       9.739   0.751  49.802  1.00 97.76           N  
ATOM   4710  OD1 ASN A 277      10.474  -0.361  48.035  1.00 97.76           O  
ATOM   4711  H   ASN A 277      13.262   1.638  48.070  1.00 97.76           H  
ATOM   4712  HA  ASN A 277      11.159   1.183  46.050  1.00 97.76           H  
ATOM   4713  HB2 ASN A 277      11.190   2.690  48.709  1.00 97.76           H  
ATOM   4714  HB3 ASN A 277       9.801   2.562  47.660  1.00 97.76           H  
ATOM   4715 HD21 ASN A 277       9.680   1.614  50.343  1.00 97.76           H  
ATOM   4716 HD22 ASN A 277       9.434  -0.108  50.233  1.00 97.76           H  
ATOM   4717  N   VAL A 278      12.591   3.022  44.813  1.00 98.72           N  
ATOM   4718  CA  VAL A 278      12.963   4.078  43.881  1.00 98.72           C  
ATOM   4719  C   VAL A 278      12.429   3.694  42.486  1.00 98.72           C  
ATOM   4720  O   VAL A 278      12.434   2.512  42.138  1.00 98.72           O  
ATOM   4721  CB  VAL A 278      14.514   4.204  43.759  1.00 98.72           C  
ATOM   4722  CG1 VAL A 278      14.967   5.469  42.999  1.00 98.72           C  
ATOM   4723  CG2 VAL A 278      15.220   4.156  45.123  1.00 98.72           C  
ATOM   4724  H   VAL A 278      12.876   2.087  44.536  1.00 98.72           H  
ATOM   4725  HA  VAL A 278      12.541   5.030  44.186  1.00 98.72           H  
ATOM   4726  HB  VAL A 278      14.888   3.346  43.197  1.00 98.72           H  
ATOM   4727 HG11 VAL A 278      14.637   6.373  43.509  1.00 98.72           H  
ATOM   4728 HG12 VAL A 278      16.054   5.512  42.923  1.00 98.72           H  
ATOM   4729 HG13 VAL A 278      14.587   5.503  41.979  1.00 98.72           H  
ATOM   4730 HG21 VAL A 278      15.049   3.208  45.631  1.00 98.72           H  
ATOM   4731 HG22 VAL A 278      16.294   4.240  44.993  1.00 98.72           H  
ATOM   4732 HG23 VAL A 278      14.889   4.958  45.779  1.00 98.72           H  
ATOM   4733  N   THR A 279      12.022   4.689  41.693  1.00 98.54           N  
ATOM   4734  CA  THR A 279      11.754   4.527  40.269  1.00 98.54           C  
ATOM   4735  C   THR A 279      12.392   5.696  39.497  1.00 98.54           C  
ATOM   4736  O   THR A 279      12.652   6.750  40.078  1.00 98.54           O  
ATOM   4737  CB  THR A 279      10.230   4.482  39.960  1.00 98.54           C  
ATOM   4738  CG2 THR A 279       9.658   3.069  40.147  1.00 98.54           C  
ATOM   4739  OG1 THR A 279       9.460   5.297  40.833  1.00 98.54           O  
ATOM   4740  H   THR A 279      11.982   5.644  42.019  1.00 98.54           H  
ATOM   4741  HA  THR A 279      12.222   3.609  39.924  1.00 98.54           H  
ATOM   4742  HB  THR A 279      10.033   4.802  38.933  1.00 98.54           H  
ATOM   4743  HG1 THR A 279       9.873   6.172  40.949  1.00 98.54           H  
ATOM   4744 HG21 THR A 279      10.155   2.356  39.489  1.00 98.54           H  
ATOM   4745 HG22 THR A 279       9.788   2.718  41.171  1.00 98.54           H  
ATOM   4746 HG23 THR A 279       8.593   3.040  39.916  1.00 98.54           H  
ATOM   4747  N   SER A 280      12.663   5.495  38.204  1.00 98.60           N  
ATOM   4748  CA  SER A 280      13.082   6.565  37.306  1.00 98.60           C  
ATOM   4749  C   SER A 280      11.861   7.316  36.740  1.00 98.60           C  
ATOM   4750  O   SER A 280      10.748   6.781  36.745  1.00 98.60           O  
ATOM   4751  CB  SER A 280      13.972   5.948  36.217  1.00 98.60           C  
ATOM   4752  OG  SER A 280      13.284   5.037  35.384  1.00 98.60           O  
ATOM   4753  H   SER A 280      12.490   4.599  37.765  1.00 98.60           H  
ATOM   4754  HA  SER A 280      13.687   7.285  37.859  1.00 98.60           H  
ATOM   4755  HB2 SER A 280      14.356   6.744  35.591  1.00 98.60           H  
ATOM   4756  HB3 SER A 280      14.838   5.460  36.663  1.00 98.60           H  
ATOM   4757  HG  SER A 280      13.267   5.401  34.480  1.00 98.60           H  
ATOM   4758  N   CYT A 281      12.086   8.539  36.239  1.00 96.78           N  
ATOM   4759  CA  CYT A 281      11.024   9.377  35.671  1.00 96.78           C  
ATOM   4760  C   CYT A 281      10.821   9.127  34.169  1.00 96.78           C  
ATOM   4761  O   CYT A 281       9.820   9.582  33.619  1.00 96.78           O  
ATOM   4762  CB  CYT A 281      11.340  10.861  35.904  1.00 96.78           C  
ATOM   4763  SG  CYT A 281      11.708  11.307  37.620  1.00 96.78           S  
ATOM   4764  H   CYT A 281      13.023   8.920  36.220  1.00 96.78           H  
ATOM   4765  HA  CYT A 281      10.076   9.159  36.169  1.00 96.78           H  
ATOM   4766  HB2 CYT A 281      12.184  11.158  35.282  1.00 96.78           H  
ATOM   4767  HB3 CYT A 281      10.492  11.465  35.581  1.00 96.78           H  
ATOM   4768  N   GLY A 282      11.762   8.437  33.519  1.00 94.78           N  
ATOM   4769  CA  GLY A 282      11.663   8.031  32.126  1.00 94.78           C  
ATOM   4770  C   GLY A 282      12.307   6.654  31.988  1.00 94.78           C  
ATOM   4771  O   GLY A 282      12.984   6.172  32.898  1.00 94.78           O  
ATOM   4772  H   GLY A 282      12.586   8.114  34.014  1.00 94.78           H  
ATOM   4773  HA2 GLY A 282      10.631   8.000  31.774  1.00 94.78           H  
ATOM   4774  HA3 GLY A 282      12.215   8.732  31.504  1.00 94.78           H  
ATOM   4775  N   THR A 283      12.121   6.047  30.820  1.00 96.20           N  
ATOM   4776  CA  THR A 283      12.696   4.779  30.380  1.00 96.20           C  
ATOM   4777  C   THR A 283      13.909   5.025  29.450  1.00 96.20           C  
ATOM   4778  O   THR A 283      14.213   4.181  28.613  1.00 96.20           O  
ATOM   4779  CB  THR A 283      11.607   4.055  29.545  1.00 96.20           C  
ATOM   4780  CG2 THR A 283      10.447   3.542  30.394  1.00 96.20           C  
ATOM   4781  OG1 THR A 283      11.076   4.969  28.591  1.00 96.20           O  
ATOM   4782  H   THR A 283      11.484   6.421  30.126  1.00 96.20           H  
ATOM   4783  HA  THR A 283      13.007   4.158  31.221  1.00 96.20           H  
ATOM   4784  HB  THR A 283      12.020   3.190  29.022  1.00 96.20           H  
ATOM   4785  HG1 THR A 283      10.209   4.625  28.300  1.00 96.20           H  
ATOM   4786 HG21 THR A 283       9.817   2.880  29.803  1.00 96.20           H  
ATOM   4787 HG22 THR A 283      10.822   2.954  31.228  1.00 96.20           H  
ATOM   4788 HG23 THR A 283       9.829   4.350  30.787  1.00 96.20           H  
ATOM   4789  N   SER A 284      14.561   6.190  29.539  1.00 95.58           N  
ATOM   4790  CA  SER A 284      15.601   6.581  28.593  1.00 95.58           C  
ATOM   4791  C   SER A 284      16.490   7.685  29.159  1.00 95.58           C  
ATOM   4792  O   SER A 284      16.026   8.463  29.998  1.00 95.58           O  
ATOM   4793  CB  SER A 284      14.940   7.031  27.284  1.00 95.58           C  
ATOM   4794  OG  SER A 284      13.896   7.982  27.488  1.00 95.58           O  
ATOM   4795  H   SER A 284      14.345   6.861  30.259  1.00 95.58           H  
ATOM   4796  HA  SER A 284      16.243   5.723  28.383  1.00 95.58           H  
ATOM   4797  HB2 SER A 284      15.713   7.470  26.662  1.00 95.58           H  
ATOM   4798  HB3 SER A 284      14.562   6.173  26.734  1.00 95.58           H  
ATOM   4799  HG  SER A 284      13.158   7.496  27.874  1.00 95.58           H  
ATOM   4800  N   THR A 285      17.737   7.752  28.666  1.00 95.20           N  
ATOM   4801  CA  THR A 285      18.681   8.826  28.957  1.00 95.20           C  
ATOM   4802  C   THR A 285      18.103  10.216  28.607  1.00 95.20           C  
ATOM   4803  O   THR A 285      18.215  11.133  29.416  1.00 95.20           O  
ATOM   4804  CB  THR A 285      20.026   8.652  28.182  1.00 95.20           C  
ATOM   4805  CG2 THR A 285      21.173   9.503  28.749  1.00 95.20           C  
ATOM   4806  OG1 THR A 285      20.467   7.297  28.154  1.00 95.20           O  
ATOM   4807  H   THR A 285      18.092   7.040  28.041  1.00 95.20           H  
ATOM   4808  HA  THR A 285      18.880   8.809  30.030  1.00 95.20           H  
ATOM   4809  HB  THR A 285      19.880   8.941  27.140  1.00 95.20           H  
ATOM   4810  HG1 THR A 285      21.322   7.253  27.705  1.00 95.20           H  
ATOM   4811 HG21 THR A 285      21.397   9.229  29.780  1.00 95.20           H  
ATOM   4812 HG22 THR A 285      22.082   9.381  28.163  1.00 95.20           H  
ATOM   4813 HG23 THR A 285      20.936  10.567  28.740  1.00 95.20           H  
ATOM   4814  N   ALA A 286      17.438  10.318  27.441  1.00 93.71           N  
ATOM   4815  CA  ALA A 286      16.823  11.548  26.945  1.00 93.71           C  
ATOM   4816  C   ALA A 286      15.696  12.067  27.842  1.00 93.71           C  
ATOM   4817  O   ALA A 286      15.685  13.257  28.150  1.00 93.71           O  
ATOM   4818  CB  ALA A 286      16.314  11.341  25.512  1.00 93.71           C  
ATOM   4819  H   ALA A 286      17.314   9.500  26.862  1.00 93.71           H  
ATOM   4820  HA  ALA A 286      17.587  12.323  26.917  1.00 93.71           H  
ATOM   4821  HB1 ALA A 286      17.095  10.959  24.854  1.00 93.71           H  
ATOM   4822  HB2 ALA A 286      15.474  10.648  25.479  1.00 93.71           H  
ATOM   4823  HB3 ALA A 286      15.969  12.284  25.086  1.00 93.71           H  
ATOM   4824  N   TYR A 287      14.771  11.179  28.243  1.00 94.77           N  
ATOM   4825  CA  TYR A 287      13.627  11.606  29.043  1.00 94.77           C  
ATOM   4826  C   TYR A 287      13.985  11.734  30.530  1.00 94.77           C  
ATOM   4827  O   TYR A 287      13.536  12.683  31.160  1.00 94.77           O  
ATOM   4828  CB  TYR A 287      12.400  10.693  28.832  1.00 94.77           C  
ATOM   4829  CG  TYR A 287      11.088  11.341  29.263  1.00 94.77           C  
ATOM   4830  CD1 TYR A 287      10.376  12.141  28.346  1.00 94.77           C  
ATOM   4831  CD2 TYR A 287      10.598  11.207  30.581  1.00 94.77           C  
ATOM   4832  CE1 TYR A 287       9.221  12.836  28.753  1.00 94.77           C  
ATOM   4833  CE2 TYR A 287       9.438  11.896  30.986  1.00 94.77           C  
ATOM   4834  CZ  TYR A 287       8.768  12.739  30.081  1.00 94.77           C  
ATOM   4835  OH  TYR A 287       7.696  13.483  30.475  1.00 94.77           O  
ATOM   4836  H   TYR A 287      14.820  10.209  27.959  1.00 94.77           H  
ATOM   4837  HA  TYR A 287      13.323  12.597  28.703  1.00 94.77           H  
ATOM   4838  HB2 TYR A 287      12.306  10.458  27.771  1.00 94.77           H  
ATOM   4839  HB3 TYR A 287      12.533   9.734  29.334  1.00 94.77           H  
ATOM   4840  HD1 TYR A 287      10.730  12.255  27.331  1.00 94.77           H  
ATOM   4841  HD2 TYR A 287      11.123  10.614  31.310  1.00 94.77           H  
ATOM   4842  HE1 TYR A 287       8.698  13.466  28.049  1.00 94.77           H  
ATOM   4843  HE2 TYR A 287       9.082  11.784  31.998  1.00 94.77           H  
ATOM   4844  HH  TYR A 287       7.571  13.558  31.438  1.00 94.77           H  
ATOM   4845  N   SER A 288      14.733  10.779  31.097  1.00 97.04           N  
ATOM   4846  CA  SER A 288      14.827  10.631  32.550  1.00 97.04           C  
ATOM   4847  C   SER A 288      15.835  11.594  33.210  1.00 97.04           C  
ATOM   4848  O   SER A 288      15.580  12.044  34.328  1.00 97.04           O  
ATOM   4849  CB  SER A 288      15.144   9.156  32.877  1.00 97.04           C  
ATOM   4850  OG  SER A 288      14.791   8.789  34.198  1.00 97.04           O  
ATOM   4851  H   SER A 288      15.162  10.051  30.531  1.00 97.04           H  
ATOM   4852  HA  SER A 288      13.844  10.852  32.973  1.00 97.04           H  
ATOM   4853  HB2 SER A 288      14.601   8.492  32.208  1.00 97.04           H  
ATOM   4854  HB3 SER A 288      16.204   8.945  32.718  1.00 97.04           H  
ATOM   4855  HG  SER A 288      15.384   8.044  34.422  1.00 97.04           H  
ATOM   4856  N   VAL A 289      16.957  11.889  32.532  1.00 97.48           N  
ATOM   4857  CA  VAL A 289      18.108  12.577  33.132  1.00 97.48           C  
ATOM   4858  C   VAL A 289      17.843  13.970  33.770  1.00 97.48           C  
ATOM   4859  O   VAL A 289      18.286  14.170  34.901  1.00 97.48           O  
ATOM   4860  CB  VAL A 289      19.344  12.572  32.173  1.00 97.48           C  
ATOM   4861  CG1 VAL A 289      20.413  13.662  32.384  1.00 97.48           C  
ATOM   4862  CG2 VAL A 289      20.011  11.183  32.162  1.00 97.48           C  
ATOM   4863  H   VAL A 289      17.081  11.554  31.584  1.00 97.48           H  
ATOM   4864  HA  VAL A 289      18.379  11.947  33.983  1.00 97.48           H  
ATOM   4865  HB  VAL A 289      18.974  12.741  31.163  1.00 97.48           H  
ATOM   4866 HG11 VAL A 289      20.754  13.703  33.416  1.00 97.48           H  
ATOM   4867 HG12 VAL A 289      21.284  13.491  31.751  1.00 97.48           H  
ATOM   4868 HG13 VAL A 289      20.026  14.642  32.110  1.00 97.48           H  
ATOM   4869 HG21 VAL A 289      20.815  11.137  31.427  1.00 97.48           H  
ATOM   4870 HG22 VAL A 289      20.437  10.935  33.135  1.00 97.48           H  
ATOM   4871 HG23 VAL A 289      19.296  10.402  31.907  1.00 97.48           H  
ATOM   4872  N   PRO A 290      17.066  14.877  33.132  1.00 96.62           N  
ATOM   4873  CA  PRO A 290      16.681  16.148  33.782  1.00 96.62           C  
ATOM   4874  C   PRO A 290      15.882  16.036  35.099  1.00 96.62           C  
ATOM   4875  O   PRO A 290      15.947  16.963  35.902  1.00 96.62           O  
ATOM   4876  CB  PRO A 290      15.936  16.928  32.688  1.00 96.62           C  
ATOM   4877  CG  PRO A 290      16.465  16.346  31.384  1.00 96.62           C  
ATOM   4878  CD  PRO A 290      16.695  14.875  31.717  1.00 96.62           C  
ATOM   4879  HA  PRO A 290      17.609  16.676  34.008  1.00 96.62           H  
ATOM   4880  HB2 PRO A 290      14.860  16.767  32.759  1.00 96.62           H  
ATOM   4881  HB3 PRO A 290      16.102  18.004  32.760  1.00 96.62           H  
ATOM   4882  HG2 PRO A 290      15.796  16.495  30.539  1.00 96.62           H  
ATOM   4883  HG3 PRO A 290      17.420  16.814  31.140  1.00 96.62           H  
ATOM   4884  HD2 PRO A 290      15.781  14.299  31.581  1.00 96.62           H  
ATOM   4885  HD3 PRO A 290      17.457  14.447  31.065  1.00 96.62           H  
ATOM   4886  N   CYT A 291      15.193  14.913  35.358  1.00 98.00           N  
ATOM   4887  CA  CYT A 291      14.449  14.668  36.606  1.00 98.00           C  
ATOM   4888  C   CYT A 291      15.360  14.616  37.838  1.00 98.00           C  
ATOM   4889  O   CYT A 291      14.915  14.933  38.934  1.00 98.00           O  
ATOM   4890  CB  CYT A 291      13.659  13.350  36.516  1.00 98.00           C  
ATOM   4891  SG  CYT A 291      12.140  13.288  37.514  1.00 98.00           S  
ATOM   4892  H   CYT A 291      15.132  14.191  34.650  1.00 98.00           H  
ATOM   4893  HA  CYT A 291      13.749  15.493  36.750  1.00 98.00           H  
ATOM   4894  HB2 CYT A 291      13.363  13.163  35.487  1.00 98.00           H  
ATOM   4895  HB3 CYT A 291      14.296  12.507  36.788  1.00 98.00           H  
ATOM   4896  N   MET A 292      16.627  14.245  37.616  1.00 98.18           N  
ATOM   4897  CA  MET A 292      17.672  14.196  38.632  1.00 98.18           C  
ATOM   4898  C   MET A 292      18.115  15.597  39.099  1.00 98.18           C  
ATOM   4899  O   MET A 292      18.810  15.684  40.107  1.00 98.18           O  
ATOM   4900  CB  MET A 292      18.862  13.385  38.069  1.00 98.18           C  
ATOM   4901  CG  MET A 292      18.476  11.975  37.565  1.00 98.18           C  
ATOM   4902  SD  MET A 292      19.801  10.869  37.001  1.00 98.18           S  
ATOM   4903  CE  MET A 292      20.837  12.019  36.069  1.00 98.18           C  
ATOM   4904  H   MET A 292      16.932  14.081  36.665  1.00 98.18           H  
ATOM   4905  HA  MET A 292      17.281  13.675  39.506  1.00 98.18           H  
ATOM   4906  HB2 MET A 292      19.297  13.950  37.249  1.00 98.18           H  
ATOM   4907  HB3 MET A 292      19.656  13.321  38.811  1.00 98.18           H  
ATOM   4908  HG2 MET A 292      17.962  11.443  38.363  1.00 98.18           H  
ATOM   4909  HG3 MET A 292      17.767  12.054  36.741  1.00 98.18           H  
ATOM   4910  HE1 MET A 292      20.228  12.647  35.427  1.00 98.18           H  
ATOM   4911  HE2 MET A 292      21.396  12.647  36.760  1.00 98.18           H  
ATOM   4912  HE3 MET A 292      21.547  11.491  35.441  1.00 98.18           H  
ATOM   4913  N   PHE A 293      17.748  16.654  38.354  1.00 98.34           N  
ATOM   4914  CA  PHE A 293      18.241  18.013  38.593  1.00 98.34           C  
ATOM   4915  C   PHE A 293      17.129  19.070  38.585  1.00 98.34           C  
ATOM   4916  O   PHE A 293      17.354  20.176  39.075  1.00 98.34           O  
ATOM   4917  CB  PHE A 293      19.316  18.363  37.547  1.00 98.34           C  
ATOM   4918  CG  PHE A 293      20.412  17.324  37.418  1.00 98.34           C  
ATOM   4919  CD1 PHE A 293      21.338  17.124  38.463  1.00 98.34           C  
ATOM   4920  CD2 PHE A 293      20.400  16.428  36.331  1.00 98.34           C  
ATOM   4921  CE1 PHE A 293      22.265  16.099  38.378  1.00 98.34           C  
ATOM   4922  CE2 PHE A 293      21.346  15.419  36.259  1.00 98.34           C  
ATOM   4923  CZ  PHE A 293      22.279  15.260  37.273  1.00 98.34           C  
ATOM   4924  H   PHE A 293      17.179  16.508  37.534  1.00 98.34           H  
ATOM   4925  HA  PHE A 293      18.684  18.065  39.587  1.00 98.34           H  
ATOM   4926  HB2 PHE A 293      18.857  18.517  36.568  1.00 98.34           H  
ATOM   4927  HB3 PHE A 293      19.778  19.313  37.812  1.00 98.34           H  
ATOM   4928  HD1 PHE A 293      21.324  17.746  39.344  1.00 98.34           H  
ATOM   4929  HD2 PHE A 293      19.654  16.520  35.556  1.00 98.34           H  
ATOM   4930  HE1 PHE A 293      22.976  15.954  39.178  1.00 98.34           H  
ATOM   4931  HE2 PHE A 293      21.346  14.751  35.412  1.00 98.34           H  
ATOM   4932  HZ  PHE A 293      23.016  14.470  37.214  1.00 98.34           H  
ATOM   4933  N   SER A 294      15.952  18.752  38.045  1.00 97.40           N  
ATOM   4934  CA  SER A 294      14.761  19.585  38.120  1.00 97.40           C  
ATOM   4935  C   SER A 294      14.165  19.549  39.539  1.00 97.40           C  
ATOM   4936  O   SER A 294      14.382  18.595  40.288  1.00 97.40           O  
ATOM   4937  CB  SER A 294      13.774  19.101  37.040  1.00 97.40           C  
ATOM   4938  OG  SER A 294      12.535  19.794  37.047  1.00 97.40           O
[truncated: 315,053 more chars]
